# Supplementary material for: Synthesis, crystal structure and Hirshfeld surface analysis of 3-ethyl-2-(methyl­sulfan­yl)-5,5-diphenyl-3H-imidazol-4(5H)-one (Thio­phenytoin analogue)
Source: Acta Crystallogr E Crystallogr Commun. 2025 Aug 5;81(Pt 9):801–5. doi: 10.1107/S205698902500698X (PMC12412691; doi:10.1107/S205698902500698X)
Supplement: Supplementary file 1 [file e-81-00801-sup1.cif]

##############################################################################
#                                                                            #
# This CIF contains the data in a paper accepted for publication in          #
# Acta Crystallographica Section E. It conforms to the requirements of       #
# Notes for Authors for Acta Crystallographica Section E, and has been       #
# peer reviewed under the auspices of the IUCr Commission on Journals.       #
#                                                                            #
# Full details of the Crystallographic Information File format               #
# are given in the paper "The Crystallographic Information File (CIF):       #
# a New Standard Archive File for Crystallography" by S. R. Hall, F. H.      #
# Allen and I. D. Brown [Acta Cryst. (1991), A47, 655-685].                  #
#                                                                            #
# The current version of the core CIF dictionary is obtainable from          #
# ftp://ftp.iucr.org/pub/cif_core.dic.                                       #
#                                                                            #
# Software is freely available for graphical display of the structure(s)     #
# in this CIF. For information consult the CIF software page                 #
# http://www.iucr.org/resources/cif/software.                                #
#                                                                            #
# This file may be used for bona fide research purposes within the           #
# scientific community so long as proper attribution is given to the journal # 
# article from which it was obtained.                                        #
#                                                                            #
##############################################################################
data_I
_audit_creation_method     'SHELXL-2019/3'
_journal_date_recd_electronic     2025-07-30
_journal_date_accepted     2025-08-04
_journal_name_full     'Acta Crystallographica, Section E'
_journal_year     2025
_journal_volume     81
_journal_issue      1
_journal_page_first     0
_journal_page_last     0
_journal_paper_category     GO
_journal_paper_doi     10.1107/S205698902500698X
_journal_coeditor_code     VM2316
_publ_contact_author_name     'Abdulsalam Alsubari'
_publ_contact_author_address
;
Laboratory of Medicinal Chemistry
Faculty of Clinical Pharmacy
21September University
Yemen
;
_publ_contact_author_email
                            'alsubaripharmaco@21umas.edu.ye, y.ramli@um5r.ac.ma'
_publ_contact_author_fax     ?
_publ_contact_author_phone     ?
_publ_section_title
;
Synthesis, crystal structure and Hirshfeld surface analysis of
3-ethyl-2-(methylsulfanyl)-5,5-diphenyl-3<i>H</i>-imidazol-4(5<i>H</i>)-one
(Thiophenytoin analogue)
;
_publ_section_title_footnote     .
loop_
    _publ_author_name
    _publ_author_footnote
    _publ_author_address
    'El Moutaouakil Ala Allah, Abderrazzak' .
;
Laboratory of Medicinal Chemistry, Drug Sciences Research Center
Faculty of Medicine and Pharmacy
Mohammed V University in Rabat
Morocco
;
    'Massera, Chiara' .
;
Dipartimento di Scienze Chimiche
della Vita e della Sostenibilit\`a Ambientale
Universit\`a di Parma, Parco Area delle Scienze 17/A 43124 Parma,
Italy
;
    'Guerrab, Walid' .
;
Laboratory of Medicinal Chemistry, Drug Sciences Research Center
Faculty of Medicine and Pharmacy
Mohammed V University in Rabat
Morocco
;
    'Alsubari, Abdulsalam' .
;
Laboratory of Medicinal Chemistry
Faculty of Clinical Pharmacy
21September University
Yemen
;
    'Mague, Joel T.' .
;
Department of Chemistry
Tulane University
New Orleans, LA 70118
.
USA
;
    'Ramli, Youssef' .
;
Laboratory of Medicinal Chemistry, Drug Sciences Research Center
Faculty of Medicine and Pharmacy
Mohammed V University in Rabat
Morocco
;
_publ_section_synopsis
;
The molecular and crystal structures of
3-ethyl-2-(methylsulfanyl)-5,5-diphenyl-3<i>H</i>-imidazol-4(5<i>H</i>)-one
were determined and compared with the structures of similar molecules obtained
from the CSD. Intermolecular interactions were further examined through a
Hirshfeld surface analysis.
;
_chemical_name_systematic
;
3-Ethyl-2-(methylsulfanyl)-5,5-diphenyl-3<i>H</i>-imidazol-4(5<i>H</i>)-one
;
_chemical_name_common     ?
_chemical_formula_moiety     'C18 H18 N2 O S'
_chemical_formula_sum     'C18 H18 N2 O S'
_chemical_formula_iupac     'C18 H18 N2 O S'
_chemical_formula_weight     310.40
_chemical_melting_point     ?
_space_group_crystal_system     monoclinic
_space_group_name_H-M_alt     'P 21/n'
_space_group_name_Hall     '-P 2yn'
loop_
    _space_group_symop_operation_xyz
    'x, y, z'
    '-x+1/2, y+1/2, -z+1/2'
    '-x, -y, -z'
    'x-1/2, -y-1/2, z-1/2'
_cell_length_a     12.6759(2)
_cell_length_b     9.2109(2)
_cell_length_c     14.1568(3)
_cell_angle_alpha     90
_cell_angle_beta     105.9150(10)
_cell_angle_gamma     90
_cell_volume     1589.54(5)
_cell_formula_units_Z     4
_cell_measurement_reflns_used     438
_cell_measurement_theta_min     4.152
_cell_measurement_theta_max     74.587
_cell_measurement_temperature     200(2)
_exptl_crystal_description     prism
_exptl_crystal_colour     colourless
_exptl_crystal_size_max     0.19
_exptl_crystal_size_mid     0.15
_exptl_crystal_size_min     0.14
_exptl_crystal_density_diffrn     1.297
_exptl_crystal_density_meas     ?
_exptl_crystal_density_method     'not measured'
_exptl_crystal_F_000     656
_exptl_absorpt_coefficient_mu     1.824
_exptl_absorpt_correction_type     multi-scan
_exptl_absorpt_process_details
;
(SADABS; Krause <i>et al.</i>,  2015)
;
_exptl_absorpt_correction_T_min     0.58
_exptl_absorpt_correction_T_max     0.75
_diffrn_ambient_temperature     200(2)
_diffrn_source     'fine-focus sealed tube'
_diffrn_radiation_type     CuK\a
_diffrn_radiation_wavelength     1.54178
_diffrn_radiation_monochromator     'graphite'
_diffrn_measurement_device_type     'Bruker D8 Venture PhotonII'
_diffrn_measurement_method     'phi & omega scan'
_diffrn_detector_area_resol_mean     ?
_diffrn_reflns_number     15894
_diffrn_reflns_av_R_equivalents     0.0468
_diffrn_reflns_av_unetI/netI     0.0351
_diffrn_reflns_theta_min     4.152
_diffrn_reflns_theta_max     74.587
_diffrn_reflns_theta_full     67.679
_diffrn_measured_fraction_theta_max     0.994
_diffrn_measured_fraction_theta_full     0.998
_diffrn_reflns_limit_h_min     -15
_diffrn_reflns_limit_h_max     15
_diffrn_reflns_limit_k_min     -11
_diffrn_reflns_limit_k_max     10
_diffrn_reflns_limit_l_min     -17
_diffrn_reflns_limit_l_max     16
_refine_special_details     ?
_reflns_number_total     3237
_reflns_number_gt     2875
_reflns_threshold_expression     'I > 2\s(I)'
_refine_ls_structure_factor_coef     Fsqd
_refine_ls_matrix_type     full
_refine_ls_R_factor_all     0.0423
_refine_ls_R_factor_gt     0.0375
_refine_ls_wR_factor_gt     0.0963
_refine_ls_wR_factor_ref     0.1005
_refine_ls_goodness_of_fit_ref     1.053
_refine_ls_restrained_S_all     1.053
_refine_ls_number_reflns     3237
_refine_ls_number_parameters     202
_refine_ls_number_restraints     0
_refine_ls_hydrogen_treatment     constr
_refine_ls_weighting_scheme     calc
_refine_ls_weighting_details
              'w=1/[\s^2^(Fo^2^)+(0.0474P)^2^+0.4531P] where P=(Fo^2^+2Fc^2^)/3'
_atom_sites_solution_hydrogens     geom
_atom_sites_solution_primary     dual
_atom_sites_solution_secondary     difmap
_refine_ls_shift/su_max     0.000
_refine_ls_shift/su_mean     0.000
_refine_diff_density_max     0.228
_refine_diff_density_min     -0.328
_refine_ls_extinction_method
;
SHELXL-2019/2 (Sheldrick 2019)
;
_refine_ls_extinction_coef     0.0025(4)
_refine_ls_extinction_expression
                                  'Fc^*^=kFc[1+0.001xFc^2^\l^3^/sin(2\q)]^-1/4^'
loop_
    _atom_type_symbol
    _atom_type_description
    _atom_type_scat_dispersion_real
    _atom_type_scat_dispersion_imag
    _atom_type_scat_source
    'C' 'C' 0.0181 0.0091
                         'International Tables Vol C Tables 4.2.6.8 and 6.1.1.4'
    'H' 'H' 0.0000 0.0000
                         'International Tables Vol C Tables 4.2.6.8 and 6.1.1.4'
    'N' 'N' 0.0311 0.0180
                         'International Tables Vol C Tables 4.2.6.8 and 6.1.1.4'
    'O' 'O' 0.0492 0.0322
                         'International Tables Vol C Tables 4.2.6.8 and 6.1.1.4'
    'S' 'S' 0.3331 0.5567
                         'International Tables Vol C Tables 4.2.6.8 and 6.1.1.4'
_computing_data_collection
;
APEX3 (Bruker, 2016)
;
_computing_cell_refinement
;
SAINT V8.38A (Bruker, 2016)
;
_computing_data_reduction
;
SAINT V8.38A (Bruker, 2016)
;
_computing_structure_solution
;
<i>SHELXT2018/2</i> (Sheldrick, 2015<i>a</i>)
;
_computing_structure_refinement
;
<i>SHELXL2019/2</i> (Sheldrick, 2015<i>b</i>)
;
_computing_molecular_graphics
;
DIAMOND (Brandenburg & Putz, 2012)
;
_computing_publication_material
;
WinGX (Farrugia, 2012), publCIF (Westrip, 2010) and
enCIFer (Allen <i>et al.</i>, 2004)
;
loop_
    _atom_site_type_symbol
    _atom_site_label
    _atom_site_fract_x
    _atom_site_fract_y
    _atom_site_fract_z
    _atom_site_U_iso_or_equiv
    _atom_site_adp_type
    _atom_site_calc_flag
    _atom_site_occupancy
    _atom_site_disorder_assembly
    _atom_site_disorder_group
    S S1 0.42759(4) 1.04706(4) 0.71077(3) 0.05142(16) Uani d 1 . .
    O O1 0.06602(8) 0.81371(11) 0.56610(8) 0.0416(3) Uani d 1 . .
    N N2 0.34143(9) 0.87359(12) 0.55450(8) 0.0325(3) Uani d 1 . .
    N N1 0.22587(10) 0.92996(13) 0.64679(8) 0.0356(3) Uani d 1 . .
    C C13 0.19033(10) 0.85995(14) 0.40490(9) 0.0292(3) Uani d 1 . .
    C C3 0.23515(10) 0.80042(14) 0.50922(9) 0.0287(3) Uani d 1 . .
    C C7 0.24828(10) 0.63546(14) 0.51131(9) 0.0295(3) Uani d 1 . .
    C C2 0.16102(11) 0.84460(14) 0.57434(10) 0.0317(3) Uani d 1 . .
    C C1 0.32858(11) 0.94226(14) 0.62915(10) 0.0337(3) Uani d 1 . .
    C C8 0.35072(11) 0.57087(15) 0.54165(10) 0.0337(3) Uani d 1 . .
    H H8 0.414523 0.629466 0.562886 0.040 Uiso calc 1 . .
    C C18 0.20459(12) 0.78517(17) 0.32453(10) 0.0396(3) Uani d 1 . .
    H H18 0.236884 0.691312 0.333256 0.047 Uiso calc 1 . .
    C C12 0.15565(12) 0.54770(16) 0.48046(12) 0.0390(3) Uani d 1 . .
    H H12 0.085017 0.590867 0.459211 0.047 Uiso calc 1 . .
    C C10 0.26845(13) 0.33415(16) 0.51073(11) 0.0416(3) Uani d 1 . .
    H H10 0.275616 0.231491 0.510549 0.050 Uiso calc 1 . .
    C C9 0.36044(13) 0.42047(16) 0.54111(11) 0.0400(3) Uani d 1 . .
    H H9 0.430967 0.376892 0.561814 0.048 Uiso calc 1 . .
    C C14 0.14038(12) 0.99562(16) 0.39013(11) 0.0391(3) Uani d 1 . .
    H H14 0.128113 1.047293 0.444221 0.047 Uiso calc 1 . .
    C C17 0.17226(13) 0.84580(19) 0.23138(11) 0.0454(4) Uani d 1 . .
    H H17 0.182748 0.793562 0.176805 0.054 Uiso calc 1 . .
    C C11 0.16586(13) 0.39736(17) 0.48057(12) 0.0442(4) Uani d 1 . .
    H H11 0.102309 0.338169 0.459910 0.053 Uiso calc 1 . .
    C C5 0.18677(15) 0.99957(17) 0.72403(11) 0.0437(4) Uani d 1 . .
    H H5B 0.248783 1.009702 0.783927 0.052 Uiso calc 1 . .
    H H5A 0.130796 0.936822 0.740302 0.052 Uiso calc 1 . .
    C C16 0.12491(12) 0.98171(19) 0.21774(11) 0.0447(4) Uani d 1 . .
    H H16 0.103796 1.023941 0.154098 0.054 Uiso calc 1 . .
    C C15 0.10842(14) 1.05583(18) 0.29694(13) 0.0477(4) Uani d 1 . .
    H H15 0.074882 1.148914 0.287611 0.057 Uiso calc 1 . .
    C C6 0.13762(15) 1.14777(17) 0.69332(12) 0.0493(4) Uani d 1 . .
    H H6A 0.079291 1.139169 0.631694 0.074 Uiso calc 1 . .
    H H6C 0.194766 1.213302 0.683826 0.074 Uiso calc 1 . .
    H H6B 0.107005 1.186788 0.744561 0.074 Uiso calc 1 . .
    C C4 0.53801(16) 1.0279(3) 0.65510(19) 0.0739(6) Uani d 1 . .
    H H4C 0.519234 1.078181 0.591672 0.111 Uiso calc 1 . .
    H H4B 0.550231 0.924663 0.644994 0.111 Uiso calc 1 . .
    H H4A 0.604906 1.070302 0.698209 0.111 Uiso calc 1 . .
loop_
    _atom_site_aniso_label
    _atom_site_aniso_U_11
    _atom_site_aniso_U_22
    _atom_site_aniso_U_33
    _atom_site_aniso_U_12
    _atom_site_aniso_U_13
    _atom_site_aniso_U_23
    S1 0.0557(3) 0.0418(2) 0.0454(2) -0.01332(17) -0.00529(18) -0.00844(16)
    O1 0.0385(5) 0.0426(6) 0.0487(6) -0.0066(4) 0.0205(4) -0.0076(5)
    N2 0.0308(5) 0.0286(6) 0.0351(6) -0.0050(4) 0.0042(4) -0.0001(5)
    N1 0.0449(6) 0.0318(6) 0.0299(6) -0.0034(5) 0.0098(5) -0.0047(5)
    C13 0.0271(6) 0.0298(6) 0.0304(6) -0.0048(5) 0.0075(5) 0.0000(5)
    C3 0.0279(6) 0.0279(6) 0.0299(6) -0.0031(5) 0.0071(5) -0.0024(5)
    C7 0.0348(6) 0.0286(6) 0.0258(6) -0.0027(5) 0.0096(5) -0.0013(5)
    C2 0.0379(7) 0.0270(6) 0.0308(6) -0.0016(5) 0.0107(5) -0.0002(5)
    C1 0.0385(7) 0.0264(6) 0.0312(7) -0.0038(5) 0.0008(5) 0.0018(5)
    C8 0.0370(7) 0.0328(7) 0.0306(6) -0.0016(5) 0.0080(5) -0.0013(5)
    C18 0.0423(8) 0.0423(8) 0.0350(7) 0.0047(6) 0.0121(6) -0.0012(6)
    C12 0.0361(7) 0.0339(7) 0.0473(8) -0.0045(5) 0.0119(6) -0.0053(6)
    C10 0.0604(9) 0.0275(7) 0.0385(7) -0.0016(6) 0.0161(7) 0.0004(6)
    C9 0.0460(8) 0.0357(7) 0.0363(7) 0.0063(6) 0.0075(6) 0.0010(6)
    C14 0.0480(8) 0.0296(7) 0.0393(7) -0.0004(6) 0.0114(6) 0.0000(6)
    C17 0.0473(8) 0.0577(10) 0.0318(7) -0.0036(7) 0.0120(6) -0.0009(7)
    C11 0.0481(8) 0.0347(8) 0.0514(9) -0.0126(6) 0.0166(7) -0.0069(7)
    C5 0.0641(10) 0.0384(8) 0.0314(7) -0.0014(7) 0.0177(7) -0.0058(6)
    C16 0.0404(8) 0.0540(9) 0.0358(7) -0.0114(7) 0.0037(6) 0.0126(7)
    C15 0.0531(9) 0.0372(8) 0.0500(9) 0.0012(7) 0.0093(7) 0.0116(7)
    C6 0.0661(10) 0.0375(8) 0.0469(9) -0.0004(7) 0.0200(8) -0.0072(7)
    C4 0.0447(10) 0.0732(14) 0.0939(16) -0.0214(9) 0.0023(10) -0.0164(12)
_geom_special_details
;
 All esds (except the esd in the dihedral angle between two l.s. planes)
 are estimated using the full covariance matrix.  The cell esds are taken
 into account individually in the estimation of esds in distances, angles
 and torsion angles; correlations between esds in cell parameters are only
 used when they are defined by crystal symmetry.  An approximate (isotropic)
 treatment of cell esds is used for estimating esds involving l.s. planes.
;
loop_
    _geom_bond_atom_site_label_1
    _geom_bond_atom_site_label_2
    _geom_bond_site_symmetry_2
    _geom_bond_distance
    _geom_bond_publ_flag
    S1 C1 . 1.7455(14) ?
    S1 C4 . 1.793(2) ?
    O1 C2 . 1.2116(16) ?
    N2 C1 . 1.2797(18) ?
    N2 C3 . 1.4855(16) ?
    N1 C2 . 1.3723(17) ?
    N1 C1 . 1.3960(19) ?
    N1 C5 . 1.4663(18) ?
    C13 C18 . 1.3837(19) ?
    C13 C14 . 1.3906(19) ?
    C13 C3 . 1.5311(17) ?
    C3 C7 . 1.5279(18) ?
    C3 C2 . 1.5405(18) ?
    C7 C8 . 1.3851(19) ?
    C7 C12 . 1.3934(19) ?
    C8 C9 . 1.391(2) ?
    C8 H8 . 0.9500 ?
    C18 C17 . 1.386(2) ?
    C18 H18 . 0.9500 ?
    C12 C11 . 1.391(2) ?
    C12 H12 . 0.9500 ?
    C10 C9 . 1.379(2) ?
    C10 C11 . 1.381(2) ?
    C10 H10 . 0.9500 ?
    C9 H9 . 0.9500 ?
    C14 C15 . 1.385(2) ?
    C14 H14 . 0.9500 ?
    C17 C16 . 1.379(2) ?
    C17 H17 . 0.9500 ?
    C11 H11 . 0.9500 ?
    C5 C6 . 1.514(2) ?
    C5 H5B . 0.9900 ?
    C5 H5A . 0.9900 ?
    C16 C15 . 1.377(2) ?
    C16 H16 . 0.9500 ?
    C15 H15 . 0.9500 ?
    C6 H6A . 0.9800 ?
    C6 H6C . 0.9800 ?
    C6 H6B . 0.9800 ?
    C4 H4C . 0.9800 ?
    C4 H4B . 0.9800 ?
    C4 H4A . 0.9800 ?
loop_
    _geom_angle_atom_site_label_1
    _geom_angle_atom_site_label_2
    _geom_angle_atom_site_label_3
    _geom_angle_site_symmetry_1
    _geom_angle_site_symmetry_3
    _geom_angle
    _geom_angle_publ_flag
    C1 S1 C4 . . 99.25(8) ?
    C1 N2 C3 . . 105.96(11) ?
    C2 N1 C1 . . 108.04(11) ?
    C2 N1 C5 . . 123.52(13) ?
    C1 N1 C5 . . 128.35(12) ?
    C18 C13 C14 . . 118.71(13) ?
    C18 C13 C3 . . 121.15(12) ?
    C14 C13 C3 . . 120.01(12) ?
    N2 C3 C7 . . 111.21(10) ?
    N2 C3 C13 . . 107.85(10) ?
    C7 C3 C13 . . 112.61(10) ?
    N2 C3 C2 . . 104.58(10) ?
    C7 C3 C2 . . 109.41(10) ?
    C13 C3 C2 . . 110.90(10) ?
    C8 C7 C12 . . 119.06(13) ?
    C8 C7 C3 . . 121.40(11) ?
    C12 C7 C3 . . 119.53(12) ?
    O1 C2 N1 . . 125.61(12) ?
    O1 C2 C3 . . 129.32(12) ?
    N1 C2 C3 . . 105.07(11) ?
    N2 C1 N1 . . 116.34(12) ?
    N2 C1 S1 . . 126.07(11) ?
    N1 C1 S1 . . 117.58(10) ?
    C7 C8 C9 . . 120.20(13) ?
    C7 C8 H8 . . 119.9 ?
    C9 C8 H8 . . 119.9 ?
    C13 C18 C17 . . 120.69(14) ?
    C13 C18 H18 . . 119.7 ?
    C17 C18 H18 . . 119.7 ?
    C11 C12 C7 . . 120.47(14) ?
    C11 C12 H12 . . 119.8 ?
    C7 C12 H12 . . 119.8 ?
    C9 C10 C11 . . 119.82(14) ?
    C9 C10 H10 . . 120.1 ?
    C11 C10 H10 . . 120.1 ?
    C10 C9 C8 . . 120.48(14) ?
    C10 C9 H9 . . 119.8 ?
    C8 C9 H9 . . 119.8 ?
    C15 C14 C13 . . 120.35(14) ?
    C15 C14 H14 . . 119.8 ?
    C13 C14 H14 . . 119.8 ?
    C16 C17 C18 . . 120.18(14) ?
    C16 C17 H17 . . 119.9 ?
    C18 C17 H17 . . 119.9 ?
    C10 C11 C12 . . 119.97(14) ?
    C10 C11 H11 . . 120.0 ?
    C12 C11 H11 . . 120.0 ?
    N1 C5 C6 . . 112.13(12) ?
    N1 C5 H5B . . 109.2 ?
    C6 C5 H5B . . 109.2 ?
    N1 C5 H5A . . 109.2 ?
    C6 C5 H5A . . 109.2 ?
    H5B C5 H5A . . 107.9 ?
    C15 C16 C17 . . 119.58(14) ?
    C15 C16 H16 . . 120.2 ?
    C17 C16 H16 . . 120.2 ?
    C16 C15 C14 . . 120.46(15) ?
    C16 C15 H15 . . 119.8 ?
    C14 C15 H15 . . 119.8 ?
    C5 C6 H6A . . 109.5 ?
    C5 C6 H6C . . 109.5 ?
    H6A C6 H6C . . 109.5 ?
    C5 C6 H6B . . 109.5 ?
    H6A C6 H6B . . 109.5 ?
    H6C C6 H6B . . 109.5 ?
    S1 C4 H4C . . 109.5 ?
    S1 C4 H4B . . 109.5 ?
    H4C C4 H4B . . 109.5 ?
    S1 C4 H4A . . 109.5 ?
    H4C C4 H4A . . 109.5 ?
    H4B C4 H4A . . 109.5 ?
loop_
    _geom_torsion_atom_site_label_1
    _geom_torsion_atom_site_label_2
    _geom_torsion_atom_site_label_3
    _geom_torsion_atom_site_label_4
    _geom_torsion_site_symmetry_1
    _geom_torsion_site_symmetry_2
    _geom_torsion_site_symmetry_3
    _geom_torsion_site_symmetry_4
    _geom_torsion
    _geom_torsion_publ_flag
    C1 N2 C3 C7 . . . . -117.50(12) ?
    C1 N2 C3 C13 . . . . 118.57(12) ?
    C1 N2 C3 C2 . . . . 0.48(13) ?
    C18 C13 C3 N2 . . . . 98.09(14) ?
    C14 C13 C3 N2 . . . . -77.78(14) ?
    C18 C13 C3 C7 . . . . -24.99(17) ?
    C14 C13 C3 C7 . . . . 159.15(12) ?
    C18 C13 C3 C2 . . . . -147.96(12) ?
    C14 C13 C3 C2 . . . . 36.17(16) ?
    N2 C3 C7 C8 . . . . -7.14(16) ?
    C13 C3 C7 C8 . . . . 114.04(13) ?
    C2 C3 C7 C8 . . . . -122.16(13) ?
    N2 C3 C7 C12 . . . . 174.01(12) ?
    C13 C3 C7 C12 . . . . -64.81(15) ?
    C2 C3 C7 C12 . . . . 58.99(15) ?
    C1 N1 C2 O1 . . . . -178.57(13) ?
    C5 N1 C2 O1 . . . . -1.7(2) ?
    C1 N1 C2 C3 . . . . 1.28(14) ?
    C5 N1 C2 C3 . . . . 178.18(12) ?
    N2 C3 C2 O1 . . . . 178.75(14) ?
    C7 C3 C2 O1 . . . . -62.04(18) ?
    C13 C3 C2 O1 . . . . 62.76(18) ?
    N2 C3 C2 N1 . . . . -1.09(13) ?
    C7 C3 C2 N1 . . . . 118.11(11) ?
    C13 C3 C2 N1 . . . . -117.09(11) ?
    C3 N2 C1 N1 . . . . 0.33(15) ?
    C3 N2 C1 S1 . . . . 179.54(10) ?
    C2 N1 C1 N2 . . . . -1.10(16) ?
    C5 N1 C1 N2 . . . . -177.81(13) ?
    C2 N1 C1 S1 . . . . 179.61(9) ?
    C5 N1 C1 S1 . . . . 2.90(19) ?
    C4 S1 C1 N2 . . . . 1.33(15) ?
    C4 S1 C1 N1 . . . . -179.47(13) ?
    C12 C7 C8 C9 . . . . 0.0(2) ?
    C3 C7 C8 C9 . . . . -178.82(12) ?
    C14 C13 C18 C17 . . . . 1.6(2) ?
    C3 C13 C18 C17 . . . . -174.32(13) ?
    C8 C7 C12 C11 . . . . 0.3(2) ?
    C3 C7 C12 C11 . . . . 179.17(13) ?
    C11 C10 C9 C8 . . . . 0.0(2) ?
    C7 C8 C9 C10 . . . . -0.2(2) ?
    C18 C13 C14 C15 . . . . -1.7(2) ?
    C3 C13 C14 C15 . . . . 174.24(13) ?
    C13 C18 C17 C16 . . . . -0.3(2) ?
    C9 C10 C11 C12 . . . . 0.3(2) ?
    C7 C12 C11 C10 . . . . -0.5(2) ?
    C2 N1 C5 C6 . . . . -88.44(17) ?
    C1 N1 C5 C6 . . . . 87.81(19) ?
    C18 C17 C16 C15 . . . . -1.0(2) ?
    C17 C16 C15 C14 . . . . 0.9(2) ?
    C13 C14 C15 C16 . . . . 0.5(2) ?
loop_
    _geom_hbond_atom_site_label_D
    _geom_hbond_atom_site_label_H
    _geom_hbond_atom_site_label_A
    _geom_hbond_site_symmetry_A
    _geom_hbond_distance_DH
    _geom_hbond_distance_HA
    _geom_hbond_distance_DA
    _geom_hbond_angle_DHA
    _geom_hbond_publ_flag
    C11 H11 O1 3_566 0.95 2.49 3.434(2) 171 y
_shelx_space_group_comment
;
The symmetry employed for this shelxl refinement is uniquely defined
by the following loop, which should always be used as a source of
symmetry information in preference to the above space-group names.
They are only intended as comments.
;
_shelx_hkl_file
;
   0  -1   0    0.10    0.02
   0  -3   0    0.04    0.04
   0  -3   0    0.01    0.04
   0  -4   0   18.54    0.96
   0  -4   0   19.59    0.94
   0  -5   0   -0.05    0.06
   0  -5   0    0.03    0.06
   0  -6   0   19.19    0.97
   0  -6   0   17.80    1.01
   0   6   0   20.25    0.96
   0  -7   0    0.03    0.11
   0  -7   0   -0.01    0.07
   0  -7   0    0.17    0.08
   0   7   0    0.00    0.06
   0  -8   0   14.26    0.79
   0  -8   0   14.98    0.74
   0  -8   0   15.11    0.86
   0   8   0   13.93    0.74
   0  -9   0    0.01    0.08
   0  -9   0    0.05    0.06
   0  -9   0    0.15    0.20
   0   9   0    0.07    0.05
   0 -10   0   11.62    0.58
   0 -10   0   11.13    0.63
   0 -11   0    0.04    0.04
   1 -11   0    5.17    0.27
   1 -10   0    0.38    0.11
   1 -10   0    0.38    0.07
   1  -9   0    1.38    0.13
   1  -9   0    1.76    0.29
   1  -9   0    1.53    0.19
  -1   8   0    1.17    0.13
   1  -8   0    1.45    0.17
   1  -8   0    1.45    0.14
   1  -8   0    1.32    0.22
  -1   7   0    6.76    0.38
   1  -7   0    6.62    0.38
   1  -7   0    6.52    0.41
   1  -7   0    6.63    0.46
  -1   6   0    1.51    0.15
   1  -6   0    1.12    0.14
   1  -6   0    1.03    0.17
   1  -5   0   20.60    1.04
   1  -5   0   20.24    1.01
   1  -4   0   63.53    2.98
   1  -4   0   63.09    3.00
   1  -3   0  134.43    6.25
  -1   2   0  269.69   12.50
  -1   1   0    4.61    0.23
  -1   0   0    0.00    0.01
  -1  -1   0    4.94    0.25
  -1  -2   0  287.49   13.33
  -1  -3   0  120.56    6.01
  -1  -3   0  136.85    6.00
  -1  -4   0   68.10    3.06
  -1  -4   0   61.36    3.07
  -1  -5   0   19.91    1.01
  -1  -5   0   20.69    1.05
  -1  -6   0    1.17    0.17
  -1  -6   0    1.16    0.15
  -1  -6   0    1.37    0.15
  -1  -7   0    6.55    0.41
  -1  -7   0    6.74    0.46
  -1  -7   0    6.69    0.38
   1   7   0    6.14    0.38
   1   7   0    7.22    0.42
  -1  -8   0    1.56    0.24
  -1  -8   0    1.50    0.15
  -1  -8   0    1.21    0.18
   1   8   0    1.35    0.14
  -1  -9   0    1.44    0.14
  -1  -9   0    1.70    0.26
  -1  -9   0    1.22    0.18
   1   9   0    1.34    0.13
  -1 -10   0    0.45    0.07
  -1 -10   0    0.52    0.12
  -1 -11   0    5.26    0.27
   2 -11   0    0.00    0.06
   2 -10   0    0.30    0.10
   2 -10   0    0.12    0.05
   2  -9   0    0.43    0.10
   2  -9   0    0.32    0.07
   2  -8   0    2.50    0.31
   2  -8   0    1.72    0.16
   2  -8   0    1.97    0.20
  -2   7   0   29.14    1.49
   2  -7   0   31.59    1.49
   2  -7   0   31.43    1.53
   2  -7   0   31.10    1.58
  -2   6   0    1.29    0.14
   2  -6   0    1.29    0.14
   2  -6   0    1.36    0.20
   2  -5   0    8.44    0.49
   2  -5   0    8.16    0.45
   2  -4   0   45.23    2.14
  -2   3   0    2.92    0.19
  -2   2   0   45.30    2.13
  -2   1   0   46.03    2.15
  -2   0   0  527.61   24.62
  -2  -1   0   49.60    2.32
  -2  -2   0   49.48    2.34
  -2  -3   0    2.95    0.19
  -2  -3   0    3.07    0.20
  -2  -5   0    7.92    0.47
  -2  -5   0    7.70    0.44
  -2  -6   0    1.38    0.20
  -2  -6   0    1.26    0.15
  -2  -6   0    1.56    0.18
   2   6   0    1.36    0.17
   2   6   0    1.68    0.16
  -2  -7   0   30.86    1.61
  -2  -7   0   30.72    1.57
  -2  -7   0   30.56    1.52
   2   7   0   30.53    1.53
   2   7   0   33.55    1.55
  -2  -8   0    1.87    0.25
  -2  -8   0    2.32    0.18
  -2  -8   0    2.04    0.23
   2   8   0    2.07    0.17
  -2  -9   0    0.33    0.33
  -2  -9   0    0.39    0.07
  -2  -9   0    0.39    0.12
   2   9   0    0.30    0.07
  -2 -10   0    0.12    0.05
  -2 -10   0    0.24    0.11
  -2 -11   0    0.01    0.03
   3 -10   0    0.89    0.09
   3 -10   0    0.88    0.13
   3  -9   0    0.43    0.11
   3  -9   0    0.44    0.08
   3  -8   0    2.68    0.19
   3  -8   0    2.73    0.35
   3  -8   0    2.50    0.24
   3  -7   0    5.96    0.44
   3  -7   0    5.69    0.37
   3  -7   0    5.88    0.34
   3  -6   0   39.63    1.99
   3  -6   0   40.28    1.91
   3  -5   0   39.42    1.90
   3  -5   0   37.82    1.85
  -3   4   0   51.30    2.45
   3  -4   0   52.06    2.47
  -3   3   0    1.27    0.12
   3  -3   0    1.11    0.10
   3  -2   0   89.06    4.15
  -3   1   0  305.36   14.44
  -3   0   0    0.02    0.02
  -3  -1   0  271.75   12.61
  -3  -2   0   86.42    4.19
  -3  -2   0   92.30    4.18
  -3  -3   0    1.16    0.15
  -3  -4   0   49.33    2.35
  -3  -4   0   48.34    2.33
  -3  -5   0   38.87    1.91
  -3  -5   0   38.34    1.88
  -3  -6   0   37.25    1.84
  -3  -6   0   37.61    1.91
  -3  -6   0   36.20    1.94
   3   6   0   40.73    1.86
   3   6   0   39.30    1.87
  -3  -7   0    5.13    0.41
  -3  -7   0    5.70    0.38
  -3  -7   0    5.39    0.38
   3   7   0    5.53    0.34
  -3  -8   0    2.93    0.28
  -3  -8   0    2.95    0.33
  -3  -8   0    2.74    0.21
   3   8   0    2.64    0.21
  -3  -9   0    0.60    0.09
  -3  -9   0    0.56    0.14
   3   9   0    0.44    0.08
  -3 -10   0    1.00    0.17
  -3 -10   0    1.11    0.10
   3  10   0    1.17    0.10
  -3 -11   0    0.33    0.04
   4 -10   0    1.65    0.13
   4 -10   0    1.46    0.17
   4  -9   0    0.28    0.06
   4  -9   0    0.22    0.08
   4  -8   0    0.06    0.06
   4  -8   0   -0.04    0.07
   4  -8   0    0.09    0.19
   4  -7   0    0.26    0.15
   4  -7   0    0.46    0.09
   4  -7   0    0.41    0.10
   4  -6   0    1.45    0.21
   4  -6   0    1.77    0.17
   4  -6   0    1.33    0.15
   4  -5   0   25.08    1.23
  -4   4   0    0.36    0.10
   4  -4   0    0.26    0.06
  -4   3   0   25.77    1.28
   4  -3   0   27.21    1.27
  -4   2   0  163.75    7.56
   4  -2   0  161.25    7.55
  -4   1   0    6.71    0.37
   4  -1   0    7.43    0.36
  -4   0   0  182.08    9.04
   4   0   0  207.13    9.04
  -4  -1   0    7.12    0.39
  -4  -1   0    7.07    0.39
   4   1   0    8.01    0.39
  -4  -2   0  157.28    7.46
  -4  -2   0  159.05    7.45
   4   2   0  163.27    7.44
  -4  -3   0   25.99    1.22
  -4  -3   0   24.00    1.20
   4   3   0   23.64    1.19
  -4  -4   0    0.33    0.09
  -4  -4   0    0.27    0.09
  -4  -5   0   27.41    1.27
  -4  -5   0   25.04    1.30
  -4  -5   0   24.82    1.32
   4   5   0   26.70    1.28
   4   5   0   25.18    1.29
  -4  -6   0    1.12    0.17
  -4  -6   0    1.62    0.16
  -4  -6   0    1.09    0.18
   4   6   0    1.57    0.19
   4   6   0    1.54    0.17
  -4  -7   0    0.41    0.12
  -4  -7   0    0.40    0.14
  -4  -7   0    0.31    0.08
   4   7   0    0.46    0.10
   4   7   0    0.43    0.10
  -4  -8   0    0.08    0.10
  -4  -8   0    0.08    0.06
  -4  -8   0   -0.12    0.15
   4   8   0    0.05    0.06
  -4  -9   0    0.11    0.06
  -4  -9   0    0.14    0.11
   4   9   0    0.15    0.06
  -4 -10   0    1.22    0.11
  -4 -10   0    1.22    0.19
   4  10   0    1.52    0.11
  -4 -11   0    0.45    0.05
   5 -10   0    5.79    0.31
   5 -10   0    6.00    0.37
   5  -8   0    2.64    0.23
   5  -8   0    2.56    0.19
   5  -8   0    3.97    0.48
   5  -7   0    0.30    0.17
   5  -7   0    0.10    0.08
   5  -7   0    0.13    0.07
   5  -6   0   12.74    0.76
   5  -6   0   12.78    0.66
   5  -6   0   12.97    0.69
   5  -5   0    2.90    0.21
   5  -5   0    2.42    0.19
  -5   4   0   22.92    1.12
   5  -4   0   21.55    1.09
  -5   3   0   10.24    0.55
   5  -3   0   10.09    0.52
  -5   2   0   27.41    1.29
   5  -2   0   25.53    1.27
  -5   1   0    1.81    0.14
  -5   0   0    0.01    0.04
   5   0   0    0.02    0.05
  -5  -1   0    1.66    0.14
  -5  -1   0    1.85    0.15
   5   1   0    1.65    0.14
  -5  -2   0   24.68    1.25
  -5  -2   0   24.47    1.24
   5   2   0   27.05    1.24
  -5  -3   0    9.19    0.51
  -5  -3   0    9.53    0.52
   5   3   0    9.33    0.51
  -5  -4   0   21.38    1.08
  -5  -4   0   20.57    1.06
  -5  -5   0    2.58    0.23
  -5  -5   0    2.38    0.21
  -5  -5   0    2.33    0.23
   5   5   0    2.34    0.21
   5   5   0    2.23    0.20
   5   5   0    2.11    0.21
  -5  -6   0   11.57    0.71
  -5  -6   0   12.54    0.66
  -5  -6   0   12.83    0.71
  -5  -6   0   12.91    0.73
   5   6   0   12.35    0.67
   5   6   0   11.42    0.67
  -5  -7   0    0.24    0.12
  -5  -7   0    0.41    0.16
  -5  -7   0    0.07    0.07
   5   7   0    0.12    0.07
  -5  -8   0    2.56    0.28
  -5  -8   0    3.11    0.23
  -5  -8   0    3.52    0.52
   5   8   0    2.95    0.22
  -5  -9   0    1.03    0.17
  -5  -9   0    1.18    0.12
   5   9   0    0.98    0.11
  -5 -10   0    5.25    0.30
   5  10   0    5.92    0.29
   6 -10   0    0.38    0.07
   6  -9   0    0.09    0.09
   6  -9   0    0.07    0.06
   6  -8   0   11.92    0.66
   6  -8   0   11.56    0.60
   6  -7   0    4.07    0.39
   6  -7   0    3.85    0.26
   6  -7   0    3.98    0.42
   6  -6   0    0.00    0.06
   6  -6   0    0.05    0.07
   6  -5   0    1.81    0.17
   6  -4   0   10.99    0.58
  -6   3   0    0.99    0.14
   6  -3   0    0.83    0.11
  -6   2   0    7.64    0.42
   6  -2   0    7.25    0.41
  -6   1   0   94.55    4.29
   6  -1   0   88.17    4.28
  -6   0   0    1.48    0.15
  -6  -1   0   86.33    4.19
  -6  -1   0   97.56    4.18
   6   1   0   83.14    4.18
  -6  -2   0    7.35    0.42
  -6  -2   0    6.68    0.42
   6   2   0    7.65    0.42
  -6  -3   0    0.71    0.12
  -6  -3   0    0.65    0.11
  -6  -4   0   10.31    0.62
   6   4   0   12.10    0.59
   6   4   0   10.70    0.62
   6   4   0   11.64    0.64
  -6  -5   0    1.79    0.21
  -6  -5   0    2.13    0.19
  -6  -5   0    2.14    0.22
  -6  -5   0    1.73    0.21
   6   5   0    1.86    0.19
   6   5   0    2.02    0.19
   6   5   0    1.76    0.20
  -6  -6   0   -0.08    0.14
  -6  -6   0   -0.03    0.10
  -6  -6   0    0.07    0.07
  -6  -6   0    0.13    0.11
   6   6   0    0.10    0.08
   6   6   0    0.06    0.07
  -6  -7   0    3.57    0.26
  -6  -7   0    3.75    0.36
  -6  -7   0    3.40    0.38
  -6  -7   0    3.13    0.34
   6   7   0    3.88    0.27
  -6  -8   0   11.82    0.68
  -6  -8   0   11.40    0.62
   6   8   0   11.57    0.63
  -6  -9   0   -0.13    0.15
  -6  -9   0    0.06    0.05
   6   9   0    0.06    0.05
  -6 -10   0    0.06    0.04
   6  10   0    0.04    0.04
   7  -9   0    1.86    0.21
   7  -9   0    1.78    0.14
  -7   8   0    1.74    0.12
   7  -8   0    1.78    0.15
   7  -8   0    1.58    0.19
   7  -7   0    0.44    0.11
   7  -7   0    0.65    0.25
   7  -7   0    0.65    0.10
   7  -6   0    6.83    0.39
   7  -6   0    6.51    0.41
   7  -5   0    0.64    0.11
   7  -5   0    0.60    0.10
   7  -4   0    0.08    0.06
   7  -4   0    0.09    0.08
  -7   3   0   59.06    2.89
   7  -3   0   63.07    2.85
   7  -3   0   58.96    2.87
  -7   2   0   58.36    2.87
  -7   2   0   62.40    2.85
   7  -2   0   59.89    2.86
  -7   1   0   13.60    0.69
   7  -1   0   12.58    0.68
  -7   0   0    0.02    0.05
   7   0   0   -0.08    0.06
  -7  -1   0   13.05    0.67
  -7  -1   0   12.63    0.68
   7   1   0   12.09    0.67
  -7  -2   0   63.87    3.01
  -7  -2   0   61.13    2.98
   7   2   0   63.03    2.96
   7   2   0   62.41    2.99
  -7  -3   0   61.31    2.87
  -7  -3   0   55.18    2.83
  -7  -3   0   62.51    2.84
   7   3   0   59.28    2.83
   7   3   0   57.70    2.81
  -7  -4   0   -0.15    0.11
  -7  -4   0    0.12    0.10
  -7  -4   0    0.01    0.07
   7   4   0   -0.06    0.06
   7   4   0    0.07    0.08
   7   4   0    0.22    0.09
  -7  -5   0    0.61    0.10
  -7  -5   0    0.44    0.12
  -7  -5   0    0.49    0.13
   7   5   0    0.57    0.11
   7   5   0    0.65    0.12
   7   5   0    0.73    0.11
  -7  -6   0    6.74    0.46
  -7  -6   0    6.53    0.46
  -7  -6   0    6.53    0.40
   7   6   0    6.95    0.43
  -7  -7   0    0.97    0.17
  -7  -7   0    0.68    0.17
  -7  -7   0    0.41    0.16
  -7  -8   0    1.43    0.23
  -7  -8   0    1.51    0.14
   7   8   0    1.54    0.16
  -7  -9   0    1.87    0.14
   7   9   0    1.74    0.14
  -7 -10   0    0.49    0.06
   8  -9   0    1.15    0.11
   8  -8   0    0.26    0.10
   8  -8   0    0.33    0.07
  -8   7   0    0.07    0.05
   8  -7   0    0.08    0.06
   8  -7   0   -0.02    0.09
  -8   6   0    0.41    0.08
   8  -6   0    0.42    0.09
   8  -6   0    0.44    0.11
   8  -5   0    4.32    0.30
   8  -5   0    3.95    0.27
   8  -4   0    0.39    0.09
   8  -4   0    0.35    0.09
  -8   3   0    8.36    0.47
   8  -3   0    8.23    0.47
   8  -3   0    9.19    0.50
  -8   2   0    0.04    0.10
  -8   2   0    0.00    0.07
   8  -2   0    0.04    0.07
  -8   1   0   23.29    1.15
  -8   1   0   23.72    1.13
   8  -1   0   21.96    1.14
   8  -1   0   21.49    1.13
  -8   0   0   13.14    0.70
  -8   0   0   13.66    0.72
   8   0   0   12.91    0.71
   8   0   0   13.04    0.77
  -8  -1   0   23.53    1.19
  -8  -1   0   22.26    1.16
   8   1   0   22.63    1.18
   8   1   0   23.02    1.15
   8   1   0   24.55    1.19
  -8  -2   0   -0.09    0.10
  -8  -2   0    0.09    0.08
  -8  -2   0    0.10    0.13
   8   2   0    0.02    0.10
   8   2   0   -0.09    0.11
  -8  -3   0    9.54    0.54
  -8  -3   0    8.96    0.52
  -8  -3   0    8.73    0.55
   8   3   0    8.19    0.49
   8   3   0    8.85    0.52
  -8  -4   0    0.30    0.14
  -8  -4   0    0.26    0.12
  -8  -4   0    0.46    0.13
  -8  -5   0    3.65    0.28
  -8  -5   0    4.69    0.35
  -8  -5   0    4.00    0.33
   8   5   0    3.71    0.27
   8   5   0    3.72    0.30
  -8  -6   0    0.41    0.09
  -8  -6   0    0.37    0.15
  -8  -6   0    0.37    0.17
  -8  -6   0    0.48    0.13
   8   6   0    0.31    0.10
  -8  -7   0   -0.07    0.13
  -8  -7   0    0.08    0.06
  -8  -7   0    0.30    0.17
   8   7   0   -0.05    0.06
  -8  -8   0    0.10    0.25
  -8  -8   0    0.16    0.05
   8   8   0    0.28    0.08
  -8  -9   0    1.27    0.11
   8   9   0    1.32    0.11
   9  -8   0    0.13    0.06
   9  -8   0    0.18    0.11
  -9   7   0    4.15    0.24
   9  -7   0    4.28    0.26
  -9   6   0    6.17    0.35
   9  -6   0    6.74    0.42
   9  -6   0    6.75    0.37
  -9   5   0    0.08    0.06
   9  -5   0    0.03    0.08
   9  -5   0    0.14    0.07
  -9   4   0   14.90    0.79
   9  -4   0   15.14    0.83
   9  -4   0   16.25    0.79
  -9   3   0   15.43    0.82
   9  -3   0   16.19    0.85
   9  -3   0   16.23    0.81
  -9   2   0   -0.05    0.06
  -9   2   0    0.04    0.17
   9  -2   0    0.07    0.08
   9  -2   0    0.14    0.07
  -9   1   0   40.00    1.95
  -9   1   0   40.07    1.98
   9  -1   0   42.32    2.00
   9  -1   0   39.63    1.94
   9  -1   0   39.76    1.98
  -9   0   0   -0.02    0.10
  -9   0   0   -0.04    0.06
   9   0   0    0.08    0.15
   9   0   0   -0.02    0.08
   9   0   0   -0.04    0.06
  -9  -1   0   42.20    2.06
  -9  -1   0   44.72    2.09
   9   1   0   40.49    2.07
   9   1   0   42.02    2.04
   9   1   0   41.44    2.07
  -9  -2   0    0.01    0.10
  -9  -2   0   -0.06    0.09
   9   2   0    0.08    0.07
   9   2   0   -0.01    0.13
   9   2   0   -0.04    0.10
  -9  -3   0   16.20    0.87
  -9  -3   0   15.86    0.91
   9   3   0   16.28    0.88
   9   3   0   16.02    0.84
  -9  -4   0   16.75    0.84
  -9  -4   0   16.60    0.87
   9   4   0   14.62    0.82
   9   4   0   16.09    0.87
  -9  -5   0   -0.06    0.11
  -9  -5   0   -0.06    0.06
  -9  -5   0   -0.06    0.31
  -9  -5   0    0.31    0.18
   9   5   0    0.06    0.07
   9   5   0    0.10    0.09
  -9  -6   0    8.30    0.57
  -9  -6   0    7.31    0.42
  -9  -6   0    5.90    0.44
   9   6   0    7.10    0.45
  -9  -7   0    4.80    0.34
  -9  -7   0    4.45    0.28
   9   7   0    4.25    0.30
  -9  -8   0    0.03    0.04
   9   8   0    0.03    0.05
  -9  -9   0    0.07    0.04
   9   9   0    0.06    0.04
  10  -8   0   -0.10    0.06
  10  -7   0    4.20    0.25
  10  -7   0    4.56    0.32
 -10   6   0    0.82    0.09
  10  -6   0    0.70    0.14
  10  -6   0    0.84    0.11
 -10   5   0    0.12    0.05
  10  -5   0    0.13    0.09
  10  -5   0    0.06    0.06
 -10   4   0    2.35    0.18
  10  -4   0    2.26    0.23
  10  -4   0    2.14    0.19
 -10   3   0    0.39    0.08
  10  -3   0    0.41    0.09
  10  -3   0    0.43    0.11
 -10   2   0    3.78    0.26
  10  -2   0    3.72    0.31
  10  -2   0    3.76    0.26
 -10   1   0    0.37    0.09
 -10   1   0    0.47    0.20
  10  -1   0    0.35    0.11
  10  -1   0    0.35    0.09
 -10   0   0   40.45    1.96
 -10   0   0   42.69    2.00
  10   0   0   38.98    1.94
  10   0   0   37.83    1.98
 -10  -1   0    0.50    0.15
 -10  -1   0    0.45    0.12
  10   1   0    0.42    0.14
  10   1   0    0.30    0.09
  10   1   0    0.31    0.15
 -10  -2   0    3.62    0.36
 -10  -2   0    3.67    0.29
  10   2   0    3.86    0.28
  10   2   0    4.10    0.33
 -10  -3   0    0.59    0.13
 -10  -3   0    0.35    0.09
 -10  -3   0    0.29    0.18
  10   3   0    0.53    0.10
  10   3   0    0.41    0.11
 -10  -4   0    2.02    0.18
 -10  -4   0    2.19    0.23
 -10  -4   0    2.80    0.34
  10   4   0    1.93    0.23
  10   4   0    2.21    0.20
 -10  -5   0    0.18    0.21
 -10  -5   0    0.14    0.07
 -10  -5   0    0.10    0.10
  10   5   0   -0.02    0.07
  10   5   0   -0.01    0.07
 -10  -6   0    0.72    0.10
 -10  -6   0    0.56    0.12
  10   6   0    0.60    0.12
 -10  -7   0    3.96    0.29
 -10  -8   0    0.01    0.04
  10   8   0    0.01    0.05
  11  -7   0    5.67    0.30
 -11   6   0    4.89    0.26
  11  -6   0    5.19    0.36
  11  -6   0    5.15    0.29
 -11   5   0    0.32    0.06
  11  -5   0    0.42    0.09
  11  -5   0    0.32    0.16
 -11   4   0    9.90    0.52
  11  -4   0    9.69    0.53
  11  -4   0    9.56    0.59
 -11   3   0    0.12    0.06
  11  -3   0    0.16    0.07
 -11   2   0    0.14    0.07
  11  -2   0    0.18    0.11
  11  -2   0    0.18    0.07
 -11   1   0    7.78    0.46
  11  -1   0    7.63    0.44
  11  -1   0    7.39    0.54
 -11   0   0    0.14    0.08
  11   0   0   -0.08    0.06
  11   0   0   -0.15    0.13
  11   0   0   -0.10    0.16
 -11  -1   0    8.06    0.57
 -11  -1   0    7.33    0.45
  11   1   0    6.97    0.49
  11   1   0    7.23    0.44
 -11  -2   0    0.07    0.23
 -11  -2   0    0.11    0.08
 -11  -2   0    0.13    0.07
  11   2   0    0.10    0.07
  11   2   0    0.13    0.10
 -11  -3   0    0.27    0.25
 -11  -3   0    0.12    0.09
 -11  -3   0    0.01    0.06
  11   3   0    0.10    0.10
  11   3   0   -0.04    0.07
 -11  -4   0   10.25    0.53
 -11  -4   0    9.11    0.56
  11   4   0    9.15    0.53
  11   4   0    9.83    0.57
 -11  -5   0    0.36    0.08
 -11  -5   0    0.39    0.10
  11   5   0    0.28    0.09
  11   5   0    0.44    0.08
 -11  -6   0    5.00    0.32
 -11  -7   0    5.46    0.32
 -11  -7   0    5.16    0.29
  11   7   0    5.54    0.32
  12  -6   0    0.33    0.08
 -12   5   0    7.11    0.36
  12  -5   0    6.87    0.39
  12  -5   0    7.33    0.47
 -12   4   0    5.88    0.35
  12  -4   0    6.67    0.44
  12  -4   0    6.87    0.37
 -12   3   0    1.31    0.14
  12  -3   0    1.57    0.20
  12  -3   0    1.51    0.15
 -12   2   0    0.03    0.05
  12  -2   0    0.19    0.15
  12  -2   0    0.03    0.06
 -12   1   0    3.19    0.23
  12  -1   0    3.00    0.24
  12  -1   0    3.05    0.31
  12  -1   0    3.04    0.33
 -12   0   0   11.45    0.62
  12   0   0   11.54    0.67
  12   0   0   10.71    0.61
  12   0   0   11.63    0.70
 -12  -1   0    2.47    0.22
 -12  -1   0    2.88    0.20
  12   1   0    2.71    0.22
  12   1   0    2.24    0.26
 -12  -2   0    0.13    0.07
 -12  -2   0   -0.01    0.06
  12   2   0   -0.03    0.06
  12   2   0    0.03    0.09
 -12  -3   0    1.67    0.17
 -12  -3   0    1.34    0.14
  12   3   0    1.39    0.15
  12   3   0    1.19    0.17
 -12  -4   0    6.77    0.39
 -12  -4   0    6.30    0.36
  12   4   0    6.26    0.40
  12   4   0    6.20    0.37
 -12  -5   0    6.58    0.36
 -12  -5   0    6.74    0.40
  12   5   0    7.08    0.41
 -12  -6   0    0.29    0.05
 -12  -6   0    0.37    0.08
  12   6   0    0.52    0.08
 -12  -7   0    6.94    0.35
  12   7   0    7.24    0.37
 -13   4   0    0.17    0.04
  13  -4   0    0.24    0.06
 -13   3   0    1.84    0.14
  13  -3   0    1.85    0.15
 -13   2   0    0.23    0.06
  13  -2   0    0.29    0.08
  13  -2   0    0.12    0.19
 -13   1   0    2.73    0.21
  13  -1   0    2.70    0.21
  13  -1   0    2.80    0.34
 -13   0   0   -0.03    0.05
  13   0   0    0.06    0.05
  13   0   0   -0.02    0.13
 -13  -1   0    2.77    0.22
  13   1   0    2.91    0.27
  13   1   0    2.71    0.21
 -13  -2   0    0.50    0.07
 -13  -2   0    0.32    0.08
  13   2   0    0.31    0.08
  13   2   0    0.20    0.11
 -13  -3   0    1.93    0.17
 -13  -3   0    2.13    0.14
  13   3   0    1.65    0.15
  13   3   0    1.58    0.18
 -13  -4   0    0.22    0.05
 -13  -4   0    0.13    0.06
  13   4   0    0.12    0.05
  13   4   0    0.15    0.07
 -13  -5   0    0.93    0.10
 -13  -5   0    1.06    0.09
  13   5   0    0.93    0.11
  13   6   0    0.13    0.05
  14  -4   0    0.59    0.07
  14  -3   0    0.34    0.06
 -14   2   0    0.54    0.07
  14  -2   0    0.67    0.09
 -14   1   0   -0.01    0.04
  14  -1   0    0.02    0.05
 -14   0   0    1.69    0.14
  14   0   0    1.12    0.17
  14   0   0    1.54    0.14
 -14  -1   0   -0.01    0.04
  14   1   0    0.10    0.11
  14   1   0   -0.05    0.04
 -14  -2   0    0.47    0.08
  14   2   0    0.41    0.10
  14   2   0    0.51    0.07
 -14  -3   0    0.40    0.07
  14   3   0    0.52    0.09
  14   3   0    0.28    0.08
 -14  -4   0    0.90    0.10
  14   4   0    0.72    0.09
  15  -2   0    0.02    0.04
 -15   1   0    0.71    0.08
  15  -1   0    0.85    0.09
 -15   0   0    0.02    0.04
  15   0   0   -0.09    0.04
 -15  -1   0    0.69    0.08
  15   1   0    0.70    0.07
 -15  -2   0    0.07    0.04
  15   2   0   -0.03    0.06
 -14  -4  -1    1.08    0.10
  14   3   1    0.96    0.13
  14   3   1    1.10    0.10
  14   2   1    0.44    0.07
 -14  -2  -1    0.35    0.06
  14   1   1    0.26    0.06
 -14  -1  -1    0.27    0.06
  14   0   1   -0.10    0.04
 -14   0  -1   -0.02    0.04
  14  -1   1    0.29    0.06
 -14   1  -1    0.25    0.05
  14  -2   1    0.57    0.07
 -14   2  -1    0.62    0.08
 -14   2  -1    0.49    0.07
  14  -3   1    1.19    0.11
  14  -4   1    1.14    0.10
  13   5   1    0.18    0.06
 -13  -5  -1    0.24    0.06
  13   4   1    0.39    0.09
 -13  -4  -1    0.39    0.07
  13   3   1    2.06    0.16
  13   3   1    2.49    0.21
 -13  -3  -1    2.36    0.18
  13   2   1    0.01    0.06
  13   2   1    0.05    0.10
 -13  -2  -1   -0.06    0.06
  13   1   1    2.40    0.19
  13   1   1    2.73    0.28
 -13  -1  -1    2.64    0.20
  13   0   1    0.26    0.07
 -13   0  -1    0.38    0.08
  13  -1   1    2.63    0.19
  13  -1   1    2.69    0.32
 -13   1  -1    2.40    0.19
  13  -2   1    0.01    0.07
  13  -2   1    0.01    0.30
 -13   2  -1    0.07    0.06
  13  -3   1    2.62    0.18
  13  -3   1    3.15    0.33
 -13   3  -1    2.91    0.20
 -13   3  -1    2.18    0.16
  13  -4   1    0.26    0.06
  13  -5   1    0.25    0.06
  12   6   1    3.81    0.25
 -12  -6  -1    4.13    0.21
 -12  -6  -1    3.91    0.24
  12   5   1    0.60    0.10
 -12  -5  -1    0.53    0.07
 -12  -5  -1    0.69    0.10
  12   4   1    1.79    0.16
  12   4   1    1.83    0.19
 -12  -4  -1    1.83    0.17
 -12  -4  -1    2.00    0.15
  12   3   1    5.77    0.38
  12   3   1    5.21    0.34
 -12  -3  -1    6.13    0.32
 -12  -3  -1    5.75    0.36
  12   2   1    0.05    0.06
  12   2   1    0.03    0.10
 -12  -2  -1   -0.01    0.06
 -12  -2  -1    0.02    0.06
  12   1   1    0.24    0.07
  12   1   1    0.20    0.14
 -12  -1  -1    0.25    0.08
 -12  -1  -1   -0.02    0.07
  12   0   1   -0.39    0.16
  12   0   1    0.03    0.06
  12   0   1   -0.24    0.17
 -12   0  -1   -0.09    0.06
  12  -1   1    0.31    0.07
  12  -1   1    0.37    0.15
 -12   1  -1    0.29    0.08
  12  -2   1    0.00    0.06
  12  -2   1   -0.04    0.13
 -12   2  -1    0.04    0.06
  12  -3   1    6.26    0.35
  12  -3   1    6.12    0.42
 -12   3  -1    5.51    0.33
  12  -4   1    1.67    0.19
  12  -4   1    1.70    0.20
 -12   4  -1    1.63    0.13
  12  -5   1    0.34    0.15
  12  -5   1    0.67    0.08
  12  -6   1    4.04    0.23
  11   7   1    0.38    0.07
 -11  -7  -1    0.36    0.05
 -11  -7  -1    0.49    0.08
  11   6   1   -0.03    0.06
 -11  -6  -1    0.13    0.07
 -11  -6  -1    0.06    0.04
  11   5   1    1.42    0.17
  11   5   1    1.60    0.14
 -11  -5  -1    1.48    0.17
 -11  -5  -1    1.44    0.14
  11   4   1    0.04    0.08
  11   4   1   -0.04    0.06
 -11  -4  -1    0.03    0.08
 -11  -4  -1   -0.10    0.05
  11   3   1    0.47    0.12
  11   3   1    0.68    0.11
 -11  -3  -1    0.53    0.12
 -11  -3  -1    0.48    0.09
  11   2   1    4.84    0.38
 -11  -2  -1    5.18    0.35
  11   1   1    7.16    0.49
  11   1   1    6.82    0.42
  11   1   1    7.29    0.51
 -11  -1  -1    6.79    0.43
 -11  -1  -1    7.45    0.40
  11   0   1   31.30    1.55
  11   0   1   30.96    1.55
  11   0   1   29.53    1.50
 -11   0  -1   29.96    1.51
  11  -1   1    6.39    0.40
  11  -1   1    6.53    0.46
 -11   1  -1    6.78    0.40
  11  -2   1    4.52    0.35
  11  -3   1    0.45    0.10
  11  -3   1    0.40    0.13
 -11   3  -1    0.44    0.09
  11  -4   1   -0.03    0.06
  11  -4   1   -0.03    0.11
 -11   4  -1   -0.02    0.05
  11  -5   1    1.34    0.19
  11  -5   1    1.53    0.14
 -11   5  -1    1.44    0.14
  11  -6   1    0.11    0.06
  11  -6   1    0.11    0.12
  10   8   1    0.05    0.05
 -10  -8  -1    0.02    0.05
  10   7   1   -0.04    0.06
 -10  -7  -1    0.05    0.04
  10   6   1    1.56    0.17
 -10  -6  -1    1.19    0.14
 -10  -6  -1    1.06    0.12
  10   5   1    0.02    0.07
  10   5   1    0.04    0.08
 -10  -5  -1    0.14    0.07
 -10  -5  -1    0.01    0.08
 -10  -4  -1    5.39    0.49
  10   3   1    0.15    0.08
  10   3   1    0.04    0.09
 -10  -3  -1   -0.04    0.20
 -10  -3  -1   -0.10    0.09
 -10  -3  -1    0.14    0.07
  10   2   1    5.82    0.44
  10   2   1    5.34    0.34
  10   2   1    4.99    0.38
 -10  -2  -1    4.69    0.31
 -10  -2  -1    5.02    0.35
 -10  -2  -1    5.74    0.64
  10   1   1    3.61    0.37
  10   1   1    3.78    0.28
  10   1   1    4.07    0.36
 -10  -1  -1    4.86    0.40
 -10  -1  -1    3.76    0.29
  10   0   1   -0.34    0.18
  10   0   1   -0.07    0.06
  10   0   1    0.12    0.12
 -10   0  -1    0.05    0.08
  10  -1   1    3.34    0.30
  10  -1   1    3.67    0.26
 -10   1  -1    3.98    0.27
  10  -2   1    5.27    0.32
 -10   2  -1    4.52    0.31
  10  -3   1    0.03    0.07
  10  -3   1    0.10    0.10
 -10   3  -1    0.07    0.05
  10  -4   1    4.88    0.36
  10  -4   1    5.46    0.41
  10  -5   1    0.08    0.09
  10  -5   1   -0.05    0.06
 -10   5  -1    0.09    0.05
  10  -6   1    1.33    0.14
  10  -6   1    1.32    0.19
 -10   6  -1    1.42    0.12
  10  -7   1    0.08    0.06
  10  -7   1    0.04    0.11
   9   9   1    0.07    0.04
  -9  -9  -1    0.14    0.03
   9   8   1    1.52    0.14
  -9  -8  -1    1.46    0.12
  -9  -8  -1    1.61    0.15
   9   7   1    0.52    0.10
  -9  -7  -1    0.47    0.10
  -9  -7  -1    0.48    0.08
   9   6   1    2.31    0.22
  -9  -6  -1    2.01    0.22
  -9  -6  -1    2.37    0.19
   9   5   1    0.47    0.09
   9   5   1    0.47    0.13
  -9  -5  -1    0.47    0.10
  -9  -5  -1    0.36    0.11
  -9  -5  -1    0.34    0.17
   9   4   1   14.98    0.80
   9   4   1   14.85    0.83
  -9  -4  -1   15.04    0.80
  -9  -4  -1   15.48    0.83
  -9  -4  -1   16.17    0.90
   9   3   1    9.22    0.54
   9   3   1    8.63    0.50
  -9  -3  -1    7.87    0.48
  -9  -3  -1    8.72    0.52
  -9  -3  -1    9.22    0.58
   9   2   1   39.77    1.94
   9   2   1   41.66    1.99
   9   2   1   36.80    1.97
  -9  -2  -1   37.67    1.95
  -9  -2  -1   43.87    2.01
   9   1   1    0.24    0.09
   9   1   1    0.14    0.16
   9   1   1    0.38    0.11
  -9  -1  -1    0.38    0.10
  -9  -1  -1    0.08    0.12
   9   0   1   10.55    0.61
   9   0   1    9.23    0.55
   9   0   1    9.12    0.51
  -9   0  -1    9.46    0.56
  -9   0  -1    8.71    0.53
   9  -1   1    0.22    0.08
  -9   1  -1    0.37    0.08
  -9   1  -1    0.16    0.15
   9  -2   1   38.02    1.84
  -9   2  -1   36.60    1.81
   9  -3   1    8.18    0.49
   9  -3   1    8.47    0.46
  -9   3  -1    7.89    0.45
   9  -4   1   14.83    0.76
   9  -4   1   15.12    0.80
  -9   4  -1   14.34    0.75
   9  -5   1    0.34    0.08
   9  -5   1    0.39    0.12
  -9   5  -1    0.50    0.08
   9  -6   1    2.10    0.18
   9  -6   1    2.44    0.24
  -9   6  -1    2.08    0.15
   9  -7   1    0.67    0.09
   9  -7   1    0.57    0.13
   9  -8   1    1.77    0.14
   9  -8   1    1.40    0.17
   8   9   1    5.06    0.28
  -8  -9  -1    4.92    0.27
   8   8   1    0.43    0.08
  -8  -8  -1    0.88    0.14
  -8  -8  -1    0.47    0.08
   8   7   1    0.45    0.10
  -8  -7  -1    0.45    0.13
  -8  -7  -1    0.29    0.07
   8   6   1    0.02    0.08
  -8  -6  -1    0.06    0.20
  -8  -6  -1    0.03    0.07
  -8  -6  -1    0.00    0.16
   8   5   1    0.12    0.10
   8   5   1    0.04    0.07
  -8  -5  -1    0.11    0.17
  -8  -5  -1    0.08    0.11
  -8  -5  -1    0.12    0.14
  -8  -5  -1    0.14    0.08
   8   4   1    0.93    0.15
   8   4   1    0.90    0.12
  -8  -4  -1    0.86    0.16
  -8  -4  -1    1.03    0.13
  -8  -4  -1    1.03    0.16
   8   3   1    1.32    0.18
   8   3   1    1.45    0.21
   8   3   1    1.64    0.18
  -8  -3  -1    0.93    0.17
  -8  -3  -1    1.57    0.22
   8   2   1    0.21    0.08
   8   2   1   -0.06    0.14
   8   2   1    0.10    0.10
  -8  -2  -1    0.12    0.09
  -8  -2  -1    0.08    0.12
   8   1   1   29.97    1.61
   8   1   1   33.93    1.63
   8   1   1   31.86    1.58
  -8  -1  -1   32.87    1.60
  -8  -1  -1   33.51    1.62
   8   0   1   -0.10    0.07
   8   0   1   -0.11    0.07
  -8   0  -1   -0.05    0.06
  -8   0  -1   -0.03    0.08
   8  -1   1   31.19    1.51
   8  -1   1   30.45    1.61
  -8   1  -1   31.72    1.54
  -8   1  -1   31.42    1.52
   8  -2   1    0.07    0.06
   8  -2   1    0.00    0.07
  -8   2  -1    0.03    0.07
  -8   2  -1   -0.12    0.18
   8  -3   1    1.43    0.16
   8  -3   1    1.22    0.14
  -8   3  -1    1.16    0.14
   8  -4   1    0.95    0.14
  -8   4  -1    1.05    0.12
   8  -5   1    0.01    0.08
   8  -5   1    0.13    0.08
  -8   5  -1    0.13    0.06
   8  -6   1   -0.07    0.08
  -8   6  -1   -0.04    0.07
   8  -7   1    0.33    0.10
   8  -7   1    0.43    0.09
   8  -8   1    0.58    0.12
   8  -8   1    0.87    0.10
  -7 -10  -1    1.35    0.09
   7   9   1    0.05    0.05
  -7  -9  -1    0.05    0.04
   7   8   1    0.83    0.12
  -7  -8  -1    0.90    0.23
  -7  -8  -1    0.74    0.10
  -7  -8  -1    0.97    0.16
   7   7   1    1.17    0.15
  -7  -7  -1    1.24    0.15
  -7  -7  -1    1.53    0.22
  -7  -7  -1    1.23    0.17
   7   6   1    1.02    0.15
  -7  -6  -1    1.09    0.17
  -7  -6  -1    0.83    0.13
  -7  -6  -1    1.00    0.21
  -7  -6  -1    1.30    0.21
   7   5   1    9.10    0.51
   7   5   1    9.12    0.54
  -7  -5  -1    9.40    0.53
  -7  -5  -1    8.37    0.58
  -7  -5  -1    9.82    0.63
  -7  -5  -1    9.95    0.57
   7   4   1    0.13    0.20
   7   4   1    0.26    0.11
   7   4   1    0.30    0.09
  -7  -4  -1    0.20    0.08
  -7  -4  -1    0.37    0.10
  -7  -4  -1    0.27    0.13
  -7  -4  -1    0.42    0.11
   7   3   1   11.56    0.66
   7   3   1   11.85    0.63
   7   3   1   12.23    0.66
  -7  -3  -1   12.15    0.65
  -7  -3  -1   11.71    0.66
  -7  -3  -1   11.34    0.67
   7   2   1    0.32    0.09
   7   2   1    0.19    0.09
  -7  -2  -1    0.29    0.09
  -7  -2  -1    0.62    0.13
   7   1   1    0.64    0.12
  -7  -1  -1    0.77    0.13
  -7  -1  -1    0.71    0.12
   7   0   1   15.04    0.76
  -7   0  -1   13.88    0.75
   7  -1   1    0.70    0.10
  -7   1  -1    0.61    0.10
  -7   1  -1    0.70    0.12
   7  -2   1    0.32    0.07
  -7   2  -1    0.43    0.09
  -7   2  -1    0.36    0.11
   7  -3   1   12.83    0.63
   7  -3   1   11.47    0.64
  -7   3  -1   12.10    0.63
   7  -4   1    0.35    0.08
   7  -4   1    0.25    0.10
   7  -5   1    9.60    0.55
   7  -5   1    9.83    0.53
   7  -6   1    0.92    0.12
   7  -6   1    0.99    0.14
  -7   6  -1    1.08    0.11
   7  -7   1    1.55    0.16
   7  -7   1    1.36    0.17
   7  -7   1    2.33    0.32
  -7   7  -1    1.54    0.13
   7  -8   1    1.00    0.15
   7  -8   1    0.96    0.18
   7  -9   1    0.08    0.07
  -6 -10  -1    0.24    0.04
   6   9   1    0.07    0.05
  -6  -9  -1    0.36    0.22
  -6  -9  -1    0.05    0.05
   6   8   1    0.50    0.10
  -6  -8  -1    0.74    0.18
  -6  -8  -1    0.69    0.11
  -6  -8  -1    0.48    0.16
   6   7   1   25.84    1.32
  -6  -7  -1   24.00    1.32
  -6  -7  -1   26.09    1.40
  -6  -7  -1   26.97    1.31
  -6  -7  -1   28.25    1.36
   6   6   1   10.89    0.60
  -6  -6  -1   10.28    0.57
  -6  -6  -1    9.70    0.61
  -6  -6  -1   10.10    0.65
  -6  -6  -1   11.08    0.63
   6   5   1    3.04    0.24
   6   5   1    3.68    0.27
  -6  -5  -1    3.12    0.25
  -6  -5  -1    3.34    0.29
  -6  -5  -1    3.42    0.30
  -6  -5  -1    3.12    0.29
   6   4   1   16.00    0.87
   6   4   1   17.48    0.88
   6   4   1   16.48    0.85
  -6  -4  -1   17.68    0.89
  -6  -4  -1   15.94    0.88
  -6  -4  -1   17.18    0.86
   6   3   1   73.97    3.41
  -6  -3  -1   77.73    3.45
  -6  -3  -1   64.13    3.40
   6   2   1   15.68    0.81
  -6  -2  -1   15.93    0.83
   6   1   1   14.07    0.74
  -6  -1  -1   14.87    0.74
  -6  -1  -1   14.50    0.75
   6   0   1    0.05    0.06
  -6   0  -1   -0.01    0.05
   6  -1   1   14.36    0.76
  -6   1  -1   15.71    0.76
   6  -2   1   17.39    0.86
  -6   2  -1   16.96    0.86
   6  -3   1   66.82    3.26
  -6   3  -1   71.42    3.27
   6  -4   1   16.52    0.84
   6  -5   1    3.91    0.27
   6  -5   1    3.56    0.25
   6  -6   1   10.88    0.56
   6  -6   1   10.35    0.58
   6  -7   1   26.62    1.29
   6  -7   1   26.32    1.32
   6  -7   1   26.03    1.42
   6  -8   1    0.70    0.10
   6  -8   1    0.68    0.12
   6  -9   1    0.24    0.09
   6  -9   1   -0.01    0.07
   5  10   1    0.13    0.04
  -5 -10  -1    0.06    0.04
   5   9   1    4.58    0.30
  -5  -9  -1    5.30    0.30
  -5  -9  -1    5.56    0.39
   5   8   1    2.68    0.21
  -5  -8  -1    2.05    0.28
  -5  -8  -1    2.43    0.19
  -5  -8  -1    2.36    0.28
   5   7   1    9.59    0.54
  -5  -7  -1    9.81    0.53
  -5  -7  -1    9.13    0.57
  -5  -7  -1    9.33    0.57
  -5  -7  -1    9.58    0.63
   5   6   1    1.41    0.22
  -5  -6  -1    1.47    0.19
  -5  -6  -1    0.94    0.16
  -5  -6  -1    0.97    0.17
   5   5   1   11.68    0.66
   5   5   1   12.30    0.67
   5   5   1   12.82    0.64
  -5  -5  -1   12.50    0.68
  -5  -5  -1   12.07    0.65
  -5  -5  -1   12.43    0.71
   5   4   1   12.30    0.70
   5   4   1   14.58    0.72
   5   4   1   13.23    0.72
   5   4   1   12.90    0.70
  -5  -4  -1   12.47    0.70
  -5  -4  -1   13.16    0.72
  -5  -4  -1   13.54    0.68
  -5  -3  -1   25.39    1.30
  -5  -2  -1   12.20    0.61
  -5  -2  -1   11.09    0.62
  -5  -1  -1   11.12    0.58
  -5  -1  -1   11.06    0.58
  -5   0  -1    4.75    0.28
   5  -1   1   11.23    0.59
  -5   1  -1   12.34    0.60
   5  -2   1   11.70    0.57
  -5   2  -1   10.70    0.57
   5  -3   1   23.96    1.21
  -5   3  -1   26.27    1.23
   5  -4   1   13.00    0.66
   5  -5   1   12.90    0.70
   5  -5   1   12.93    0.68
   5  -6   1    1.12    0.14
   5  -6   1    1.36    0.14
   5  -6   1    1.12    0.19
   5  -7   1    9.86    0.63
   5  -7   1    9.54    0.50
   5  -7   1    8.97    0.53
   5  -8   1    2.81    0.21
   5  -8   1    2.51    0.23
   5  -8   1    3.88    0.45
   5  -9   1    5.54    0.35
   5  -9   1    5.30    0.31
  -4 -11  -1    0.18    0.04
   4  10   1    0.27    0.06
  -4 -10  -1    0.31    0.06
   4   9   1    3.16    0.23
  -4  -9  -1    3.88    0.33
  -4  -9  -1    3.51    0.23
   4   8   1    3.63    0.26
  -4  -8  -1    3.43    0.37
  -4  -8  -1    3.62    0.25
  -4  -8  -1    3.30    0.31
   4   7   1   50.06    2.31
  -4  -7  -1   46.03    2.33
  -4  -7  -1   48.19    2.38
  -4  -7  -1   46.22    2.29
   4   6   1    4.17    0.31
   4   6   1    4.57    0.31
  -4  -6  -1    4.52    0.37
  -4  -6  -1    5.01    0.34
  -4  -6  -1    4.29    0.36
  -4  -6  -1    4.35    0.29
  -4  -5  -1    1.85    0.23
  -4  -5  -1    2.27    0.21
  -4  -5  -1    2.51    0.23
   4   4   1    0.03    0.12
  -4  -4  -1    0.12    0.07
  -4  -4  -1    0.15    0.06
   4   3   1  173.03    7.81
  -4  -3  -1  162.22    7.84
   4   2   1    6.47    0.37
  -4  -2  -1    6.95    0.37
  -4  -2  -1    6.55    0.37
   4   1   1   43.75    2.03
  -4  -1  -1   42.10    2.04
   4   0   1    0.06    0.04
  -4   0  -1    0.05    0.03
   4  -1   1   44.02    2.03
  -4   1  -1   42.25    2.04
   4  -2   1    6.41    0.33
  -4   2  -1    6.36    0.34
   4  -3   1  159.65    7.74
  -4   3  -1  173.54    7.75
   4  -4   1    0.08    0.05
   4  -5   1    2.61    0.19
   4  -6   1    4.60    0.30
   4  -6   1    4.48    0.29
   4  -6   1    4.29    0.34
   4  -7   1   50.24    2.43
   4  -7   1   46.95    2.35
   4  -7   1   49.49    2.32
   4  -8   1    3.89    0.29
   4  -8   1    4.43    0.45
   4  -9   1    3.63    0.27
   4  -9   1    3.94    0.24
   4 -10   1    0.41    0.10
   4 -10   1    0.16    0.07
  -3 -11  -1    0.07    0.03
   3  10   1    3.54    0.22
  -3 -10  -1    3.58    0.43
  -3 -10  -1    3.85    0.22
   3   9   1    2.72    0.20
  -3  -9  -1    2.73    0.20
  -3  -9  -1    2.41    0.26
   3   8   1    0.38    0.09
  -3  -8  -1    0.30    0.17
  -3  -8  -1    0.55    0.08
  -3  -8  -1    0.28    0.21
   3   7   1    8.20    0.47
  -3  -7  -1    8.17    0.51
  -3  -7  -1    8.01    0.55
  -3  -7  -1    8.49    0.47
   3   6   1    6.73    0.41
   3   6   1    7.25    0.42
  -3  -6  -1    6.78    0.43
  -3  -6  -1    6.90    0.47
  -3  -6  -1    6.83    0.40
   3   5   1    7.16    0.43
  -3  -5  -1    7.04    0.44
  -3  -5  -1    6.72    0.41
  -3  -4  -1    0.02    0.06
  -3  -4  -1    0.01    0.05
   3   3   1    5.13    0.30
  -3  -3  -1    4.93    0.30
  -3  -3  -1    5.32    0.32
   3   2   1   19.30    0.95
  -3  -2  -1   19.66    0.97
  -3  -2  -1   19.99    0.96
   3   1   1   44.73    2.08
  -3  -1  -1   43.44    2.08
  -3   0  -1   68.27    3.19
  -3   1  -1   43.63    2.05
   3  -2   1   21.15    0.97
  -3   2  -1   19.71    0.98
   3  -3   1    5.34    0.29
  -3   3  -1    5.48    0.30
   3  -4   1   -0.04    0.05
   3  -5   1    6.81    0.38
   3  -6   1    6.58    0.44
   3  -6   1    6.90    0.39
   3  -7   1    8.84    0.46
   3  -7   1    7.81    0.48
   3  -7   1    8.33    0.54
   3  -8   1    0.34    0.20
   3  -8   1    0.38    0.09
   3  -8   1    0.41    0.11
   3  -9   1    2.81    0.24
   3  -9   1    3.06    0.21
   3 -10   1    3.46    0.23
   3 -10   1    3.98    0.27
  -2 -11  -1    2.73    0.15
   2  10   1    0.09    0.04
  -2 -10  -1    0.07    0.11
  -2 -10  -1    0.05    0.05
   2   9   1    6.67    0.38
  -2  -9  -1    6.66    0.37
  -2  -9  -1    6.02    0.42
   2   8   1    4.28    0.29
  -2  -8  -1    4.49    0.34
  -2  -8  -1    4.28    0.39
  -2  -8  -1    4.44    0.29
   2   7   1    0.28    0.12
  -2  -7  -1    0.25    0.12
  -2  -7  -1    0.18    0.10
  -2  -7  -1    0.53    0.09
   2   6   1    9.34    0.55
   2   6   1    9.85    0.52
  -2  -6  -1    9.19    0.54
  -2  -6  -1    9.69    0.58
  -2  -6  -1    9.41    0.51
  -2  -5  -1    0.90    0.12
  -2  -5  -1    0.78    0.13
  -2  -4  -1  208.92    9.59
  -2  -4  -1  202.72    9.61
  -2  -3  -1   48.02    2.23
  -2  -3  -1   46.15    2.25
  -2  -2  -1    0.65    0.08
  -2  -1  -1  182.93    8.50
  -2   0  -1   -0.01    0.02
  -2   1  -1  167.02    7.74
  -2   2  -1    0.54    0.06
   2  -3   1   53.54    2.51
   2  -4   1  204.29    9.49
   2  -5   1    0.98    0.13
   2  -5   1    0.75    0.10
   2  -6   1    8.97    0.54
   2  -6   1    9.08    0.50
   2  -7   1    0.34    0.09
   2  -7   1    0.15    0.09
   2  -7   1    0.24    0.11
   2  -8   1    4.36    0.39
   2  -8   1    4.46    0.31
   2  -8   1    4.38    0.28
   2  -9   1    6.38    0.41
   2  -9   1    6.59    0.36
   2 -10   1    0.10    0.09
   2 -10   1    0.09    0.06
  -1 -11  -1   -0.09    0.03
  -1 -10  -1    3.78    0.29
   1   9   1    1.27    0.13
  -1  -9  -1    1.04    0.26
  -1  -9  -1    0.98    0.16
  -1  -9  -1    1.46    0.13
   1   8   1    4.13    0.28
  -1  -8  -1    4.80    0.42
  -1  -8  -1    4.48    0.28
  -1  -8  -1    4.06    0.32
   1   7   1   27.01    1.36
  -1  -7  -1   28.18    1.44
  -1  -7  -1   28.04    1.35
  -1  -7  -1   27.00    1.39
   1   6   1   30.74    1.51
  -1  -6  -1   32.42    1.50
  -1  -6  -1   29.47    1.52
  -1  -5  -1   45.25    2.29
  -1  -5  -1   48.81    2.26
  -1  -4  -1    3.93    0.27
  -1  -3  -1  114.28    5.34
  -1  -3  -1  114.43    5.36
  -1  -2  -1  183.92    8.55
  -1  -1  -1  152.80    7.09
  -1   0  -1   10.28    0.49
  -1   1  -1   76.82    3.57
  -1   3  -1  122.93    6.03
   1  -4   1    3.30    0.20
   1  -4   1    3.07    0.28
   1  -5   1   44.81    2.21
   1  -5   1   46.90    2.19
   1  -6   1   29.08    1.49
   1  -6   1   30.55    1.46
  -1   6  -1   29.34    1.43
   1  -7   1   28.57    1.44
   1  -7   1   27.64    1.35
   1  -7   1   26.97    1.39
  -1   7  -1   28.20    1.35
   1  -8   1    3.68    0.37
   1  -8   1    4.25    0.27
   1  -8   1    4.37    0.30
   1  -9   1    1.09    0.16
   1  -9   1    1.13    0.12
   1 -10   1    4.01    0.24
   1 -10   1    4.08    0.29
   0 -11  -1    0.62    0.06
   0 -10  -1    5.88    0.38
   0   9   1    0.02    0.05
   0  -9  -1    0.03    0.09
   0  -9  -1   -0.04    0.20
   0  -9  -1   -0.01    0.05
   0   8   1   10.44    0.59
   0  -8  -1   10.94    0.63
   0  -8  -1   11.24    0.71
   0  -8  -1   11.79    0.59
   0   7   1    0.62    0.10
   0  -7  -1    0.47    0.11
   0  -7  -1    0.81    0.10
   0  -7  -1    0.39    0.14
   0   6   1    6.43    0.44
   0  -6  -1    6.53    0.40
   0  -6  -1    7.40    0.39
   0  -6  -1    6.72    0.45
   0  -5  -1   62.29    2.95
   0  -5  -1   61.80    2.98
   0  -4  -1    1.22    0.13
   0  -3  -1   11.90    0.61
   0   2   1   33.32    1.57
   0  -2  -1   33.00    1.58
   0   1   1   43.47    2.08
   0  -1  -1   45.31    2.08
   0   0   1    0.01    0.01
   0   0   1    0.01    0.01
   0   0  -1    0.04    0.01
   0  -2   1   31.52    1.49
   0  -3   1   13.26    0.66
   0  -4   1    1.14    0.12
   0  -4   1    1.11    0.12
   0  -5   1   62.27    3.01
   0  -5   1   64.14    2.99
   0  -6   1    6.60    0.40
   0  -6   1    6.47    0.43
   0   6  -1    7.64    0.39
   0  -7   1    0.68    0.14
   0  -7   1    0.48    0.10
   0  -7   1    0.67    0.12
   0   7  -1    0.74    0.10
   0  -8   1   11.66    0.68
   0  -8   1   10.76    0.62
   0  -8   1   10.79    0.57
   0   8  -1   10.69    0.56
   0  -9   1   -0.10    0.21
   0  -9   1    0.01    0.06
   0  -9   1    0.01    0.08
   0 -10   1    5.59    0.30
   0 -10   1    5.37    0.36
   0 -11   1    0.69    0.09
   1 -11  -1    0.06    0.04
   1 -10  -1    0.37    0.06
   1 -10  -1    0.23    0.11
   1  -9  -1    0.59    0.12
   1  -9  -1    0.57    0.08
   1  -9  -1    0.73    0.23
  -1   8   1    2.82    0.22
   1  -8  -1    3.42    0.36
   1  -8  -1    3.22    0.26
   1  -8  -1    3.46    0.22
  -1   7   1    5.02    0.32
   1  -7  -1    5.48    0.41
   1  -7  -1    5.42    0.31
   1  -7  -1    5.22    0.35
  -1   6   1    3.20    0.25
   1  -6  -1    3.24    0.27
   1  -6  -1    3.10    0.23
   1  -6  -1    3.31    0.23
   1  -5  -1   60.49    2.97
   1  -5  -1   63.11    2.93
   1  -4  -1    3.42    0.21
   1  -4  -1    3.13    0.23
  -1   3   1    4.41    0.27
   1  -3  -1    4.81    0.27
  -1   1   1  128.23    5.95
  -1   0   1   61.48    2.86
  -1  -1   1  136.44    6.33
  -1  -2   1    0.11    0.03
  -1  -3   1    5.81    0.29
  -1  -3   1    5.10    0.30
  -1  -4   1    3.61    0.24
  -1  -4   1    3.46    0.22
  -1  -5   1   65.44    3.07
  -1  -5   1   63.19    3.05
  -1  -6   1    3.35    0.27
  -1  -6   1    2.98    0.24
   1   6  -1    3.58    0.23
  -1  -7   1    4.60    0.32
  -1  -7   1    5.24    0.35
  -1  -7   1    5.45    0.39
   1   7  -1    5.84    0.35
   1   7  -1    4.85    0.31
  -1  -8   1    3.30    0.23
  -1  -8   1    3.34    0.32
  -1  -8   1    3.43    0.28
   1   8  -1    2.90    0.21
  -1  -9   1    0.52    0.21
  -1  -9   1    0.67    0.14
  -1  -9   1    0.55    0.09
   1   9  -1    0.73    0.09
  -1 -10   1    0.32    0.06
  -1 -10   1    0.27    0.10
   2 -11  -1    4.12    0.22
   2 -10  -1    0.49    0.07
   2 -10  -1    0.45    0.11
   2  -9  -1    0.16    0.05
   2  -9  -1    0.13    0.09
   2  -8  -1    1.22    0.16
   2  -8  -1    1.32    0.14
   2  -8  -1    1.30    0.25
  -2   7   1    6.31    0.38
   2  -7  -1    6.67    0.41
   2  -7  -1    6.49    0.37
   2  -7  -1    6.77    0.47
  -2   6   1   16.13    0.81
   2  -6  -1   16.67    0.81
   2  -6  -1   15.56    0.96
   2  -6  -1   15.98    0.83
   2  -5  -1    3.43    0.23
   2  -5  -1    3.77    0.28
  -2   4   1   21.39    1.01
   2  -4  -1   18.63    1.01
   2  -4  -1   20.37    0.99
  -2   3   1   52.08    2.60
   2  -3  -1   57.84    2.58
  -2   2   1    9.22    0.47
  -2   1   1   38.81    1.82
  -2   0   1    0.00    0.02
  -2  -1   1   38.98    1.83
  -2  -2   1   10.19    0.51
  -2  -3   1   58.39    2.80
  -2  -3   1   60.37    2.79
  -2  -4   1   19.91    0.98
  -2  -4   1   20.01    1.00
  -2  -5   1    3.53    0.25
  -2  -5   1    3.64    0.26
  -2  -6   1   15.56    0.95
  -2  -6   1   16.50    0.82
  -2  -6   1   15.00    0.84
   2   6  -1   17.78    0.82
   2   6  -1   15.47    0.84
  -2  -7   1    6.60    0.45
  -2  -7   1    7.13    0.39
  -2  -7   1    6.28    0.42
   2   7  -1    6.08    0.38
   2   7  -1    7.02    0.42
  -2  -8   1    1.00    0.16
  -2  -8   1    1.16    0.20
  -2  -8   1    1.19    0.13
   2   8  -1    1.02    0.13
  -2  -9   1    0.25    0.11
  -2  -9   1    0.04    0.06
   2   9  -1    0.15    0.06
  -2 -10   1    0.53    0.12
  -2 -10   1    0.46    0.07
  -2 -11   1    3.53    0.21
   3 -11  -1    0.37    0.08
   3 -10  -1    2.34    0.22
   3 -10  -1    2.53    0.16
   3  -9  -1    5.26    0.34
   3  -9  -1    4.69    0.29
   3  -8  -1   10.35    0.71
   3  -8  -1   10.85    0.57
   3  -8  -1   11.60    0.63
   3  -7  -1    1.55    0.15
   3  -7  -1    1.35    0.21
   3  -7  -1    1.52    0.17
  -3   6   1    9.14    0.50
   3  -6  -1    9.23    0.57
   3  -5  -1    3.01    0.25
   3  -5  -1    3.01    0.21
  -3   4   1   21.43    1.02
   3  -4  -1   19.39    1.00
  -3   3   1   39.03    1.93
   3  -3  -1   41.74    1.91
  -3   2   1   67.08    3.41
   3  -2  -1   78.27    3.40
  -3   1   1  134.52    6.26
  -3   0   1   14.43    0.70
  -3  -1   1  155.63    7.23
  -3  -2   1   76.77    3.42
  -3  -2   1   69.30    3.42
  -3  -3   1   40.84    1.95
  -3  -3   1   40.79    1.94
  -3  -4   1   18.93    0.99
  -3  -4   1   20.85    1.01
  -3  -5   1    2.69    0.22
  -3  -5   1    2.96    0.24
  -3  -6   1   10.55    0.58
  -3  -6   1    9.00    0.56
   3   6  -1    8.77    0.51
   3   6  -1    9.82    0.54
  -3  -7   1    1.66    0.17
  -3  -7   1    1.66    0.21
  -3  -7   1    1.55    0.19
   3   7  -1    1.39    0.16
  -3  -8   1   11.04    0.62
  -3  -8   1   10.45    0.55
  -3  -8   1    9.21    0.62
   3   8  -1    9.99    0.54
  -3  -9   1    4.56    0.34
  -3  -9   1    4.44    0.28
   3   9  -1    4.32    0.26
  -3 -10   1    2.34    0.24
  -3 -10   1    2.34    0.16
   4 -10  -1    0.01    0.10
   4 -10  -1    0.11    0.04
   4  -9  -1    2.55    0.19
   4  -9  -1    3.00    0.24
   4  -8  -1    0.47    0.07
   4  -8  -1    0.43    0.11
   4  -8  -1    0.29    0.19
   4  -7  -1   20.90    1.19
   4  -7  -1   21.67    1.07
   4  -7  -1   22.54    1.11
   4  -6  -1    6.08    0.35
   4  -6  -1    5.71    0.36
   4  -6  -1    6.42    0.44
  -4   5   1    0.38    0.14
   4  -5  -1    0.24    0.07
  -4   4   1   -0.01    0.07
   4  -4  -1    0.04    0.04
  -4   3   1   20.06    0.97
   4  -3  -1   18.76    0.94
  -4   2   1    2.37    0.17
   4  -2  -1    2.47    0.15
  -4   1   1    9.91    0.50
  -4   0   1   -0.01    0.02
   4   0  -1    0.06    0.04
  -4  -1   1   10.72    0.55
  -4  -1   1   10.84    0.54
  -4  -2   1    2.51    0.18
  -4  -2   1    2.60    0.18
  -4  -3   1   18.55    0.93
  -4  -4   1    0.03    0.05
  -4  -4   1   -0.04    0.06
  -4  -5   1    0.15    0.08
  -4  -5   1    0.23    0.09
   4   5  -1    0.11    0.07
   4   5  -1    0.22    0.09
  -4  -6   1    5.95    0.41
  -4  -6   1    5.82    0.37
  -4  -6   1    5.88    0.39
   4   6  -1    6.04    0.39
   4   6  -1    6.10    0.36
  -4  -7   1   20.96    1.08
  -4  -7   1   20.62    1.09
  -4  -7   1   21.26    1.02
   4   7  -1   19.25    1.04
   4   7  -1   19.20    1.02
  -4  -8   1    0.41    0.16
  -4  -8   1    0.17    0.10
  -4  -8   1    0.27    0.09
   4   8  -1    0.21    0.07
  -4  -9   1    2.80    0.27
  -4  -9   1    2.79    0.20
   4   9  -1    3.11    0.20
  -4 -10   1    0.19    0.12
  -4 -10   1   -0.08    0.04
  -4 -11   1    1.67    0.11
   5 -10  -1    0.23    0.05
   5 -10  -1    0.24    0.11
   5  -9  -1    3.67    0.23
   5  -9  -1    3.61    0.28
   5  -8  -1    1.38    0.16
   5  -8  -1    1.05    0.12
   5  -8  -1    1.10    0.27
   5  -7  -1    0.79    0.22
   5  -7  -1    0.68    0.10
   5  -7  -1    0.50    0.11
   5  -6  -1    0.43    0.08
   5  -6  -1    0.31    0.13
   5  -6  -1    0.44    0.08
   5  -5  -1    4.32    0.27
   5  -5  -1    4.05    0.26
  -5   4   1    6.40    0.39
   5  -4  -1    5.67    0.34
  -5   3   1    0.21    0.08
   5  -3  -1    0.30    0.06
  -5   2   1   22.43    1.10
  -5   1   1   59.70    2.99
   5  -1  -1   67.06    2.98
  -5   0   1   64.27    2.93
  -5   0   1   59.72    2.94
   5   0  -1   62.97    2.93
  -5  -1   1   66.03    3.20
  -5  -1   1   67.34    3.19
   5   1  -1   70.33    3.19
  -5  -2   1   22.17    1.08
   5   2  -1   21.54    1.07
  -5  -3   1    0.35    0.09
  -5  -3   1    0.27    0.07
  -5  -4   1    5.95    0.37
  -5  -4   1    5.64    0.37
  -5  -5   1    4.12    0.29
  -5  -5   1    4.08    0.30
  -5  -5   1    3.93    0.29
   5   5  -1    3.88    0.29
   5   5  -1    3.58    0.27
  -5  -6   1    0.49    0.10
  -5  -6   1    0.52    0.13
  -5  -6   1    0.51    0.11
   5   6  -1    0.38    0.11
   5   6  -1    0.25    0.10
  -5  -7   1    0.53    0.10
  -5  -7   1    0.54    0.14
   5   7  -1    0.76    0.12
   5   7  -1    0.64    0.12
  -5  -8   1    1.03    0.13
  -5  -8   1    0.93    0.17
  -5  -8   1    1.35    0.24
   5   8  -1    1.34    0.18
  -5  -9   1    3.40    0.23
   5   9  -1    3.45    0.22
  -5 -10   1    0.17    0.05
   6 -10  -1   -0.01    0.05
   6  -9  -1    1.50    0.12
   6  -9  -1    1.25    0.16
   6  -8  -1    2.41    0.18
   6  -8  -1    2.48    0.23
   6  -7  -1   42.43    2.00
   6  -7  -1   39.73    2.10
   6  -7  -1   40.11    1.95
   6  -6  -1    1.27    0.21
   6  -6  -1    1.35    0.15
   6  -6  -1    1.20    0.16
   6  -5  -1    0.26    0.07
   6  -5  -1    0.47    0.08
  -6   4   1   24.53    1.26
   6  -4  -1   25.47    1.22
   6  -4  -1   24.70    1.23
  -6   3   1    2.95    0.24
   6  -3  -1    3.12    0.21
  -6   2   1   25.10    1.22
   6  -2  -1   24.49    1.21
  -6   1   1    8.98    1.26
  -6   0   1    0.02    0.04
  -6   0   1   -0.07    0.07
   6   0  -1   -0.04    0.05
  -6  -1   1    6.99    0.40
  -6  -2   1   21.67    1.19
  -6  -2   1   24.09    1.19
   6   2  -1   25.40    1.17
  -6  -3   1    2.72    0.22
  -6  -3   1    2.89    0.22
   6   3  -1    2.54    0.28
  -6  -4   1   22.18    1.14
  -6  -4   1   21.90    1.16
   6   4  -1   23.28    1.10
  -6  -5   1    0.25    0.09
  -6  -5   1    0.31    0.10
  -6  -5   1    0.13    0.09
  -6  -5   1    0.46    0.19
   6   5  -1    0.08    0.08
   6   5  -1    0.32    0.09
   6   5  -1    0.11    0.09
  -6  -6   1    0.94    0.17
  -6  -6   1    1.23    0.20
  -6  -6   1    1.09    0.14
   6   6  -1    1.41    0.16
   6   6  -1    0.85    0.14
  -6  -7   1   38.31    1.92
  -6  -7   1   40.18    2.01
  -6  -7   1   37.07    1.97
   6   7  -1   39.98    1.95
   6   7  -1   42.17    1.93
  -6  -8   1    2.12    0.28
  -6  -8   1    2.18    0.18
  -6  -8   1    1.85    0.23
   6   8  -1    2.39    0.19
  -6  -9   1    1.24    0.18
  -6  -9   1    1.29    0.12
   6   9  -1    1.21    0.12
  -6 -10   1    0.02    0.04
   7  -9  -1    3.76    0.23
   7  -9  -1    4.23    0.30
   7  -8  -1    2.02    0.21
   7  -8  -1    2.28    0.17
   7  -7  -1   23.77    1.24
   7  -7  -1   25.18    1.37
   7  -6  -1    5.57    0.37
   7  -6  -1    5.81    0.34
   7  -5  -1   14.07    0.71
   7  -5  -1   13.56    0.74
   7  -4  -1   18.88    0.96
   7  -4  -1   18.90    0.94
  -7   3   1   65.35    3.13
   7  -3  -1   68.49    3.09
   7  -3  -1   62.49    3.10
  -7   2   1   37.16    1.87
   7  -2  -1   39.87    1.86
  -7   1   1   20.82    0.97
   7  -1  -1   17.51    0.95
  -7   0   1   13.74    0.74
  -7   0   1   15.12    0.73
   7   0  -1   13.52    0.73
  -7  -1   1   21.26    1.00
  -7  -1   1   19.38    1.02
   7   1  -1   19.11    1.00
  -7  -2   1   34.34    1.76
  -7  -2   1   37.13    1.79
   7   2  -1   37.23    1.78
  -7  -3   1   55.21    2.95
  -7  -3   1   61.21    2.98
   7   3  -1   66.22    2.93
   7   3  -1   59.37    2.95
   7   3  -1   67.71    2.98
  -7  -4   1   20.44    1.03
  -7  -4   1   17.35    1.01
   7   4  -1   18.13    0.99
   7   4  -1   20.82    0.96
   7   4  -1   19.66    1.00
  -7  -5   1   14.16    0.79
  -7  -5   1   12.94    0.77
  -7  -5   1   14.16    0.78
   7   5  -1   13.75    0.71
  -7  -6   1    4.33    0.40
  -7  -6   1    5.17    0.33
  -7  -6   1    4.74    0.38
  -7  -6   1    4.90    0.40
   7   6  -1    5.74    0.35
   7   6  -1    5.19    0.36
  -7  -7   1   24.56    1.26
  -7  -7   1   22.48    1.22
  -7  -7   1   23.01    1.17
   7   7  -1   23.12    1.18
  -7  -8   1    2.32    0.19
  -7  -8   1    2.10    0.25
   7   8  -1    2.20    0.18
  -7  -9   1    3.88    0.34
  -7  -9   1    3.89    0.23
   7   9  -1    3.64    0.23
  -7 -10   1    0.16    0.04
  -8   8   1    0.12    0.06
   8  -8  -1    0.09    0.10
   8  -7  -1    1.89    0.16
   8  -7  -1    1.89    0.22
   8  -6  -1   15.86    0.85
   8  -6  -1   15.59    0.80
   8  -5  -1    0.12    0.08
   8  -5  -1    0.20    0.07
   8  -4  -1   14.37    0.77
   8  -4  -1   14.34    0.73
  -8   3   1   11.03    0.66
   8  -3  -1   11.91    0.63
   8  -3  -1   11.54    0.60
  -8   2   1   20.34    1.03
  -8   2   1   19.64    0.99
   8  -2  -1   19.79    1.01
   8  -2  -1   19.50    0.98
  -8   1   1    4.23    0.29
   8  -1  -1    4.11    0.28
  -8   0   1    0.18    0.08
  -8   0   1    0.02    0.07
   8   0  -1    0.12    0.08
   8   0  -1   -0.04    0.07
  -8  -1   1    4.70    0.32
  -8  -1   1    4.52    0.30
  -8  -1   1    4.21    0.31
   8   1  -1    3.95    0.30
   8   1  -1    4.42    0.33
  -8  -2   1   19.66    1.06
  -8  -2   1   23.69    1.20
  -8  -2   1   19.98    1.04
   8   2  -1   20.16    1.05
   8   2  -1   20.27    1.04
   8   2  -1   20.39    1.01
   8   2  -1   19.15    1.03
  -8  -3   1   10.54    0.64
  -8  -3   1   12.17    0.65
  -8  -3   1   12.13    0.67
   8   3  -1   11.02    0.63
   8   3  -1   11.32    0.64
   8   3  -1   11.56    0.61
  -8  -4   1   13.19    0.75
  -8  -4   1   13.42    0.74
  -8  -4   1   12.66    0.73
   8   4  -1   12.63    0.68
   8   4  -1   12.62    0.71
   8   4  -1   13.28    0.72
  -8  -5   1   -0.07    0.13
  -8  -5   1    0.19    0.08
  -8  -5   1    0.32    0.13
  -8  -5   1    0.06    0.12
   8   5  -1    0.28    0.10
   8   5  -1    0.14    0.09
   8   5  -1    0.05    0.08
  -8  -6   1   14.52    0.84
  -8  -6   1   15.21    0.81
  -8  -6   1   15.27    0.89
  -8  -6   1   16.03    0.96
   8   6  -1   15.66    0.83
  -8  -7   1    1.59    0.25
  -8  -7   1    1.75    0.28
  -8  -7   1    1.88    0.18
  -8  -7   1    2.26    0.25
   8   7  -1    1.70    0.18
  -8  -8   1    0.17    0.06
  -8  -8   1    0.38    0.18
   8   8  -1    0.19    0.06
  -8  -9   1    0.27    0.05
   8   9  -1    0.24    0.05
   9  -8  -1    0.37    0.13
   9  -8  -1    0.31    0.06
  -9   7   1    2.22    0.15
   9  -7  -1    2.23    0.17
   9  -7  -1    2.10    0.23
  -9   6   1    3.78    0.24
   9  -6  -1    3.70    0.30
   9  -6  -1    4.01    0.26
  -9   5   1    1.20    0.13
   9  -5  -1    1.43    0.15
   9  -5  -1    1.12    0.19
  -9   4   1    9.18    0.51
   9  -4  -1    9.12    0.55
   9  -4  -1   10.02    0.52
  -9   3   1    0.06    0.06
   9  -3  -1    0.02    0.07
   9  -3  -1    0.19    0.12
  -9   2   1   13.72    0.75
  -9   2   1   13.00    0.70
   9  -2  -1   14.03    0.76
   9  -2  -1   12.59    0.72
   9  -2  -1   13.23    0.69
  -9   1   1    0.00    0.09
  -9   1   1    0.01    0.07
   9  -1  -1    0.02    0.06
   9  -1  -1    0.03    0.09
   9  -1  -1    0.15    0.15
  -9   0   1    2.87    0.24
   9   0  -1    3.01    0.30
   9   0  -1    2.64    0.28
   9   0  -1    3.24    0.22
  -9  -1   1    0.01    0.08
  -9  -1   1   -0.07    0.09
   9   1  -1    0.00    0.10
   9   1  -1    0.10    0.12
   9   1  -1    0.09    0.07
  -9  -2   1   13.72    0.74
  -9  -2   1   12.82    0.76
   9   2  -1   14.06    0.75
   9   2  -1   13.21    0.71
  -9  -3   1    0.06    0.11
  -9  -3   1    0.43    0.15
  -9  -3   1    0.19    0.10
   9   3  -1    0.09    0.08
   9   3  -1    0.30    0.11
  -9  -4   1    9.97    0.58
  -9  -4   1    9.67    0.56
  -9  -4   1    8.43    0.59
   9   4  -1    9.48    0.55
   9   4  -1    8.54    0.51
  -9  -5   1    1.25    0.21
  -9  -5   1    0.95    0.12
  -9  -5   1    0.97    0.17
  -9  -5   1    1.27    0.22
   9   5  -1    1.30    0.15
   9   5  -1    1.04    0.16
  -9  -6   1    5.21    0.44
  -9  -6   1    3.80    0.28
  -9  -6   1    4.24    0.39
  -9  -6   1    4.29    0.34
   9   6  -1    3.82    0.30
  -9  -7   1    1.89    0.16
  -9  -7   1    1.84    0.26
   9   7  -1    1.89    0.18
  -9  -8   1    0.17    0.05
   9   8  -1    0.22    0.06
   9   9  -1    1.87    0.12
  10  -8  -1    2.79    0.17
 -10   7   1    7.46    0.37
  10  -7  -1    6.99    0.44
  10  -7  -1    7.07    0.39
 -10   6   1   -0.02    0.04
  10  -6  -1   -0.06    0.05
  10  -6  -1    0.05    0.10
 -10   5   1   15.02    0.76
  10  -5  -1   14.41    0.81
  10  -5  -1   15.04    0.76
 -10   4   1    0.63    0.10
  10  -4  -1    0.78    0.15
  10  -4  -1    0.69    0.10
 -10   3   1    0.23    0.07
  10  -3  -1    0.35    0.08
  10  -3  -1    0.34    0.10
 -10   2   1    1.14    0.15
  10  -2  -1    1.17    0.18
  10  -2  -1    0.97    0.12
 -10   1   1   19.48    1.00
 -10   1   1   20.25    1.05
  10  -1  -1   20.54    1.04
  10  -1  -1   19.49    0.99
  10  -1  -1   18.51    1.03
 -10   0   1    0.02    0.12
 -10   0   1   -0.02    0.07
  10   0  -1   -0.06    0.06
  10   0  -1    0.22    0.13
  10   0  -1    0.07    0.12
 -10  -1   1   20.08    1.07
 -10  -1   1   18.56    1.02
  10   1  -1   20.25    1.05
  10   1  -1   19.22    1.01
  10   1  -1   20.85    1.05
 -10  -2   1    1.03    0.16
 -10  -2   1    1.00    0.20
  10   2  -1    1.05    0.16
  10   2  -1    0.34    0.23
  10   2  -1    1.13    0.14
 -10  -3   1    0.39    0.16
 -10  -3   1    0.42    0.12
  10   3  -1    0.34    0.10
  10   3  -1    0.18    0.08
 -10  -4   1    0.71    0.11
 -10  -4   1    0.78    0.16
 -10  -4   1    0.77    0.18
  10   4  -1    0.87    0.12
  10   4  -1    0.88    0.15
 -10  -5   1   14.14    0.83
 -10  -5   1   14.55    0.79
 -10  -5   1   17.69    0.94
  10   5  -1   15.43    0.79
 -10  -6   1   -0.13    0.11
 -10  -6   1    0.01    0.06
  10   6  -1   -0.04    0.07
 -10  -7   1    6.98    0.40
 -10  -7   1    7.47    0.44
  10   7  -1    7.46    0.42
 -10  -8   1    3.15    0.19
  10   8  -1    3.23    0.21
  11  -7  -1    1.00    0.10
 -11   6   1   -0.01    0.04
  11  -6  -1    0.19    0.12
  11  -6  -1   -0.05    0.06
 -11   5   1    0.22    0.06
  11  -5  -1    0.19    0.07
  11  -5  -1    0.31    0.12
 -11   4   1    4.43    0.28
  11  -4  -1    3.84    0.34
  11  -4  -1    4.48    0.28
 -11   3   1    0.41    0.09
  11  -3  -1    0.31    0.09
  11  -3  -1    0.55    0.15
 -11   2   1    3.05    0.23
  11  -2  -1    2.76    0.22
  11  -2  -1    2.92    0.33
 -11   1   1    3.47    0.26
  11  -1  -1    3.72    0.35
  11  -1  -1    3.24    0.25
  11  -1  -1    3.84    0.33
 -11   0   1   26.30    1.34
 -11   0   1   25.80    1.39
  11   0  -1   25.79    1.36
  11   0  -1   29.20    1.38
  11   0  -1   25.57    1.32
 -11  -1   1    3.84    0.29
 -11  -1   1    4.08    0.39
  11   1  -1    3.53    0.33
  11   1  -1    3.78    0.27
 -11  -2   1    3.31    0.38
 -11  -2   1    3.11    0.26
  11   2  -1    2.75    0.23
  11   2  -1    2.87    0.28
 -11  -3   1    0.28    0.13
 -11  -3   1    0.44    0.18
  11   3  -1    0.47    0.17
  11   3  -1    0.38    0.09
 -11  -4   1    4.06    0.30
 -11  -4   1    3.91    0.27
 -11  -4   1    5.07    0.49
  11   4  -1    3.53    0.27
  11   4  -1    4.41    0.32
 -11  -5   1    0.26    0.07
 -11  -5   1    0.39    0.10
  11   5  -1    0.18    0.08
  11   5  -1    0.30    0.08
 -11  -6   1    0.05    0.05
 -11  -6   1   -0.12    0.09
  11   6  -1   -0.06    0.06
 -11  -7   1    1.08    0.21
 -11  -7   1    0.98    0.10
  11   7  -1    0.69    0.09
 -11  -8   1    3.07    0.17
  11   8  -1    2.86    0.17
  12  -7  -1   -0.03    0.04
 -12   6   1    3.13    0.19
  12  -6  -1    3.62    0.21
 -12   5   1    0.78    0.09
  12  -5  -1    1.22    0.19
  12  -5  -1    0.96    0.11
 -12   4   1    0.94    0.11
  12  -4  -1    1.14    0.12
  12  -4  -1    1.01    0.18
 -12   3   1    3.12    0.23
  12  -3  -1    3.82    0.33
  12  -3  -1    3.48    0.24
 -12   2   1    0.03    0.06
  12  -2  -1    0.02    0.05
  12  -2  -1    0.10    0.15
  12  -2  -1   -0.22    0.19
 -12   1   1    0.12    0.06
  12  -1  -1    0.42    0.16
  12  -1  -1    0.15    0.16
  12  -1  -1    0.04    0.06
 -12   0   1   -0.01    0.06
  12   0  -1   -0.25    0.12
  12   0  -1   -0.01    0.06
  12   0  -1    0.01    0.21
 -12  -1   1    0.17    0.08
  12   1  -1    0.10    0.07
  12   1  -1    0.23    0.12
 -12  -2   1   -0.01    0.06
 -12  -2   1    0.07    0.07
  12   2  -1   -0.11    0.06
  12   2  -1    0.00    0.08
 -12  -3   1    3.70    0.24
 -12  -3   1    3.54    0.28
  12   3  -1    3.67    0.25
  12   3  -1    3.43    0.29
 -12  -4   1    1.08    0.12
 -12  -4   1    0.75    0.12
  12   4  -1    0.96    0.12
  12   4  -1    0.71    0.12
 -12  -5   1    0.86    0.12
 -12  -5   1    0.79    0.12
 -12  -6   1    3.75    0.25
 -12  -6   1    3.55    0.21
  12   6  -1    3.50    0.24
 -12  -7   1    0.01    0.03
  12   7  -1    0.07    0.04
  13  -6  -1    0.29    0.05
  13  -5  -1    0.67    0.08
 -13   4   1    3.84    0.24
  13  -4  -1    4.68    0.26
 -13   3   1    0.04    0.05
  13  -3  -1   -0.17    0.27
  13  -3  -1   -0.04    0.05
 -13   2   1   -0.03    0.05
  13  -2  -1    0.07    0.06
  13  -2  -1    0.10    0.22
 -13   1   1    0.30    0.08
  13  -1  -1    0.65    0.17
  13  -1  -1    0.05    0.45
  13  -1  -1    0.22    0.07
 -13   0   1    0.10    0.06
  13   0  -1    0.05    0.11
  13   0  -1    0.09    0.06
 -13  -1   1    0.40    0.08
 -13  -1   1    0.33    0.08
  13   1  -1    0.38    0.08
  13   1  -1    0.60    0.12
 -13  -2   1    0.05    0.07
 -13  -2   1   -0.04    0.05
  13   2  -1   -0.06    0.08
  13   2  -1    0.00    0.05
 -13  -3   1    0.23    0.11
 -13  -3   1    0.16    0.06
  13   3  -1    0.09    0.08
 -13  -4   1    4.38    0.29
 -13  -4   1    4.44    0.26
  13   4  -1    4.18    0.29
  13   4  -1    5.04    0.27
 -13  -5   1    0.62    0.07
 -13  -5   1    0.75    0.10
  13   5  -1    0.65    0.09
 -13  -6   1    0.18    0.04
  13   6  -1    0.24    0.06
 -14   4   1    2.08    0.12
 -14   3   1    0.52    0.07
  14  -3  -1    0.56    0.08
 -14   2   1    0.00    0.04
  14  -2  -1    0.04    0.05
 -14   1   1   -0.01    0.05
  14  -1  -1    0.04    0.15
  14  -1  -1    0.05    0.05
 -14   0   1    0.00    0.05
  14   0  -1    0.08    0.05
  14   0  -1   -0.01    0.12
 -14  -1   1    0.00    0.05
  14   1  -1    0.08    0.05
  14   1  -1    0.14    0.09
 -14  -2   1    0.14    0.07
 -14  -2   1   -0.02    0.05
  14   2  -1   -0.03    0.05
  14   2  -1   -0.09    0.08
 -14  -3   1    0.61    0.08
 -14  -3   1    0.65    0.07
  14   3  -1    0.55    0.07
  14   3  -1    0.50    0.09
 -14  -4   1    2.06    0.16
  14   4  -1    2.51    0.17
 -15   2   1    0.03    0.04
  15  -2  -1    0.01    0.04
 -15   0   1    1.79    0.13
  15   0  -1    1.70    0.14
  15   1  -1    0.07    0.04
 -15  -2   1    0.03    0.04
  15   2  -1   -0.03    0.05
  15   2  -1    0.24    0.14
 -14  -3  -2    2.45    0.15
  14   1   2    0.01    0.04
 -14  -1  -2    0.00    0.04
  14   0   2    0.06    0.05
 -14   0  -2    0.03    0.04
  14  -1   2    0.03    0.04
 -14   1  -2   -0.07    0.03
  14  -2   2    0.56    0.08
  14  -3   2    2.52    0.16
  13   5   2    1.95    0.16
 -13  -5  -2    1.94    0.13
  13   4   2    0.07    0.08
 -13  -4  -2    0.07    0.05
  13   3   2    0.10    0.10
  13   3   2    0.09    0.05
 -13  -3  -2   -0.03    0.04
  13   2   2    0.64    0.15
  13   2   2    0.48    0.08
 -13  -2  -2    0.42    0.08
  13   1   2    0.84    0.11
 -13  -1  -2    1.20    0.13
  13   0   2   -0.06    0.09
  13  -1   2    0.85    0.24
  13  -1   2    0.89    0.11
 -13   1  -2    1.07    0.11
  13  -2   2    0.48    0.08
  13  -2   2    0.50    0.21
 -13   2  -2    0.39    0.06
  13  -3   2   -0.01    0.05
 -13   3  -2   -0.23    0.09
 -13   3  -2    0.05    0.05
  13  -4   2    0.04    0.05
  12   6   2    0.70    0.09
 -12  -6  -2    0.87    0.10
  12   5   2    0.60    0.10
 -12  -5  -2    0.65    0.10
 -12  -5  -2    0.95    0.09
  12   4   2    2.68    0.19
  12   4   2    2.24    0.22
 -12  -4  -2    2.91    0.17
 -12  -4  -2    2.81    0.20
  12   3   2    3.75    0.26
  12   3   2    4.06    0.30
 -12  -3  -2    4.27    0.27
  12   2   2    4.30    0.35
  12   2   2    4.08    0.28
 -12  -2  -2    4.42    0.29
  12   1   2    0.18    0.08
  12   1   2    0.06    0.22
  12   1   2    0.25    0.17
 -12  -1  -2    0.15    0.07
  12   0   2    5.57    0.35
  12   0   2    6.76    0.59
 -12   0  -2    5.97    0.36
  12  -1   2    0.25    0.07
  12  -1   2    0.24    0.16
 -12   1  -2    0.20    0.06
  12  -2   2    4.55    0.37
  12  -2   2    4.59    0.28
 -12   2  -2    4.12    0.27
  12  -3   2    4.30    0.34
  12  -3   2    3.85    0.26
 -12   3  -2    3.75    0.24
  12  -4   2    2.44    0.19
  12  -4   2    2.80    0.28
 -12   4  -2    2.82    0.16
  12  -5   2    0.78    0.13
  11   7   2    0.12    0.05
 -11  -7  -2    0.08    0.04
 -11  -7  -2    0.20    0.06
  11   6   2    2.67    0.21
 -11  -6  -2    3.03    0.18
 -11  -6  -2    2.73    0.20
  11   5   2    0.67    0.15
 -11  -5  -2    0.53    0.09
 -11  -5  -2    0.66    0.12
  11   4   2    0.57    0.10
  11   4   2    0.64    0.12
 -11  -4  -2    0.56    0.09
 -11  -4  -2    0.59    0.11
  11   3   2    0.30    0.11
  11   3   2    0.46    0.09
 -11  -3  -2    0.45    0.10
 -11  -3  -2    0.38    0.08
  11   2   2    5.63    0.50
  11   2   2    5.09    0.39
  11   2   2    5.40    0.35
 -11  -2  -2    5.41    0.36
 -11  -2  -2    5.92    0.32
  11   1   2    3.49    0.27
  11   1   2    4.62    0.38
  11   1   2    3.41    0.36
 -11  -1  -2    3.81    0.29
  11   0   2    0.00    0.09
  11   0   2    0.14    0.12
  11  -1   2    3.61    0.27
  11  -1   2    3.90    0.34
 -11   1  -2    3.75    0.26
  11  -2   2    5.34    0.40
  11  -2   2    5.22    0.34
 -11   2  -2    5.73    0.34
  11  -3   2    0.40    0.12
  11  -3   2    0.38    0.08
 -11   3  -2    0.39    0.08
  11  -4   2    0.54    0.09
 -11   4  -2    0.51    0.08
  11  -5   2    0.43    0.08
  11  -6   2    3.13    0.21
  10   8   2    1.80    0.14
 -10  -8  -2    1.89    0.11
  10   7   2    2.05    0.17
 -10  -7  -2    2.05    0.17
 -10  -7  -2    1.68    0.13
  10   6   2    5.36    0.33
 -10  -6  -2    4.62    0.28
  10   5   2    5.39    0.38
  10   5   2    5.64    0.34
 -10  -5  -2    5.67    0.37
 -10  -5  -2    5.99    0.34
  10   4   2    1.91    0.18
  10   4   2    2.07    0.23
 -10  -4  -2    1.72    0.17
 -10  -4  -2    2.31    0.35
 -10  -4  -2    1.92    0.22
  10   3   2    5.11    0.38
  10   3   2    5.20    0.34
 -10  -3  -2    5.63    0.53
 -10  -3  -2    5.20    0.32
 -10  -3  -2    5.07    0.35
  10   2   2   10.82    0.64
  10   2   2    9.71    0.56
  10   2   2    9.73    0.61
 -10  -2  -2    9.50    0.53
 -10  -2  -2   10.75    0.70
 -10  -2  -2    9.89    0.58
  10   1   2   -0.03    0.16
  10   1   2    0.05    0.12
  10   1   2   -0.05    0.07
 -10  -1  -2   -0.01    0.07
 -10  -1  -2   -0.16    0.08
  10   0   2   62.84    3.11
  10   0   2   62.80    3.05
 -10   0  -2   66.37    3.07
  10  -1   2   -0.08    0.06
  10  -1   2   -0.02    0.09
 -10   1  -2    0.10    0.07
  10  -2   2    9.86    0.55
  10  -2   2   10.18    0.60
 -10   2  -2    9.90    0.55
  10  -3   2    5.20    0.34
  10  -3   2    5.60    0.39
 -10   3  -2    5.48    0.33
  10  -4   2    1.70    0.18
  10  -4   2    2.00    0.22
 -10   4  -2    1.97    0.16
  10  -5   2    5.65    0.34
  10  -5   2    5.52    0.38
 -10   5  -2    5.98    0.31
  10  -6   2    4.94    0.35
  10  -6   2    5.15    0.30
  10  -7   2    2.12    0.17
  10  -7   2    2.17    0.23
   9   8   2    5.99    0.35
  -9  -8  -2    6.10    0.32
  -9  -8  -2    6.12    0.35
   9   7   2    0.16    0.07
  -9  -7  -2    0.19    0.06
  -9  -7  -2    0.26    0.09
   9   6   2    5.87    0.37
  -9  -6  -2    5.41    0.36
  -9  -6  -2    5.19    0.32
   9   5   2    0.19    0.10
   9   5   2    0.13    0.07
  -9  -5  -2    0.00    0.07
  -9  -5  -2    0.06    0.08
   9   4   2    1.10    0.16
   9   4   2    1.09    0.14
  -9  -4  -2    1.35    0.18
  -9  -4  -2    1.02    0.13
  -9  -4  -2    1.25    0.24
   9   3   2    0.39    0.10
   9   3   2    0.33    0.12
   9   3   2    0.48    0.18
  -9  -3  -2    0.41    0.10
  -9  -3  -2    0.40    0.11
  -9  -3  -2    0.29    0.17
   9   2   2    1.11    0.14
   9   2   2    0.94    0.18
   9   2   2    0.88    0.18
  -9  -2  -2    0.99    0.12
  -9  -2  -2    1.45    0.22
  -9  -2  -2    0.96    0.15
   9   1   2    0.56    0.11
   9   1   2    0.61    0.19
   9   1   2    0.60    0.14
  -9  -1  -2    0.73    0.13
  -9  -1  -2    0.59    0.11
  -9  -1  -2    1.12    0.20
   9   0   2   -0.07    0.09
   9   0   2    0.07    0.09
  -9   0  -2   -0.01    0.09
  -9   0  -2   -0.14    0.18
  -9   0  -2    0.08    0.07
   9  -1   2    0.76    0.13
   9  -1   2    0.68    0.11
  -9   1  -2    0.61    0.11
   9  -2   2    1.03    0.13
   9  -2   2    1.11    0.17
  -9   2  -2    0.87    0.13
   9  -3   2    0.28    0.10
   9  -3   2    0.39    0.09
  -9   3  -2    0.20    0.07
   9  -4   2    0.94    0.16
   9  -4   2    1.14    0.14
  -9   4  -2    1.24    0.13
   9  -5   2    0.07    0.08
   9  -5   2   -0.05    0.08
  -9   5  -2    0.02    0.05
   9  -6   2    6.54    0.41
   9  -6   2    5.97    0.36
   9  -7   2    0.29    0.09
   9  -7   2    0.42    0.12
   8   9   2    2.48    0.16
  -8  -9  -2    2.42    0.15
   8   8   2    0.86    0.12
  -8  -8  -2    0.71    0.12
  -8  -8  -2    0.64    0.09
   8   7   2    1.44    0.17
  -8  -7  -2    1.47    0.15
  -8  -7  -2    1.53    0.17
   8   6   2    2.18    0.23
  -8  -6  -2    3.10    0.38
  -8  -6  -2    2.35    0.24
  -8  -6  -2    2.66    0.21
   8   5   2   15.79    0.87
   8   5   2   15.03    0.83
  -8  -5  -2   17.56    0.95
  -8  -5  -2   15.85    0.83
  -8  -5  -2   15.98    0.86
   8   4   2    1.61    0.20
   8   4   2    1.17    0.15
  -8  -4  -2    1.35    0.16
  -8  -4  -2    1.21    0.17
  -8  -4  -2    1.81    0.26
   8   3   2    3.45    0.33
   8   3   2    3.49    0.30
  -8  -3  -2    3.26    0.34
  -8  -3  -2    4.01    0.34
  -8  -3  -2    3.29    0.26
   8   2   2   13.46    0.71
   8   2   2   14.06    0.76
   8   2   2   12.93    0.75
  -8  -2  -2   13.20    0.70
  -8  -2  -2   14.11    0.76
  -8  -2  -2   13.18    0.73
   8   1   2    2.68    0.31
   8   1   2    2.80    0.21
   8   1   2    2.62    0.24
  -8  -1  -2    2.16    0.22
  -8  -1  -2    2.70    0.25
   8   0   2   23.59    1.23
   8   0   2   26.52    1.27
  -8   0  -2   25.10    1.26
  -8   0  -2   24.86    1.25
   8  -1   2    2.31    0.21
   8  -1   2    2.29    0.21
  -8   1  -2    2.80    0.21
   8  -2   2   13.16    0.65
   8  -2   2   11.71    0.66
  -8   2  -2   11.94    0.64
   8  -3   2    3.42    0.26
   8  -3   2    3.43    0.25
  -8   3  -2    2.98    0.22
   8  -4   2    1.04    0.15
   8  -4   2    1.24    0.14
  -8   4  -2    1.14    0.13
   8  -5   2   16.34    0.82
   8  -5   2   15.18    0.77
  -8   5  -2   14.26    0.75
   8  -6   2    2.64    0.20
   8  -6   2    2.51    0.23
   8  -7   2    1.67    0.19
   8  -8   2    0.99    0.15
   8  -8   2    0.74    0.12
   7   9   2    5.01    0.29
  -7  -9  -2    4.73    0.27
   7   8   2    0.03    0.06
  -7  -8  -2    0.06    0.10
  -7  -8  -2    0.03    0.05
   7   7   2    0.30    0.09
  -7  -7  -2    0.19    0.07
  -7  -7  -2    0.18    0.10
  -7  -7  -2    0.18    0.22
  -7  -6  -2   24.73    1.32
  -7  -6  -2   23.54    1.24
  -7  -6  -2   24.62    1.22
   7   5   2    1.39    0.18
   7   5   2    1.72    0.18
  -7  -5  -2    2.11    0.19
  -7  -5  -2    2.12    0.28
  -7  -5  -2    1.78    0.20
   7   4   2    5.63    0.37
   7   4   2    5.39    0.34
  -7  -4  -2    4.85    0.33
  -7  -4  -2    5.08    0.38
  -7  -4  -2    5.58    0.37
   7   3   2    1.12    0.13
   7   3   2    1.28    0.17
   7   3   2    1.05    0.17
  -7  -3  -2    1.21    0.14
  -7  -3  -2    1.24    0.16
  -7  -3  -2    1.09    0.18
   7   2   2    7.15    0.48
   7   2   2    6.05    0.41
   7   2   2    7.41    0.40
  -7  -2  -2    6.43    0.42
  -7  -2  -2    6.78    0.42
   7   1   2   40.82    1.98
   7   1   2   41.35    2.01
  -7  -1  -2   42.35    2.01
  -7  -1  -2   40.53    2.01
   7   0   2   -0.11    0.09
  -7   0  -2   -0.11    0.07
  -7   0  -2   -0.10    0.07
   7  -1   2   37.62    1.89
  -7   1  -2   39.74    1.88
  -7   1  -2   39.67    1.88
   7  -2   2    6.98    0.41
   7  -2   2    6.95    0.41
  -7   2  -2    7.43    0.41
   7  -3   2    1.31    0.15
  -7   3  -2    1.34    0.14
   7  -4   2    5.11    0.34
   7  -4   2    5.06    0.34
  -7   4  -2    5.72    0.31
   7  -5   2    1.71    0.17
   7  -5   2    2.00    0.20
  -7   5  -2    1.78    0.15
   7  -6   2   24.92    1.19
  -7   6  -2   23.79    1.17
   7  -7   2    0.22    0.09
   7  -7   2    0.36    0.09
   7  -8   2   -0.14    0.08
   7  -8   2    0.08    0.09
   7  -9   2    4.73    0.31
   6  10   2    6.24    0.32
   6   9   2   -0.02    0.05
  -6  -9  -2   -0.04    0.04
   6   8   2    0.26    0.09
  -6  -8  -2    0.41    0.12
  -6  -8  -2    0.04    0.20
  -6  -8  -2    0.44    0.08
   6   7   2    0.13    0.07
  -6  -7  -2    0.23    0.15
  -6  -7  -2   -0.13    0.16
  -6  -7  -2    0.10    0.06
   6   6   2   13.30    0.74
  -6  -6  -2   15.05    0.77
  -6  -6  -2   12.82    0.74
  -6  -6  -2   12.04    0.98
  -6  -6  -2   13.38    0.71
   6   5   2    2.57    0.23
   6   5   2    2.25    0.20
  -6  -5  -2    1.98    0.23
  -6  -5  -2    2.40    0.26
  -6  -5  -2    2.48    0.22
  -6  -5  -2    2.28    0.26
   6   4   2    0.97    0.14
   6   4   2    1.08    0.13
   6   4   2    1.02    0.17
  -6  -4  -2    0.99    0.16
  -6  -4  -2    1.24    0.20
  -6  -4  -2    1.07    0.16
  -6  -4  -2    0.88    0.13
   6   3   2    0.45    0.11
   6   3   2    0.36    0.09
  -6  -3  -2    0.56    0.13
  -6  -3  -2    0.29    0.09
  -6  -3  -2    0.27    0.08
   6   2   2   25.81    1.32
  -6  -2  -2   25.73    1.33
  -6  -2  -2   28.49    1.31
   6   1   2    1.04    0.13
  -6  -1  -2    0.82    0.12
   6   0   2    2.67    0.20
  -6   0  -2    2.70    0.19
   6  -1   2    0.93    0.12
  -6   1  -2    1.11    0.12
   6  -2   2   26.09    1.32
  -6   2  -2   28.32    1.33
   6  -3   2    0.29    0.07
  -6   3  -2    0.42    0.08
   6  -4   2    0.78    0.21
  -6   4  -2    1.11    0.12
   6  -5   2    2.51    0.23
   6  -5   2    2.56    0.21
   6  -6   2   12.98    0.70
   6  -6   2   13.52    0.68
   6  -6   2   12.43    0.77
  -6   6  -2   13.63    0.66
   6  -7   2    0.45    0.24
   6  -8   2    0.31    0.09
   6  -9   2   -0.04    0.09
   5  10   2    2.30    0.16
  -5 -10  -2    2.47    0.15
   5   9   2    0.06    0.05
  -5  -9  -2    0.06    0.05
   5   8   2    3.21    0.25
  -5  -8  -2    3.74    0.33
  -5  -8  -2    3.07    0.23
  -5  -8  -2    3.35    0.29
  -5  -8  -2    3.78    0.40
   5   7   2   15.65    0.85
  -5  -7  -2   16.35    0.86
  -5  -7  -2   14.92    0.83
  -5  -7  -2   18.02    0.90
  -5  -7  -2   15.72    0.94
   5   6   2   37.20    1.75
  -5  -6  -2   34.61    1.76
  -5  -6  -2   35.09    1.72
  -5  -6  -2   33.70    1.80
  -5  -6  -2   35.87    1.75
   5   5   2    0.38    0.10
   5   5   2    0.26    0.09
  -5  -5  -2    0.23    0.13
  -5  -5  -2    0.34    0.10
  -5  -5  -2    0.20    0.11
  -5  -5  -2    0.34    0.12
   5   4   2    0.74    0.10
   5   4   2    1.02    0.14
   5   4   2    0.55    0.14
  -5  -4  -2    0.41    0.11
  -5  -4  -2    1.01    0.15
  -5  -4  -2    0.60    0.11
  -5  -4  -2    0.88    0.14
   5   3   2   16.81    0.93
  -5  -3  -2   19.63    0.94
  -5  -3  -2   18.94    0.96
   5   2   2    8.39    0.48
  -5  -2  -2    8.51    0.49
  -5  -2  -2    9.62    0.48
  -5  -1  -2   20.15    1.00
   5   0   2   -0.05    0.04
  -5   0  -2    0.02    0.04
   5  -1   2   20.37    0.98
  -5   1  -2   19.72    0.98
   5  -2   2    8.91    0.47
  -5   2  -2    9.15    0.47
   5  -3   2   18.17    0.89
   5  -4   2    0.67    0.09
   5  -5   2    0.49    0.08
   5  -6   2   37.22    1.72
   5  -6   2   35.44    1.78
   5  -6   2   33.31    1.69
   5  -7   2   15.72    0.80
   5  -7   2   16.18    0.83
   5  -7   2   15.63    0.91
   5  -8   2    3.13    0.25
   5  -8   2    3.34    0.24
   5  -9   2    0.08    0.09
   4  10   2    3.43    0.21
  -4 -10  -2    3.60    0.21
   4   9   2    5.19    0.32
  -4  -9  -2    5.00    0.31
  -4  -9  -2    6.01    0.41
   4   8   2    0.95    0.19
  -4  -8  -2    1.09    0.18
  -4  -8  -2    0.80    0.22
  -4  -8  -2    0.84    0.16
  -4  -8  -2    0.84    0.15
   4   7   2   16.48    0.88
  -4  -7  -2   16.31    0.89
  -4  -7  -2   15.80    0.86
  -4  -7  -2   17.76    0.92
  -4  -7  -2   17.74    0.99
   4   6   2    9.64    0.55
  -4  -6  -2    9.34    0.57
  -4  -6  -2   10.41    0.58
  -4  -6  -2    9.84    0.54
  -4  -6  -2    9.98    0.62
   4   5   2   12.04    0.66
  -4  -5  -2   12.58    0.67
  -4  -5  -2   11.43    0.63
  -4  -5  -2   14.00    0.89
  -4  -5  -2   11.16    0.66
   4   4   2    1.05    0.14
  -4  -4  -2    0.87    0.14
  -4  -4  -2    0.86    0.13
   4   3   2    1.66    0.16
  -4  -3  -2    1.66    0.16
  -4  -2  -2    2.37    0.20
  -4  -2  -2    2.23    0.18
  -4  -1  -2    0.27    0.06
   4   0   2    7.02    0.37
  -4   0  -2    6.96    0.37
  -4   1  -2    0.20    0.05
   4  -2   2    2.52    0.16
  -4   2  -2    2.57    0.17
   4  -3   2    2.05    0.14
   4  -4   2    0.91    0.10
   4  -5   2   11.62    0.60
   4  -6   2    9.94    0.53
   4  -6   2    9.34    0.58
   4  -7   2   16.68    0.83
   4  -7   2   15.53    0.80
   4  -7   2   15.15    0.90
   4  -8   2    0.78    0.12
   4  -8   2    1.04    0.34
   4  -8   2    0.80    0.11
   4  -9   2    4.46    0.29
   4  -9   2    5.36    0.34
   4 -10   2    3.58    0.26
  -3 -11  -2   -0.05    0.03
   3  10   2    3.28    0.20
  -3 -10  -2    3.40    0.20
   3   9   2    3.24    0.23
  -3  -9  -2    2.92    0.21
  -3  -9  -2    3.51    0.30
   3   8   2    3.38    0.24
  -3  -8  -2    2.86    0.30
  -3  -8  -2    3.01    0.28
  -3  -8  -2    3.12    0.23
  -3  -8  -2    2.71    0.35
   3   7   2    1.17    0.15
  -3  -7  -2    1.29    0.22
  -3  -7  -2    0.90    0.25
  -3  -7  -2    0.91    0.12
  -3  -7  -2    1.22    0.17
   3   6   2    5.06    0.33
  -3  -6  -2    4.93    0.38
  -3  -6  -2    4.91    0.31
  -3  -6  -2    5.31    0.39
  -3  -6  -2    4.98    0.34
   3   5   2    0.06    0.09
  -3  -5  -2   -0.05    0.07
  -3  -5  -2    0.04    0.08
  -3  -5  -2    0.01    0.07
   3   4   2   24.04    1.12
  -3  -4  -2   21.22    1.12
  -3  -4  -2   22.74    1.16
   3   3   2   43.94    2.16
  -3  -3  -2   46.46    2.19
  -3  -3  -2   46.07    2.17
   3   2   2  167.19    7.79
  -3  -2  -2  172.74    7.78
  -3  -2  -2  161.90    7.80
   3   1   2  140.02    6.22
  -3  -1  -2  126.61    6.21
   3   0   2    0.03    0.04
  -3   1  -2  129.12    6.00
   3  -2   2  196.93    9.13
   3  -3   2   47.89    2.25
   3  -4   2   22.59    1.09
   3  -5   2    0.13    0.06
   3  -6   2    4.94    0.30
   3  -6   2    4.76    0.35
   3  -7   2    1.16    0.19
   3  -7   2    1.08    0.14
   3  -7   2    1.36    0.16
   3  -8   2    3.89    0.40
   3  -8   2    3.32    0.25
   3  -8   2    3.30    0.23
   3  -9   2    2.43    0.26
   3  -9   2    2.80    0.23
   3 -10   2    3.56    0.26
  -2 -11  -2    0.11    0.04
   2  10   2    1.05    0.10
  -2 -10  -2    0.98    0.27
  -2 -10  -2    0.92    0.09
   2   9   2    1.20    0.14
  -2  -9  -2    1.26    0.13
  -2  -9  -2    1.22    0.17
   2   8   2    0.00    0.06
  -2  -8  -2   -0.25    0.15
  -2  -8  -2    0.02    0.06
  -2  -8  -2    0.09    0.11
   2   7   2    0.02    0.07
  -2  -7  -2    0.03    0.06
  -2  -7  -2    0.50    0.17
  -2  -7  -2    0.18    0.13
   2   6   2   15.78    0.81
  -2  -6  -2   17.00    0.92
  -2  -6  -2   15.91    0.87
  -2  -6  -2   13.94    0.84
  -2  -6  -2   15.07    0.79
  -2  -5  -2   59.63    2.90
  -2  -5  -2   62.23    2.95
   2   4   2   10.53    0.61
  -2  -4  -2   11.82    0.62
   2   3   2  181.79    8.26
  -2  -3  -2  170.72    8.26
  -2  -3  -2  180.12    8.29
   2   2   2   30.80    1.46
  -2  -2  -2   30.32    1.47
  -2  -1  -2    1.58    0.11
  -2   0  -2   17.21    0.82
  -2   1  -2    1.36    0.08
  -2   2  -2   33.31    1.64
  -2   2  -2   27.30    1.59
  -2   3  -2  169.84    8.69
  -2   3  -2  196.42    8.75
   2  -4   2   11.53    0.58
   2  -5   2   58.70    2.89
   2  -5   2   62.85    2.87
   2  -6   2   14.89    0.76
   2  -6   2   14.59    0.79
   2  -7   2   -0.04    0.11
   2  -7   2    0.05    0.07
   2  -7   2    0.05    0.11
   2  -8   2    0.11    0.18
   2  -8   2   -0.05    0.08
   2  -8   2    0.10    0.08
   2  -9   2    1.29    0.17
   2  -9   2    1.41    0.14
   2 -10   2    1.14    0.14
  -1 -11  -2    0.09    0.03
  -1 -10  -2    2.24    0.25
   1   9   2    0.02    0.05
  -1  -9  -2    0.07    0.10
  -1  -9  -2   -0.07    0.05
  -1  -9  -2   -0.05    0.28
   1   8   2    4.77    0.30
  -1  -8  -2    4.36    0.28
  -1  -8  -2    4.32    0.42
  -1  -8  -2    4.12    0.33
  -1  -7  -2    2.42    0.23
  -1  -7  -2    2.66    0.30
  -1  -7  -2    3.25    0.29
   1   6   2   20.67    1.04
  -1  -6  -2   19.77    1.09
  -1  -6  -2   20.34    1.05
  -1  -6  -2   21.12    1.02
  -1  -5  -2    5.86    0.36
  -1  -5  -2    6.03    0.40
  -1  -4  -2    0.78    0.12
  -1  -4  -2    0.73    0.10
   1   3   2   15.33    0.77
  -1  -3  -2   16.40    0.78
  -1  -3  -2   15.32    0.80
  -1  -2  -2  138.10    6.44
  -1  -1  -2   20.34    0.98
  -1   0  -2   -0.01    0.02
   1  -1   2   18.95    0.89
   1  -2   2  127.97    5.94
  -1   3  -2   17.48    1.05
  -1   3  -2   14.42    0.94
   1  -4   2    0.99    0.11
   1  -4   2    0.86    0.10
   1  -5   2    5.73    0.35
   1  -5   2    6.32    0.34
   1  -6   2   19.37    0.99
   1  -6   2   19.89    1.02
  -1   6  -2   19.88    0.96
   1  -7   2    2.42    0.21
   1  -7   2    2.39    0.22
   1  -7   2    2.52    0.25
   1  -8   2    4.50    0.32
   1  -8   2    4.75    0.29
   1  -8   2    4.49    0.39
   1  -9   2   -0.01    0.08
   1  -9   2    0.05    0.08
   1 -10   2    2.13    0.19
   1 -10   2    1.84    0.15
   0 -11  -2    0.68    0.07
   0 -10  -2    2.91    0.27
   0 -10  -2    3.47    0.22
   0   9   2    3.78    0.25
   0  -9  -2    3.88    0.24
   0  -9  -2    3.67    0.45
   0  -9  -2    3.87    0.30
   0   8   2    0.14    0.07
   0  -8  -2    0.29    0.17
   0  -8  -2    0.23    0.06
   0  -8  -2    0.26    0.10
   0   7   2    0.20    0.08
   0  -7  -2    0.11    0.07
   0  -7  -2    0.09    0.08
   0  -7  -2    0.17    0.12
   0   6   2    0.97    0.12
   0  -6  -2    0.94    0.17
   0  -6  -2    0.97    0.13
   0  -5  -2    0.79    0.11
   0  -5  -2    0.56    0.11
   0  -4  -2  194.50    8.93
   0  -4  -2  189.22    8.97
   0  -3  -2   14.75    0.75
   0  -3  -2   14.78    0.73
   0   2   2  198.04    9.15
   0  -2  -2  195.54    9.15
   0   1   2    8.15    0.44
   0  -1  -2    8.92    0.43
   0   0   2   24.59    1.14
   0   0  -2   24.07    1.14
   0  -2   2  179.38    8.26
   0  -2   2  177.31    8.27
   0  -3   2   14.05    0.69
   0  -4   2  195.56    9.14
   0  -4   2  198.25    9.17
   0  -5   2    0.85    0.10
   0  -5   2    0.60    0.10
   0  -6   2    1.12    0.16
   0  -6   2    1.07    0.14
   0   6  -2    1.54    0.14
   0  -7   2    0.07    0.08
   0  -7   2    0.22    0.10
   0  -7   2    0.15    0.12
   0   7  -2   -0.14    0.14
   0   7  -2    0.20    0.06
   0  -8   2    0.12    0.08
   0  -8   2    0.30    0.16
   0  -8   2    0.29    0.10
   0  -9   2    3.96    0.30
   0  -9   2    4.07    0.25
   0 -10   2    3.18    0.20
   0 -10   2    3.49    0.26
   1 -11  -2    0.68    0.07
   1 -10  -2   -0.01    0.11
  -1   9   2   20.64    1.05
   1  -9  -2   21.68    1.04
   1  -9  -2   20.37    1.09
   1  -9  -2   22.16    1.21
  -1   8   2    0.61    0.10
   1  -8  -2    1.20    0.22
   1  -8  -2    0.92    0.11
   1  -8  -2    0.88    0.14
  -1   7   2   15.55    0.82
   1  -7  -2   15.50    0.90
   1  -7  -2   15.59    0.79
   1  -7  -2   15.99    0.84
  -1   6   2   27.61    1.35
   1  -6  -2   27.89    1.46
   1  -6  -2   27.03    1.36
   1  -5  -2    0.09    0.06
   1  -5  -2    0.05    0.06
   1  -4  -2   38.02    1.85
  -1   3   2    0.15    0.05
   1  -3  -2    0.24    0.05
   1  -3  -2    0.05    0.04
  -1   2   2   33.26    1.55
   1  -2  -2   31.89    1.56
  -1   1   2   76.26    3.57
  -1  -1   2   80.56    3.74
  -1  -2   2   32.62    1.53
  -1  -3   2    0.12    0.04
  -1  -4   2   42.04    1.98
  -1  -4   2   39.68    1.93
  -1  -5   2    0.02    0.06
  -1  -5   2   -0.02    0.06
  -1  -6   2   28.29    1.40
  -1  -6   2   27.68    1.38
   1   6  -2   27.63    1.34
  -1  -7   2   16.18    0.84
  -1  -7   2   15.62    0.86
  -1  -7   2   15.60    0.80
   1   7  -2   15.68    0.83
   1   7  -2   15.77    0.79
  -1  -8   2    0.85    0.15
  -1  -8   2    0.93    0.18
  -1  -8   2    0.89    0.12
   1   8  -2    0.86    0.10
  -1  -9   2   20.17    0.98
  -1  -9   2   19.64    1.04
  -1 -10   2    0.00    0.06
  -1 -10   2   -0.02    0.09
   2 -11  -2    2.73    0.16
   2 -10  -2    5.29    0.29
   2 -10  -2    4.98    0.34
   2  -9  -2    0.33    0.07
   2  -9  -2    0.43    0.11
  -2   8   2    2.02    0.18
   2  -8  -2    1.97    0.17
   2  -8  -2    2.35    0.22
   2  -8  -2    1.95    0.31
   2  -7  -2    2.49    0.30
   2  -7  -2    2.84    0.23
   2  -7  -2    2.92    0.20
  -2   6   2   18.03    0.87
   2  -6  -2   17.15    0.87
   2  -6  -2   17.00    0.94
   2  -6  -2   16.49    0.88
   2  -5  -2    2.57    0.19
   2  -5  -2    2.32    0.22
  -2   4   2   11.41    0.61
   2  -4  -2   11.34    0.62
  -2   3   2   20.85    1.09
   2  -3  -2   23.63    1.08
  -2   2   2  144.53    6.73
  -2   1   2    0.04    0.03
  -2  -1   2    0.00    0.02
  -2  -2   2  150.18    6.98
  -2  -3   2   23.47    1.13
  -2  -3   2   23.28    1.12
  -2  -4   2   10.66    0.59
  -2  -4   2   12.50    0.61
  -2  -5   2    2.58    0.21
  -2  -5   2    2.44    0.19
  -2  -6   2   16.02    0.89
  -2  -6   2   17.57    0.94
   2   6  -2   17.90    0.91
   2   6  -2   17.39    0.90
  -2  -7   2    2.56    0.24
  -2  -7   2    2.79    0.22
  -2  -7   2    2.41    0.26
   2   7  -2    2.37    0.24
   2   7  -2    2.60    0.19
  -2  -8   2    2.03    0.25
  -2  -8   2    1.85    0.21
  -2  -8   2    1.91    0.18
   2   8  -2    2.32    0.17
   2   8  -2    2.55    0.22
  -2  -9   2    0.36    0.11
  -2  -9   2    0.25    0.08
   2   9  -2    0.35    0.07
  -2 -10   2    4.81    0.28
  -2 -10   2    5.35    0.34
   3 -11  -2    3.94    0.21
   3 -10  -2    0.76    0.13
   3 -10  -2    0.48    0.07
   3  -9  -2    0.09    0.09
   3  -9  -2    0.08    0.05
   3  -8  -2    1.58    0.15
   3  -8  -2    1.86    0.31
   3  -8  -2    1.74    0.24
  -3   7   2    7.73    0.44
   3  -7  -2    8.01    0.56
   3  -7  -2    7.90    0.46
   3  -7  -2    7.36    0.45
  -3   6   2    6.03    0.35
   3  -6  -2    5.35    0.36
   3  -6  -2    5.67    0.33
   3  -6  -2    5.94    0.43
  -3   5   2   20.00    1.09
   3  -5  -2   20.64    1.09
   3  -5  -2   21.61    1.04
  -3   4   2   28.16    1.34
   3  -4  -2   26.07    1.31
  -3   3   2   22.47    1.11
  -3   2   2    4.33    0.26
  -3   1   2  113.22    5.28
  -3   0   2    0.01    0.02
  -3  -1   2  113.61    5.29
  -3  -2   2    4.73    0.27
  -3  -2   2    5.05    0.27
  -3  -3   2   24.38    1.20
  -3  -3   2   25.24    1.21
  -3  -4   2   25.84    1.27
  -3  -5   2   22.06    1.08
  -3  -5   2   20.12    1.06
  -3  -6   2    5.24    0.48
  -3  -6   2    6.29    0.37
  -3  -6   2    5.25    0.38
   3   6  -2    6.02    0.34
   3   6  -2    5.73    0.38
  -3  -7   2    7.46    0.43
  -3  -7   2    7.04    0.48
  -3  -7   2    7.72    0.47
   3   7  -2    7.25    0.42
  -3  -8   2    1.51    0.25
  -3  -8   2    1.90    0.24
  -3  -8   2    1.55    0.17
   3   8  -2    1.76    0.15
   3   8  -2    1.55    0.19
  -3  -9   2    0.11    0.10
  -3  -9   2    0.13    0.07
   3   9  -2    0.15    0.06
  -3 -10   2    0.48    0.07
  -3 -10   2    0.53    0.12
   4 -11  -2    0.90    0.08
   4 -10  -2   -0.18    0.12
   4 -10  -2    0.02    0.04
   4  -9  -2    0.91    0.14
   4  -9  -2    1.15    0.11
   4  -8  -2    0.58    0.12
   4  -8  -2    0.56    0.09
   4  -8  -2    0.55    0.23
   4  -7  -2    8.77    0.47
   4  -7  -2    9.15    0.61
   4  -7  -2    8.03    0.50
   4  -6  -2   22.01    1.06
   4  -6  -2   22.13    1.18
   4  -6  -2   20.82    1.09
  -4   5   2   21.93    1.09
   4  -5  -2   20.13    1.04
  -4   3   2    6.21    0.37
  -4   2   2   30.95    1.55
   4  -2  -2   33.52    1.53
  -4   1   2   26.61    1.34
   4  -1  -2   29.28    1.33
  -4   0   2  121.23    5.90
  -4   0   2  131.92    5.89
  -4  -1   2   27.09    1.32
  -4  -1   2   27.90    1.32
  -4  -2   2   32.31    1.53
  -4  -2   2   31.55    1.53
  -4  -3   2    6.13    0.34
  -4  -3   2    5.92    0.35
  -4  -4   2    0.03    0.05
  -4  -4   2    0.06    0.06
  -4  -5   2   19.03    1.02
  -4  -5   2   19.52    1.01
   4   5  -2   19.83    1.02
   4   5  -2   20.98    0.99
  -4  -6   2   22.05    1.11
  -4  -6   2   21.41    1.12
  -4  -6   2   22.40    1.08
   4   6  -2   20.00    1.10
   4   6  -2   21.34    1.07
  -4  -7   2    7.87    0.45
  -4  -7   2    8.12    0.51
  -4  -7   2    7.61    0.49
   4   7  -2    7.46    0.43
   4   7  -2    7.77    0.47
  -4  -8   2    0.16    0.15
  -4  -8   2    0.51    0.14
  -4  -8   2    0.43    0.09
   4   8  -2    0.37    0.07
   4   8  -2    0.39    0.10
  -4  -9   2    1.44    0.14
  -4  -9   2    1.07    0.17
   4   9  -2    1.20    0.11
  -4 -10   2    0.08    0.05
  -4 -10   2    0.15    0.11
   5 -10  -2    0.10    0.04
   5 -10  -2   -0.02    0.13
   5  -9  -2    0.13    0.13
   5  -9  -2    0.13    0.05
   5  -8  -2    5.14    0.50
   5  -8  -2    5.48    0.31
   5  -8  -2    4.76    0.34
   5  -7  -2    1.48    0.17
   5  -7  -2    1.29    0.24
   5  -7  -2    1.51    0.15
   5  -6  -2   90.41    4.31
   5  -6  -2   92.44    4.45
   5  -6  -2   93.14    4.35
  -5   5   2    1.81    0.23
   5  -5  -2    1.60    0.15
  -5   4   2    0.42    0.12
   5  -4  -2    0.35    0.07
  -5   3   2    1.43    0.15
   5  -3  -2    1.19    0.12
  -5   2   2   12.20    0.64
  -5   1   2   12.84    0.69
  -5   1   2   14.22    0.68
   5  -1  -2   13.93    0.68
  -5   0   2    0.01    0.05
  -5   0   2   -0.02    0.03
   5   0  -2   -0.02    0.05
  -5  -1   2   13.75    0.68
   5   1  -2   13.49    0.68
  -5  -2   2   13.40    0.65
  -5  -2   2   11.48    0.66
  -5  -3   2    1.24    0.14
  -5  -3   2    1.27    0.14
  -5  -4   2    0.38    0.09
  -5  -4   2    0.38    0.09
  -5  -5   2    1.69    0.19
  -5  -5   2    1.69    0.19
   5   5  -2    2.03    0.18
   5   5  -2    1.71    0.20
  -5  -6   2   92.94    4.27
  -5  -6   2   89.61    4.20
  -5  -6   2   91.82    4.26
   5   6  -2   83.07    4.23
   5   6  -2   87.75    4.20
  -5  -7   2    1.15    0.19
  -5  -7   2    1.55    0.16
  -5  -7   2    1.29    0.20
   5   7  -2    1.42    0.18
   5   7  -2    1.24    0.14
  -5  -8   2    4.86    0.37
  -5  -8   2    4.93    0.32
  -5  -8   2    5.68    0.44
   5   8  -2    5.32    0.37
   5   8  -2    4.54    0.35
  -5  -9   2    0.14    0.06
  -5  -9   2    0.02    0.11
   5   9  -2    0.09    0.05
  -5 -10   2    0.18    0.13
   6 -10  -2    0.26    0.07
   6  -9  -2    1.60    0.19
   6  -9  -2    1.55    0.17
   6  -8  -2    6.94    0.67
   6  -8  -2    6.32    0.37
   6  -8  -2    6.84    0.43
   6  -7  -2    0.18    0.09
   6  -7  -2    0.33    0.21
   6  -7  -2    0.25    0.07
   6  -6  -2   34.09    1.77
   6  -6  -2   35.89    1.88
   6  -6  -2   38.46    1.74
  -6   5   2   13.50    0.81
   6  -5  -2   14.29    0.71
   6  -5  -2   13.88    0.73
  -6   4   2    2.71    0.27
   6  -4  -2    3.16    0.20
   6  -4  -2    2.51    0.20
  -6   3   2   30.69    1.47
   6  -3  -2   28.46    1.43
  -6   2   2  207.94   10.02
   6  -2  -2  221.88   10.00
  -6   1   2    0.32    0.07
  -6   1   2    0.54    0.09
   6  -1  -2    0.53    0.08
  -6   0   2   67.79    3.15
  -6   0   2   66.23    3.16
   6   0  -2   66.60    3.15
  -6  -1   2    0.49    0.09
  -6  -1   2    0.61    0.10
   6   1  -2    0.66    0.10
  -6  -2   2  226.64   10.11
  -6  -2   2  214.03   10.09
   6   2  -2  209.29   10.07
  -6  -3   2   26.55    1.31
  -6  -3   2   26.11    1.31
  -6  -4   2    2.42    0.21
  -6  -4   2    2.49    0.22
   6   4  -2    2.03    0.23
   6   4  -2    3.04    0.28
  -6  -5   2   12.21    0.72
  -6  -5   2   13.32    0.74
   6   5  -2   12.60    0.72
   6   5  -2   13.90    0.70
   6   5  -2   13.44    0.67
  -6  -6   2   34.34    1.73
  -6  -6   2   33.97    1.67
  -6  -6   2   32.26    1.71
   6   6  -2   35.13    1.68
   6   6  -2   34.84    1.70
  -6  -7   2    0.35    0.13
  -6  -7   2    0.60    0.15
  -6  -7   2    0.34    0.09
   6   7  -2    0.25    0.07
   6   7  -2    0.20    0.09
  -6  -8   2    6.14    0.51
  -6  -8   2    5.55    0.42
  -6  -8   2    6.17    0.37
   6   8  -2    6.38    0.36
  -6  -9   2    1.40    0.19
  -6  -9   2    1.39    0.13
   6   9  -2    1.48    0.13
   7 -10  -2    1.14    0.09
   7  -9  -2    0.98    0.10
   7  -9  -2    0.97    0.16
   7  -8  -2    0.14    0.05
   7  -8  -2    0.00    0.09
   7  -7  -2    0.09    0.22
   7  -7  -2    0.21    0.07
   7  -7  -2    0.05    0.08
   7  -6  -2    6.50    0.57
   7  -6  -2    6.26    0.40
   7  -6  -2    6.49    0.37
   7  -5  -2    4.24    0.27
   7  -5  -2    4.60    0.31
  -7   4   2    7.57    0.49
   7  -4  -2    6.95    0.40
  -7   3   2    0.81    0.15
   7  -3  -2    0.73    0.10
   7  -3  -2    0.60    0.10
  -7   2   2   13.41    0.70
   7  -2  -2   12.55    0.67
  -7   1   2   31.00    1.42
  -7   1   2   29.18    1.44
   7  -1  -2   27.58    1.42
   7   0  -2   -0.05    0.07
  -7  -1   2   30.49    1.50
  -7  -1   2   29.82    1.51
   7   1  -2   31.71    1.50
  -7  -2   2   12.53    0.67
  -7  -2   2   12.94    0.69
   7   2  -2   12.50    0.68
  -7  -3   2    0.49    0.11
  -7  -3   2    0.45    0.11
   7   3  -2    0.54    0.12
   7   3  -2    0.50    0.11
   7   3  -2    0.53    0.09
   7   3  -2    0.70    0.13
  -7  -4   2    6.98    0.50
  -7  -4   2    6.87    0.45
   7   4  -2    7.09    0.43
   7   4  -2    6.55    0.43
   7   4  -2    7.46    0.40
  -7  -5   2    3.77    0.31
  -7  -5   2    4.04    0.33
   7   5  -2    4.37    0.28
   7   5  -2    3.94    0.32
   7   5  -2    3.59    0.34
  -7  -6   2    5.20    0.41
  -7  -6   2    6.98    0.49
  -7  -6   2    5.68    0.37
   7   6  -2    6.52    0.39
   7   6  -2    5.98    0.40
  -7  -7   2    0.09    0.07
  -7  -7   2    0.03    0.11
  -7  -7   2    0.07    0.15
   7   7  -2    0.14    0.07
   7   7  -2    0.05    0.07
  -7  -8   2   -0.06    0.05
  -7  -8   2    0.01    0.12
   7   8  -2   -0.09    0.05
  -7  -9   2    1.27    0.19
  -7  -9   2    1.10    0.11
   7   9  -2    1.05    0.10
  -7 -10   2    0.83    0.08
   8  -9  -2    0.25    0.05
   8  -8  -2    0.70    0.14
   8  -8  -2    0.64    0.08
   8  -7  -2    1.30    0.14
   8  -7  -2    1.35    0.18
   8  -7  -2    1.58    0.33
   8  -6  -2    3.22    0.23
   8  -5  -2    1.40    0.14
   8  -5  -2    1.08    0.15
  -8   4   2    2.62    0.32
   8  -4  -2    2.68    0.23
   8  -4  -2    3.09    0.21
  -8   3   2    0.94    0.17
   8  -3  -2    0.74    0.11
   8  -3  -2    0.78    0.12
  -8   2   2    0.78    0.15
   8  -2  -2    0.79    0.12
   8  -2  -2    0.56    0.10
  -8   1   2    4.53    0.29
  -8   1   2    3.76    0.29
   8  -1  -2    4.17    0.28
   8  -1  -2    4.40    0.28
  -8   0   2   12.34    0.62
  -8   0   2   10.43    0.62
   8   0  -2   12.12    0.60
   8   0  -2   10.78    0.61
  -8  -1   2    4.09    0.29
  -8  -1   2    4.25    0.30
  -8  -1   2    4.10    0.29
   8   1  -2    4.63    0.29
   8   1  -2    4.19    0.32
   8   1  -2    4.01    0.30
  -8  -2   2    0.25    0.14
  -8  -2   2    0.45    0.11
  -8  -2   2    0.71    0.13
   8   2  -2    0.72    0.13
   8   2  -2    0.37    0.16
   8   2  -2    0.52    0.12
  -8  -3   2    1.14    0.16
  -8  -3   2    0.36    0.10
  -8  -3   2    0.74    0.14
   8   3  -2    0.65    0.11
   8   3  -2    0.51    0.12
   8   3  -2    0.65    0.12
  -8  -4   2    2.14    0.24
  -8  -4   2    2.27    0.24
  -8  -4   2    2.76    0.26
   8   4  -2    2.49    0.21
   8   4  -2    2.35    0.23
   8   4  -2    2.43    0.23
  -8  -5   2    1.14    0.20
  -8  -5   2    0.75    0.26
  -8  -5   2    0.91    0.17
   8   5  -2    1.28    0.16
   8   5  -2    0.97    0.15
   8   5  -2    1.07    0.13
  -8  -6   2    2.68    0.23
  -8  -6   2    2.74    0.31
   8   6  -2    2.99    0.24
   8   6  -2    2.64    0.24
  -8  -7   2    1.47    0.16
  -8  -7   2    1.31    0.24
  -8  -7   2    1.18    0.19
   8   7  -2    1.10    0.14
  -8  -8   2    0.67    0.10
  -8  -8   2    0.84    0.17
   8   8  -2    0.55    0.09
  -8  -9   2    0.05    0.04
   8   9  -2    0.03    0.04
   9  -9  -2    1.87    0.12
  -9   8   2    0.18    0.04
   9  -8  -2    0.21    0.05
   9  -8  -2    0.17    0.12
  -9   7   2    3.05    0.21
   9  -7  -2    3.74    0.23
   9  -7  -2    3.41    0.28
   9  -6  -2    0.83    0.11
   9  -6  -2    0.72    0.14
   9  -5  -2    4.31    0.27
   9  -5  -2    3.63    0.30
   9  -4  -2   45.77    2.08
   9  -4  -2   40.88    2.12
  -9   3   2   41.88    2.10
   9  -3  -2   42.55    2.06
   9  -3  -2   41.93    2.07
  -9   2   2    3.97    0.27
   9  -2  -2    4.11    0.26
   9  -2  -2    3.83    0.29
   9  -2  -2    4.42    0.34
  -9   1   2   15.45    0.80
   9  -1  -2   15.01    0.89
   9  -1  -2   15.75    0.83
   9  -1  -2   15.41    0.79
  -9   0   2    0.10    0.08
  -9   0   2    0.01    0.08
   9   0  -2    0.14    0.10
   9   0  -2    0.06    0.10
   9   0  -2    0.10    0.06
  -9  -1   2   14.49    0.79
  -9  -1   2   16.09    0.81
  -9  -1   2   14.16    0.82
   9   1  -2   15.37    0.77
   9   1  -2   14.46    0.80
   9   1  -2   15.39    0.81
  -9  -2   2    3.56    0.31
  -9  -2   2    4.15    0.31
  -9  -2   2    4.02    0.30
   9   2  -2    4.04    0.30
   9   2  -2    3.12    0.29
   9   2  -2    3.83    0.27
  -9  -3   2   39.83    2.02
  -9  -3   2   38.78    1.97
  -9  -3   2   44.73    1.99
   9   3  -2   37.76    1.94
   9   3  -2   39.90    1.96
  -9  -4   2   42.28    2.12
  -9  -4   2   43.99    2.17
  -9  -4   2   45.88    2.14
   9   4  -2   42.39    2.07
   9   4  -2   41.35    2.10
   9   4  -2   42.70    2.12
  -9  -5   2    4.24    0.36
  -9  -5   2    3.71    0.28
  -9  -5   2    3.96    0.38
  -9  -5   2    4.12    0.36
   9   5  -2    4.16    0.28
   9   5  -2    4.04    0.30
   9   5  -2    3.86    0.30
  -9  -6   2    1.01    0.19
  -9  -6   2    0.82    0.12
  -9  -6   2    1.00    0.29
  -9  -6   2    1.13    0.20
   9   6  -2    0.74    0.12
  -9  -7   2    4.17    0.38
  -9  -7   2    3.25    0.23
   9   7  -2    3.05    0.24
  -9  -8   2    0.17    0.06
   9   8  -2    0.16    0.06
  -9  -9   2    1.85    0.17
   9   9  -2    1.79    0.12
  10  -8  -2    0.06    0.04
  10  -7  -2   -0.05    0.12
 -10   6   2    0.73    0.10
  10  -6  -2    1.09    0.12
  10  -6  -2    0.72    0.14
 -10   5   2    0.84    0.12
  10  -5  -2    0.83    0.11
  10  -5  -2    0.79    0.15
 -10   4   2    0.23    0.07
  10  -4  -2    0.32    0.07
  10  -4  -2    0.25    0.11
 -10   3   2    6.05    0.37
  10  -3  -2    6.10    0.36
  10  -3  -2    6.66    0.45
  10  -3  -2    5.73    0.40
 -10   2   2    7.04    0.42
 -10   2   2    6.92    0.51
  10  -2  -2    7.24    0.45
  10  -2  -2    6.71    0.40
 -10   1   2   26.36    1.30
 -10   1   2   24.95    1.24
  10  -1  -2   23.58    1.27
  10  -1  -2   24.79    1.27
  10  -1  -2   24.09    1.23
 -10   0   2   14.95    0.78
 -10   0   2   14.02    0.73
  10   0  -2   13.06    0.74
  10   0  -2   12.70    0.75
  10   0  -2   13.13    0.71
 -10  -1   2   24.83    1.33
 -10  -1   2   26.08    1.29
  10   1  -2   25.19    1.33
  10   1  -2   26.24    1.28
 -10  -2   2    6.26    0.47
 -10  -2   2    7.58    0.44
  10   2  -2    6.39    0.41
  10   2  -2    7.23    0.45
 -10  -3   2    5.21    0.38
 -10  -3   2    6.39    0.54
  10   3  -2    5.41    0.35
  10   3  -2    5.67    0.39
 -10  -4   2    0.12    0.13
 -10  -4   2    0.03    0.15
 -10  -4   2    0.17    0.17
  10   4  -2    0.37    0.12
  10   4  -2    0.31    0.08
 -10  -5   2    0.93    0.21
 -10  -5   2    0.97    0.18
 -10  -5   2    0.65    0.11
 -10  -5   2    1.14    0.27
  10   5  -2    0.77    0.13
  10   5  -2    0.66    0.11
 -10  -6   2    0.83    0.11
 -10  -6   2    1.01    0.28
  10   6  -2    0.63    0.12
 -10  -7   2   -0.03    0.05
 -10  -7   2   -0.04    0.44
  10   7  -2    0.12    0.06
 -10  -8   2    0.08    0.04
  10   8  -2    0.07    0.05
  11  -8  -2    0.06    0.04
 -11   7   2    0.35    0.05
  11  -7  -2    0.23    0.05
 -11   6   2    0.48    0.07
  11  -6  -2    0.53    0.08
  11  -6  -2    0.41    0.14
 -11   5   2    1.95    0.16
  11  -5  -2    1.99    0.17
  11  -5  -2    2.02    0.25
 -11   4   2    1.81    0.17
  11  -4  -2    2.33    0.26
  11  -4  -2    2.10    0.18
 -11   3   2    6.00    0.38
  11  -3  -2    5.83    0.36
  11  -3  -2    7.02    0.45
 -11   2   2    0.44    0.10
  11  -2  -2    0.51    0.15
  11  -2  -2    0.71    0.17
  11  -2  -2    0.31    0.08
 -11   1   2   17.33    1.00
 -11   1   2   15.45    0.85
  11  -1  -2   18.20    0.91
  11  -1  -2   15.35    0.84
  11  -1  -2   16.01    0.89
 -11   0   2    0.18    0.18
 -11   0   2   -0.04    0.07
  11   0  -2    0.05    0.11
  11   0  -2    0.02    0.06
  11   0  -2   -0.07    0.16
 -11  -1   2   15.69    0.87
 -11  -1   2   16.53    0.93
  11   1  -2   16.67    0.86
  11   1  -2   17.18    0.90
 -11  -2   2    0.62    0.12
 -11  -2   2    0.61    0.19
  11   2  -2    0.73    0.15
  11   2  -2    0.44    0.10
 -11  -3   2    6.42    0.41
 -11  -3   2    6.65    0.49
  11   3  -2    5.48    0.36
  11   3  -2    5.70    0.40
 -11  -4   2    1.67    0.20
 -11  -4   2    1.95    0.17
 -11  -4   2    1.61    0.25
  11   4  -2    1.85    0.21
  11   4  -2    1.85    0.18
 -11  -5   2    1.87    0.17
 -11  -5   2    1.84    0.21
  11   5  -2    1.97    0.19
 -11  -6   2    0.80    0.14
 -11  -6   2    0.47    0.08
  11   6  -2    0.50    0.10
 -11  -7   2    0.29    0.06
  11   7  -2    0.31    0.07
 -11  -8   2    0.17    0.04
  11   8  -2    0.12    0.04
  12  -7  -2    0.06    0.04
 -12   6   2    0.28    0.05
  12  -6  -2    0.20    0.06
 -12   5   2    6.93    0.39
  12  -5  -2    7.43    0.40
 -12   4   2    0.28    0.07
  12  -4  -2    0.35    0.16
  12  -4  -2    0.31    0.07
 -12   3   2    3.38    0.24
  12  -3  -2    3.31    0.33
  12  -3  -2    3.91    0.35
 -12   2   2    1.93    0.18
  12  -2  -2    2.04    0.25
  12  -2  -2    1.81    0.17
  12  -2  -2    1.97    0.22
 -12   1   2   10.21    0.59
  12  -1  -2   11.14    0.64
  12  -1  -2   11.08    0.59
 -12   0   2    5.58    0.42
 -12   0   2    6.90    0.77
  12   0  -2    5.23    0.40
  12   0  -2    5.80    0.41
 -12  -1   2   10.77    0.75
 -12  -1   2   11.17    0.62
  12   1  -2   10.88    0.64
  12   1  -2   11.07    0.60
 -12  -2   2    1.83    0.30
 -12  -2   2    1.79    0.21
  12   2  -2    2.29    0.19
  12   2  -2    2.31    0.23
 -12  -3   2    3.26    0.28
  12   3  -2    3.16    0.23
  12   3  -2    3.63    0.28
 -12  -4   2    0.27    0.09
 -12  -4   2    0.22    0.07
  12   4  -2    0.37    0.08
  12   4  -2    0.12    0.08
 -12  -5   2    7.32    0.42
 -12  -5   2    7.17    0.40
  12   5  -2    7.11    0.43
 -12  -6   2    0.24    0.05
 -12  -6   2    0.45    0.11
  12   6  -2    0.35    0.07
 -12  -7   2    0.07    0.06
  12   7  -2    0.16    0.05
  13  -6  -2    0.20    0.05
 -13   5   2    2.19    0.15
  13  -5  -2    2.70    0.17
 -13   4   2    0.25    0.06
  13  -4  -2    0.23    0.06
 -13   3   2    0.27    0.07
  13  -3  -2    0.37    0.07
 -13   2   2    4.03    0.27
  13  -2  -2    4.33    0.37
  13  -2  -2    3.82    0.26
 -13   1   2    5.60    0.35
  13  -1  -2    5.62    0.34
  13  -1  -2    5.58    0.41
 -13   0   2    0.00    0.06
  13   0  -2    0.02    0.05
  13   0  -2    0.07    0.11
 -13  -1   2    5.22    0.33
  13   1  -2    5.32    0.36
  13   1  -2    4.68    0.31
 -13  -2   2    4.19    0.28
 -13  -2   2    3.95    0.25
  13   2  -2    3.68    0.25
  13   2  -2    3.65    0.29
 -13  -3   2    0.28    0.08
 -13  -3   2    0.24    0.07
  13   3  -2    0.31    0.09
  13   3  -2    0.33    0.08
 -13  -4   2    0.29    0.08
 -13  -4   2    0.26    0.06
  13   4  -2    0.27    0.07
  13   4  -2    0.19    0.07
 -13  -5   2    2.20    0.15
 -13  -5   2    2.23    0.19
  13   5  -2    2.74    0.19
 -13  -6   2    0.08    0.04
  13   6  -2    0.14    0.05
  14  -5  -2    1.34    0.10
 -14   4   2    0.02    0.04
  14  -4  -2    0.05    0.05
 -14   3   2    0.74    0.09
  14  -3  -2    0.57    0.08
 -14   2   2    0.14    0.06
  14  -2  -2    0.08    0.15
  14  -2  -2    0.19    0.05
 -14   1   2    0.00    0.05
  14  -1  -2    0.03    0.12
  14  -1  -2    0.00    0.05
 -14   0   2    0.06    0.06
  14   0  -2    0.01    0.07
  14   0  -2    0.07    0.09
 -14  -1   2   -0.01    0.05
 -14  -1   2   -0.01    0.06
  14   1  -2   -0.02    0.08
  14   1  -2    0.05    0.05
 -14  -2   2    0.07    0.05
 -14  -2   2    0.17    0.06
  14   2  -2    0.12    0.05
  14   2  -2    0.16    0.08
 -14  -3   2    0.74    0.10
 -14  -3   2    0.91    0.09
  14   3  -2    0.81    0.11
  14   3  -2    0.69    0.08
 -14  -4   2   -0.04    0.04
 -14  -4   2    0.02    0.06
  14   4  -2   -0.02    0.05
 -14  -5   2    0.99    0.10
  14   5  -2    1.26    0.11
 -15   3   2    0.01    0.04
  15  -3  -2    0.00    0.04
 -15   2   2    0.65    0.10
 -15   1   2    3.35    0.21
  15  -1  -2    3.40    0.20
 -15   0   2    0.00    0.04
  15   0  -2    0.01    0.04
 -15  -1   2    3.70    0.21
  15   1  -2    3.05    0.23
  15   1  -2    3.56    0.24
 -15  -2   2    0.89    0.10
  15   2  -2    0.75    0.08
  15   2  -2    0.83    0.10
 -15  -3   2    0.08    0.05
  15   3  -2    0.00    0.06
  14   2   3    0.97    0.09
 -14  -2  -3    0.77    0.08
 -14  -2  -3    0.98    0.09
  14   1   3    0.93    0.09
 -14  -1  -3    1.04    0.08
  14   0   3   -0.04    0.04
 -14   0  -3   -0.01    0.04
  14  -1   3    1.00    0.10
 -14   1  -3    1.21    0.11
 -13  -4  -3    0.18    0.05
  13   3   3    2.39    0.16
 -13  -3  -3    2.34    0.16
  13   2   3    0.28    0.07
 -13  -2  -3    0.28    0.06
  13   1   3    1.12    0.12
 -13  -1  -3    0.95    0.11
  13   0   3    0.14    0.06
 -13   0  -3    0.11    0.05
  13  -1   3    0.94    0.11
 -13   1  -3    0.92    0.09
  13  -2   3    0.28    0.07
 -13   2  -3    0.45    0.07
 -13   2  -3    0.32    0.05
  13  -3   3    2.39    0.16
  12   6   3    1.40    0.13
 -12  -6  -3    1.68    0.12
  12   5   3    1.43    0.16
 -12  -5  -3    1.91    0.14
  12   4   3    6.85    0.40
  12   4   3    6.25    0.36
 -12  -4  -3    6.54    0.37
  12   3   3    0.57    0.13
  12   2   3    9.12    0.55
  12   2   3    8.14    0.47
 -12  -2  -3    8.73    0.48
  12   1   3    1.16    0.24
  12   1   3    0.87    0.12
 -12  -1  -3    0.89    0.11
  12   0   3    0.15    0.17
  12   0   3    0.08    0.06
 -12   0  -3    0.02    0.05
  12  -1   3    1.20    0.19
  12  -1   3    0.91    0.12
 -12   1  -3    0.83    0.10
  12  -2   3    8.27    0.51
  12  -2   3    7.52    0.45
 -12   2  -3    7.94    0.44
  12  -3   3    0.89    0.17
  12  -3   3    0.66    0.09
 -12   3  -3    0.73    0.08
 -12   3  -3    0.82    0.10
  12  -4   3    5.59    0.33
  12  -4   3    6.84    0.43
  12  -5   3    1.60    0.16
  11   7   3    2.43    0.16
 -11  -7  -3    2.62    0.18
  11   6   3    0.06    0.06
 -11  -6  -3    0.12    0.05
 -11  -6  -3    0.03    0.05
  11   5   3    1.89    0.19
 -11  -5  -3    2.37    0.15
 -11  -5  -3    2.09    0.17
  11   4   3   18.08    0.97
  11   4   3   16.58    0.90
 -11  -4  -3   19.32    0.87
 -11  -4  -3   17.62    0.92
  11   3   3    5.97    0.40
  11   3   3    6.07    0.36
 -11  -3  -3    5.72    0.37
  11   2   3    3.56    0.26
  11   2   3    3.68    0.41
  11   2   3    3.37    0.33
 -11  -2  -3    3.62    0.26
  11   1   3   11.28    0.64
  11   1   3   13.83    0.74
 -11  -1  -3   11.08    0.64
  11   0   3    6.66    0.39
  11   0   3    6.05    0.46
 -11   0  -3    6.29    0.38
  11  -1   3   11.51    0.62
  11  -1   3   11.17    0.67
 -11   1  -3   11.55    0.61
  11  -2   3    3.67    0.25
  11  -2   3    3.31    0.31
 -11   2  -3    3.47    0.23
  11  -3   3    5.54    0.39
  11  -3   3    5.75    0.34
 -11   3  -3    5.68    0.32
  11  -4   3   16.81    0.85
  11  -4   3   16.78    0.90
  11  -5   3    2.38    0.25
  11  -5   3    2.30    0.19
  10   7   3    0.36    0.08
 -10  -7  -3    0.37    0.06
 -10  -7  -3    0.30    0.07
  10   6   3    3.70    0.25
 -10  -6  -3    3.20    0.24
 -10  -6  -3    3.50    0.21
  10   5   3   -0.09    0.08
 -10  -5  -3    0.03    0.05
 -10  -5  -3    0.03    0.07
  10   4   3    2.40    0.25
  10   4   3    2.97    0.22
 -10  -4  -3    2.75    0.20
 -10  -4  -3    2.50    0.22
  10   3   3    0.56    0.11
  10   3   3    0.69    0.15
 -10  -3  -3    0.50    0.10
 -10  -3  -3    0.61    0.10
  10   2   3    7.21    0.50
  10   2   3    6.33    0.41
  10   2   3    6.91    0.46
 -10  -2  -3    6.80    0.42
  10   1   3    6.98    0.54
  10   1   3    7.96    0.47
  10   1   3    8.60    0.63
 -10  -1  -3    8.99    0.49
  10   0   3   -0.13    0.07
  10   0   3    0.10    0.13
 -10   0  -3   -0.01    0.06
  10  -1   3    8.03    0.47
  10  -1   3    8.64    0.57
 -10   1  -3    7.94    0.46
  10  -2   3    6.10    0.43
  10  -2   3    6.75    0.39
 -10   2  -3    5.93    0.36
  10  -3   3    0.58    0.11
 -10   3  -3    0.61    0.09
  10  -4   3    3.01    0.27
  10  -4   3    2.57    0.21
 -10   4  -3    2.87    0.19
  10  -5   3   -0.05    0.10
  10  -6   3    3.73    0.30
  10  -6   3    3.83    0.29
   9   8   3    3.70    0.21
  -9  -8  -3    2.84    0.19
  -9  -8  -3    3.13    0.21
   9   7   3    0.32    0.08
  -9  -7  -3    0.33    0.06
  -9  -7  -3    0.38    0.09
   9   6   3    1.91    0.20
  -9  -6  -3    2.14    0.20
  -9  -6  -3    1.97    0.16
   9   5   3    0.20    0.08
   9   5   3    0.11    0.10
  -9  -5  -3    0.13    0.06
  -9  -5  -3    0.23    0.08
   9   4   3    0.18    0.08
   9   4   3    0.02    0.10
  -9  -4  -3    0.22    0.07
  -9  -4  -3    0.28    0.10
  -9  -4  -3   -0.03    0.24
   9   3   3    0.45    0.13
   9   3   3    0.82    0.20
   9   3   3    0.44    0.10
  -9  -3  -3    0.45    0.10
  -9  -3  -3    0.41    0.12
  -9  -3  -3    0.21    0.23
   9   2   3   21.88    1.10
   9   2   3   21.62    1.14
   9   2   3   21.09    1.16
  -9  -2  -3   22.80    1.17
  -9  -2  -3   21.94    1.12
  -9  -2  -3   21.34    1.07
   9   1   3    1.50    0.30
   9   1   3    1.21    0.19
   9   1   3    1.21    0.15
  -9  -1  -3    1.14    0.15
  -9  -1  -3    1.25    0.16
   9   0   3   63.28    2.88
   9   0   3   58.06    2.92
  -9   0  -3   59.51    2.88
   9  -1   3    1.25    0.14
   9  -1   3    0.77    0.15
  -9   1  -3    0.93    0.13
   9  -2   3   21.66    1.11
   9  -2   3   21.29    1.06
  -9   2  -3   20.21    1.05
   9  -3   3    0.42    0.10
   9  -3   3    0.44    0.11
  -9   3  -3    0.50    0.09
   9  -4   3    0.33    0.10
   9  -4   3    0.07    0.09
  -9   4  -3   -0.08    0.11
   9  -5   3    0.20    0.10
   9  -5   3    0.18    0.09
  -9   5  -3    0.12    0.06
   9  -6   3    1.90    0.21
   9  -6   3    1.65    0.16
   9  -7   3    0.39    0.11
   8   9   3    0.64    0.08
  -8  -9  -3    0.63    0.07
   8   8   3    0.43    0.08
  -8  -8  -3    0.49    0.10
  -8  -8  -3    0.42    0.07
   8   7   3    2.97    0.23
  -8  -7  -3    2.52    0.19
  -8  -7  -3    2.87    0.24
   8   6   3    3.46    0.27
  -8  -6  -3    3.28    0.27
  -8  -6  -3    3.27    0.23
   8   5   3    5.04    0.33
   8   5   3    5.08    0.37
  -8  -5  -3    4.92    0.36
  -8  -5  -3    5.89    0.47
  -8  -5  -3    4.81    0.32
   8   4   3   -0.09    0.20
   8   4   3    0.38    0.12
   8   4   3    0.48    0.10
  -8  -4  -3    0.55    0.10
  -8  -4  -3    0.72    0.14
  -8  -4  -3    1.12    0.29
   8   3   3   17.77    0.95
   8   3   3   16.29    0.88
   8   3   3   16.62    0.94
  -8  -3  -3   17.50    0.91
  -8  -3  -3   17.42    0.87
   8   2   3    0.81    0.16
   8   2   3    0.47    0.18
   8   2   3    0.66    0.15
  -8  -2  -3    0.57    0.10
  -8  -2  -3    0.42    0.15
   8   1   3    9.03    0.54
   8   1   3    9.74    0.58
  -8  -1  -3   10.12    0.58
  -8  -1  -3   10.00    0.56
  -8  -1  -3   10.21    0.53
   8   0   3    0.03    0.08
   8   0   3    0.02    0.08
  -8   0  -3   -0.13    0.07
   8  -1   3    9.97    0.54
  -8   1  -3    9.73    0.54
   8  -2   3    0.44    0.10
   8  -2   3    0.60    0.11
  -8   2  -3    0.41    0.09
   8  -3   3   16.52    0.86
  -8   3  -3   16.03    0.82
   8  -4   3    0.35    0.11
   8  -4   3    0.75    0.13
  -8   4  -3    0.56    0.09
   8  -5   3    4.70    0.33
   8  -5   3    4.73    0.31
   8  -6   3    3.39    0.27
   8  -6   3    3.91    0.27
   8  -7   3    2.82    0.24
   7   9   3    2.20    0.15
  -7  -9  -3    1.90    0.13
  -7  -9  -3    1.74    0.18
   7   8   3    2.15    0.19
  -7  -8  -3    2.18    0.16
  -7  -8  -3    2.11    0.20
   7   7   3    1.90    0.19
  -7  -7  -3    1.86    0.17
  -7  -7  -3    1.71    0.20
   7   6   3    0.07    0.07
  -7  -6  -3   -0.08    0.08
  -7  -6  -3    0.10    0.07
  -7  -6  -3    0.07    0.19
   7   5   3    0.14    0.08
   7   5   3    0.01    0.09
  -7  -5  -3    0.07    0.07
  -7  -5  -3    0.04    0.08
   7   4   3    4.82    0.39
   7   4   3    4.51    0.31
  -7  -4  -3    4.09    0.30
  -7  -4  -3    5.07    0.38
  -7  -4  -3    4.95    0.34
   7   3   3    2.43    0.20
   7   3   3    2.11    0.23
   7   3   3    2.40    0.26
  -7  -3  -3    2.11    0.20
  -7  -3  -3    3.04    0.27
  -7  -3  -3    2.10    0.22
   7   2   3    0.37    0.14
   7   2   3    0.26    0.08
   7   2   3    0.48    0.17
  -7  -2  -3    0.34    0.09
  -7  -2  -3    0.27    0.10
  -7  -2  -3    0.52    0.14
   7   1   3    3.61    0.28
   7   1   3    3.69    0.26
  -7  -1  -3    3.90    0.28
  -7  -1  -3    3.16    0.25
  -7  -1  -3    3.97    0.27
   7   0   3    3.82    0.28
   7   0   3    4.13    0.28
  -7   0  -3    4.45    0.28
  -7   0  -3    3.70    0.28
   7  -1   3    3.35    0.25
   7  -1   3    3.65    0.27
  -7   1  -3    3.68    0.25
   7  -2   3    0.32    0.11
   7  -2   3    0.32    0.08
  -7   2  -3    0.35    0.07
   7  -3   3    2.32    0.20
   7  -3   3    2.80    0.24
  -7   3  -3    2.27    0.18
   7  -4   3    4.61    0.31
   7  -4   3    4.55    0.30
  -7   4  -3    4.48    0.27
   7  -5   3   -0.12    0.10
   7  -5   3    0.19    0.09
  -7   5  -3    0.16    0.07
   7  -6   3    0.29    0.23
   7  -7   3    1.57    0.18
   7  -8   3    2.21    0.21
   6  10   3    0.15    0.04
  -6 -10  -3    0.05    0.03
   6   9   3    1.96    0.16
  -6  -9  -3    1.90    0.18
  -6  -9  -3    2.16    0.14
   6   8   3    0.11    0.06
  -6  -8  -3    0.19    0.06
  -6  -8  -3    0.10    0.10
   6   7   3    1.61    0.17
  -6  -7  -3    1.37    0.17
  -6  -7  -3    1.45    0.15
   6   6   3   17.13    0.97
  -6  -6  -3   19.24    1.06
  -6  -6  -3   19.43    0.95
  -6  -6  -3   18.84    0.98
   6   5   3    9.13    0.53
   6   5   3    8.64    0.50
  -6  -5  -3    8.54    0.50
  -6  -5  -3    9.61    0.54
  -6  -5  -3    8.58    0.57
   6   4   3    9.06    0.54
   6   4   3    9.81    0.56
   6   4   3    8.88    0.51
  -6  -4  -3    9.22    0.54
  -6  -4  -3    9.39    0.57
  -6  -4  -3    9.36    0.51
   6   3   3    0.05    0.13
   6   3   3    0.00    0.07
   6   3   3    0.08    0.09
  -6  -3  -3    0.12    0.08
  -6  -3  -3   -0.03    0.08
  -6  -3  -3   -0.01    0.08
   6   2   3    4.25    0.28
   6   2   3    3.80    0.29
  -6  -2  -3    4.31    0.30
  -6  -2  -3    4.52    0.30
   6   1   3    0.42    0.09
  -6  -1  -3    0.51    0.10
  -6   0  -3   -0.04    0.06
  -6   1  -3    0.21    0.09
   6  -2   3    4.08    0.26
   6  -3   3    0.02    0.06
  -6   3  -3    0.06    0.07
   6  -4   3    9.44    0.53
  -6   4  -3    9.99    0.50
   6  -5   3    8.66    0.49
  -6   5  -3    8.76    0.45
   6  -6   3   18.81    0.96
   6  -6   3   18.41    1.02
   6  -7   3    2.05    0.20
   6  -8   3    0.09    0.10
   5  10   3    3.03    0.19
  -5 -10  -3    3.28    0.18
   5   9   3    0.57    0.09
  -5  -9  -3    0.75    0.13
  -5  -9  -3    0.68    0.09
   5   8   3    0.48    0.09
  -5  -8  -3    0.55    0.13
  -5  -8  -3    0.43    0.09
   5   7   3    0.59    0.12
  -5  -7  -3    0.98    0.24
  -5  -7  -3    0.78    0.14
  -5  -7  -3    0.57    0.10
  -5  -7  -3    0.35    0.17
   5   6   3    2.81    0.24
  -5  -6  -3    3.56    0.31
  -5  -6  -3    2.85    0.32
  -5  -6  -3    3.14    0.27
  -5  -6  -3    2.83    0.23
   5   5   3   11.54    0.71
   5   5   3   11.98    0.69
  -5  -5  -3   12.99    0.76
  -5  -5  -3   14.78    0.74
  -5  -5  -3   13.87    0.73
  -5  -5  -3   14.59    0.70
   5   4   3    7.47    0.47
   5   4   3    7.26    0.43
  -5  -4  -3    8.24    0.44
  -5  -4  -3    8.11    0.47
  -5  -4  -3    7.24    0.48
  -5  -4  -3    8.21    0.46
   5   3   3    3.30    0.25
   5   3   3    3.14    0.23
  -5  -3  -3    3.14    0.26
  -5  -3  -3    3.09    0.25
   5   2   3   16.92    0.90
  -5  -2  -3   18.58    0.91
   5   1   3    0.21    0.07
  -5  -1  -3    0.23    0.07
   5   0   3    1.32    0.13
  -5   0  -3    1.30    0.13
   5  -1   3    0.36    0.07
  -5   1  -3    0.29    0.07
   5  -2   3   16.20    0.80
   5  -3   3    3.65    0.23
   5  -4   3    6.71    0.37
   5  -5   3   13.21    0.68
  -5   5  -3   12.95    0.65
   5  -6   3    2.99    0.30
   5  -6   3    3.03    0.22
   5  -7   3    0.57    0.25
   5  -7   3    0.76    0.13
   5  -8   3    0.43    0.10
   5  -9   3    0.60    0.11
   4  10   3    0.04    0.04
  -4 -10  -3    0.04    0.03
   4   9   3    0.15    0.06
  -4  -9  -3    0.21    0.31
  -4  -9  -3    0.19    0.06
  -4  -9  -3    0.20    0.12
   4   8   3    4.21    0.30
  -4  -8  -3    4.73    0.37
  -4  -8  -3    4.19    0.32
  -4  -8  -3    3.68    0.43
  -4  -8  -3    4.22    0.27
   4   7   3   14.51    0.79
  -4  -7  -3   16.81    0.83
  -4  -7  -3   15.06    0.80
  -4  -7  -3   12.88    0.85
  -4  -7  -3   14.48    0.77
   4   6   3    0.01    0.08
  -4  -6  -3    0.16    0.10
  -4  -6  -3    0.08    0.11
  -4  -6  -3    0.03    0.07
  -4  -6  -3   -0.06    0.10
   4   5   3    6.96    0.44
  -4  -5  -3    7.20    0.44
  -4  -5  -3    7.00    0.41
  -4  -5  -3    7.03    0.48
  -4  -5  -3    7.73    0.45
   4   4   3   10.53    0.56
   4   4   3    9.80    0.58
  -4  -4  -3   11.35    0.62
  -4  -4  -3   11.46    0.57
  -4  -4  -3   10.65    0.58
   4   3   3    0.23    0.08
  -4  -3  -3    0.11    0.06
  -4  -3  -3    0.00    0.10
  -4  -2  -3   26.73    2.04
  -4  -1  -3   44.06    2.10
   4   0   3   -0.02    0.04
  -4   0  -3   -0.05    0.04
   4  -1   3   38.51    1.84
  -4   1  -3   39.51    1.84
   4  -2   3   27.76    1.32
   4  -3   3    0.12    0.05
   4  -4   3   10.44    0.53
   4  -5   3    6.72    0.38
   4  -6   3   -0.03    0.12
   4  -6   3    0.00    0.06
   4  -7   3   15.02    0.79
   4  -7   3   15.40    0.85
   4  -8   3    3.92    0.28
   4  -9   3    0.27    0.09
   3  10   3    1.91    0.14
  -3 -10  -3    1.78    0.13
   3   9   3    0.03    0.06
  -3  -9  -3   -0.05    0.04
  -3  -9  -3   -0.07    0.14
  -3  -9  -3   -0.05    0.16
   3   8   3    0.33    0.10
  -3  -8  -3    0.26    0.13
  -3  -8  -3    0.10    0.12
  -3  -8  -3    0.10    0.18
  -3  -8  -3    0.21    0.07
   3   7   3    5.80    0.38
  -3  -7  -3    5.63    0.35
  -3  -7  -3    6.30    0.52
  -3  -7  -3    5.97    0.40
  -3  -7  -3    5.85    0.40
   3   6   3    0.81    0.13
  -3  -6  -3    0.46    0.13
  -3  -6  -3    0.60    0.13
  -3  -6  -3    0.52    0.13
  -3  -6  -3    0.70    0.10
   3   5   3   32.68    1.72
  -3  -5  -3   36.14    1.71
  -3  -5  -3   36.39    1.79
  -3  -5  -3   37.96    1.74
  -3  -5  -3   34.43    1.73
  -3  -4  -3    5.28    0.32
  -3  -4  -3    5.21    0.35
   3   3   3   59.40    3.04
  -3  -3  -3   64.12    3.07
  -3  -3  -3   69.26    3.04
  -3  -2  -3   24.23    1.19
   3   1   3   22.42    1.08
  -3  -1  -3   22.04    1.08
   3   0   3   70.11    3.21
  -3   0  -3   67.26    3.21
   3  -1   3   24.26    1.04
  -3   1  -3   19.40    1.03
   3  -2   3   27.68    1.30
   3  -3   3   69.38    3.24
   3  -4   3    4.94    0.28
   3  -5   3   32.53    1.54
   3  -5   3   31.43    1.56
   3  -6   3    0.75    0.14
   3  -6   3    0.65    0.11
   3  -7   3    5.71    0.42
   3  -7   3    5.83    0.36
   3  -8   3    0.25    0.08
   3  -9   3    0.04    0.08
   3 -10   3    2.06    0.19
  -2 -11  -3    0.21    0.04
   2  10   3    0.02    0.04
  -2 -10  -3    0.04    0.04
   2   9   3   13.11    0.69
  -2  -9  -3   12.51    0.67
  -2  -9  -3   13.86    0.74
   2   8   3    0.42    0.09
  -2  -8  -3    0.61    0.14
  -2  -8  -3    0.34    0.12
  -2  -8  -3    0.36    0.09
  -2  -8  -3   -0.02    0.15
   2   7   3   22.68    1.14
  -2  -7  -3   21.28    1.15
  -2  -7  -3   22.39    1.11
  -2  -7  -3   23.15    1.23
   2   6   3    0.26    0.09
  -2  -6  -3    0.29    0.12
  -2  -6  -3    0.08    0.12
  -2  -6  -3    0.36    0.08
  -2  -6  -3    0.25    0.10
   2   5   3    7.56    0.44
   2   5   3    6.69    0.45
  -2  -5  -3    7.29    0.43
  -2  -5  -3    7.72    0.48
  -2  -5  -3    7.66    0.41
  -2  -4  -3    6.64    0.41
   2   3   3    9.94    0.54
  -2  -3  -3    9.67    0.56
  -2  -3  -3   11.36    0.54
   2   2   3    2.43    0.16
  -2  -2  -3    2.25    0.17
   2   1   3   27.89    1.27
  -2  -1  -3   25.19    1.27
  -2   0  -3    0.05    0.03
  -2   1  -3   26.05    1.42
  -2   2  -3    2.61    0.37
  -2   2  -3    2.46    0.33
  -2   3  -3    8.90    0.64
  -2   3  -3    8.91    0.64
   2  -4   3    7.19    0.38
   2  -5   3    6.91    0.40
   2  -5   3    7.07    0.38
   2  -6   3    0.21    0.08
   2  -6   3    0.34    0.10
   2  -7   3   19.56    1.04
   2  -7   3   20.34    1.01
   2  -8   3    0.39    0.22
   2  -8   3    0.39    0.11
   2  -9   3   11.08    0.60
   2 -10   3   -0.13    0.08
  -1 -11  -3    0.35    0.05
   1  10   3    0.17    0.06
  -1 -10  -3    0.18    0.05
  -1 -10  -3    0.07    0.17
   1   9   3    0.14    0.06
  -1  -9  -3    0.16    0.05
  -1  -9  -3    0.10    0.12
   1   8   3    0.12    0.07
  -1  -8  -3    0.13    0.12
  -1  -8  -3    0.04    0.15
  -1  -8  -3    0.18    0.18
  -1  -8  -3    0.12    0.06
   1   7   3    1.45    0.17
  -1  -7  -3    1.47    0.23
  -1  -7  -3    1.42    0.19
  -1  -7  -3    1.66    0.19
  -1  -7  -3    1.33    0.15
   1   6   3    2.45    0.21
  -1  -6  -3    2.61    0.25
  -1  -6  -3    2.00    0.20
  -1  -6  -3    2.05    0.18
  -1  -6  -3    2.22    0.25
   1   5   3   53.94    2.58
  -1  -5  -3   50.25    2.58
  -1  -5  -3   58.61    2.65
   1   4   3   92.05    4.05
  -1  -4  -3   78.78    4.05
  -1  -4  -3   87.84    4.10
   1   3   3   29.54    1.44
  -1  -3  -3   30.31    1.44
  -1  -3  -3   30.02    1.47
   1   2   3  133.21    6.16
  -1  -2  -3  130.79    6.17
  -1  -1  -3   25.12    1.22
  -1   0  -3    1.82    0.11
   1  -1   3   25.74    1.21
  -1   3  -3   27.84    1.32
  -1   3  -3   26.21    1.32
   1  -4   3   79.93    3.75
   1  -5   3   53.11    2.56
   1  -5   3   54.49    2.54
   1  -6   3    2.14    0.19
   1  -6   3    2.25    0.21
   1  -7   3    1.44    0.17
   1  -7   3    1.36    0.19
   1  -8   3    0.44    0.19
   1  -9   3    0.14    0.08
   1 -10   3    0.34    0.09
   0 -11  -3    3.10    0.17
   0 -10  -3    0.33    0.15
   0   9   3   11.81    0.62
   0  -9  -3   11.64    0.61
   0  -9  -3   11.50    0.66
   0   8   3    8.90    0.50
   0  -8  -3    8.18    0.52
   0  -8  -3    9.11    0.48
   0  -8  -3    8.35    0.62
   0   7   3   10.11    0.59
   0  -7  -3   10.56    0.61
   0  -7  -3   10.97    0.70
   0  -7  -3   10.94    0.58
   0  -7  -3   11.37    0.62
   0   6   3   22.47    1.10
   0  -6  -3   21.74    1.10
   0  -6  -3   20.81    1.16
   0  -6  -3   21.93    1.07
   0  -5  -3   18.38    0.96
   0  -5  -3   17.39    0.90
   0   4   3    0.24    0.08
   0  -4  -3    0.17    0.07
   0  -4  -3    0.17    0.06
   0   3   3   35.35    1.62
   0  -3  -3   32.99    1.65
   0  -3  -3   33.56    1.62
   0   2   3  208.54    9.63
   0   2   3  205.06    9.64
   0  -2  -3  208.18    9.64
   0  -1  -3 1000.00   46.53
   0   0  -3   -0.03    0.02
   0  -3   3   32.48    1.53
   0  -4   3    0.16    0.06
   0  -4   3    0.14    0.08
   0  -5   3   17.68    0.91
   0  -5   3   18.53    0.89
   0  -6   3   21.40    1.03
   0  -6   3   19.65    1.04
   0  -7   3    8.91    0.54
   0  -7   3    9.56    0.53
   0  -8   3    7.69    0.53
   0  -8   3    8.44    0.49
   0  -9   3   11.11    0.60
   0  -9   3    9.94    0.54
   0 -10   3    0.27    0.09
   1 -11  -3    0.32    0.05
   1 -10  -3    2.64    0.26
   1 -10  -3    2.23    0.20
  -1   9   3   12.76    0.69
   1  -9  -3   13.02    0.73
   1  -9  -3   13.86    0.68
  -1   8   3   16.49    0.82
   1  -8  -3   16.13    0.96
   1  -8  -3   15.37    0.80
   1  -8  -3   15.00    0.84
  -1   7   3    6.72    0.41
   1  -7  -3    6.67    0.50
   1  -7  -3    7.14    0.43
   1  -7  -3    6.74    0.45
   1  -7  -3    7.13    0.44
  -1   6   3    1.22    0.14
   1  -6  -3    1.15    0.18
   1  -6  -3    1.30    0.14
   1  -6  -3    1.17    0.15
   1  -5  -3   17.69    0.92
   1  -5  -3   16.62    0.87
  -1   4   3    3.93    0.24
   1  -4  -3    3.56    0.23
   1  -4  -3    3.71    0.27
  -1   3   3   67.47    3.23
  -1   3   3   72.06    3.20
   1  -3  -3   67.09    3.20
   1  -3  -3   66.05    3.23
  -1   2   3    2.15    0.14
  -1   2   3    2.03    0.15
   1  -2  -3    1.76    0.14
  -1   1   3    1.93    0.13
  -1   0   3  188.28    8.64
   1   0  -3  184.42    8.64
  -1  -1   3    1.43    0.08
  -1  -2   3    1.91    0.11
  -1  -3   3   63.82    2.99
  -1  -4   3    3.37    0.22
  -1  -4   3    3.68    0.21
  -1  -5   3   16.91    0.88
  -1  -5   3   17.90    0.87
  -1  -6   3    1.33    0.16
  -1  -6   3    1.09    0.15
   1   6  -3    1.26    0.16
   1   6  -3    1.47    0.14
  -1  -7   3    6.14    0.42
  -1  -7   3    6.76    0.42
   1   7  -3    6.86    0.36
   1   7  -3    6.90    0.43
  -1  -8   3   14.31    0.84
  -1  -8   3   15.22    0.82
  -1  -8   3   16.01    0.77
  -1  -9   3   11.69    0.66
  -1  -9   3   12.29    0.61
  -1 -10   3    2.72    0.23
   2 -11  -3    0.08    0.03
   2 -10  -3    1.39    0.18
   2 -10  -3    1.37    0.11
   2  -9  -3   13.92    0.68
   2  -9  -3   12.72    0.73
  -2   8   3    0.42    0.10
   2  -8  -3    0.48    0.11
   2  -8  -3    0.45    0.08
   2  -8  -3    0.76    0.22
  -2   7   3   14.85    0.75
   2  -7  -3   14.00    0.72
   2  -7  -3   14.36    0.85
   2  -7  -3   13.53    0.76
  -2   6   3   10.55    0.56
   2  -6  -3   10.71    0.64
   2  -6  -3    9.37    0.58
   2  -6  -3   10.17    0.54
   2  -5  -3    4.69    0.29
   2  -5  -3    4.66    0.34
  -2   4   3   10.99    0.62
  -2   4   3   11.50    0.59
   2  -4  -3   11.56    0.63
  -2   3   3   33.40    1.60
  -2   3   3   31.57    1.63
   2  -3  -3   34.35    1.60
   2  -3  -3   35.25    1.64
  -2   2   3    8.56    0.46
  -2   2   3    8.72    0.44
  -2   1   3  177.49    8.25
  -2   0   3    0.06    0.02
  -2  -1   3  187.08    8.68
  -2  -2   3    7.92    0.40
  -2  -3   3   35.33    1.65
  -2  -3   3   34.80    1.67
  -2  -4   3   11.68    0.58
  -2  -4   3   11.34    0.59
  -2  -5   3    4.92    0.31
  -2  -5   3    4.87    0.30
  -2  -6   3   10.22    0.58
  -2  -6   3    9.91    0.60
   2   6  -3   11.28    0.60
  -2  -7   3   14.67    0.78
  -2  -7   3   14.12    0.79
  -2  -7   3   15.04    0.75
   2   7  -3   14.80    0.78
   2   7  -3   13.72    0.72
  -2  -8   3    0.38    0.15
  -2  -8   3    0.45    0.12
  -2  -8   3    0.46    0.11
   2   8  -3    0.69    0.12
   2   8  -3    0.39    0.07
  -2  -9   3   12.52    0.71
  -2  -9   3   12.97    0.65
  -2 -10   3    1.21    0.15
  -2 -10   3    1.40    0.13
   3 -11  -3    3.98    0.21
   3 -10  -3    2.08    0.31
   3 -10  -3    2.08    0.14
   3  -9  -3    0.05    0.09
   3  -9  -3    0.01    0.04
   3  -8  -3    2.70    0.34
   3  -8  -3    1.90    0.17
   3  -8  -3    2.32    0.25
  -3   7   3   17.28    0.87
   3  -7  -3   15.41    0.87
   3  -7  -3   17.45    0.99
   3  -7  -3   16.95    0.84
  -3   6   3    5.96    0.36
   3  -6  -3    6.05    0.44
   3  -6  -3    5.92    0.37
   3  -6  -3    5.93    0.34
  -3   5   3    8.69    0.47
  -3   5   3    8.14    0.52
   3  -5  -3    8.61    0.47
   3  -5  -3    8.54    0.53
  -3   4   3    1.88    0.19
   3  -4  -3    1.91    0.15
   3  -4  -3    2.04    0.20
  -3   3   3   11.96    0.61
  -3   3   3   12.38    0.65
   3  -3  -3   12.36    0.61
  -3   2   3   13.10    0.70
  -3   2   3   13.45    0.68
   3  -2  -3   15.18    0.68
  -3   1   3   51.19    2.29
  -3   1   3   46.20    2.30
  -3   0   3   79.36    3.71
  -3  -1   3   50.32    2.36
  -3  -2   3   13.93    0.65
  -3  -2   3   12.62    0.65
  -3  -3   3   11.36    0.58
  -3  -3   3   12.10    0.60
  -3  -4   3    2.02    0.16
  -3  -5   3    8.05    0.45
  -3  -5   3    7.55    0.44
  -3  -6   3    5.95    0.39
  -3  -6   3    6.22    0.39
  -3  -6   3    5.85    0.39
   3   6  -3    6.07    0.40
   3   6  -3    6.34    0.35
  -3  -7   3   16.41    0.83
  -3  -7   3   15.71    0.87
  -3  -7   3   15.86    0.87
   3   7  -3   16.20    0.86
   3   7  -3   16.88    0.82
  -3  -8   3    1.84    0.24
  -3  -8   3    2.23    0.23
  -3  -8   3    2.24    0.20
   3   8  -3    2.44    0.22
   3   8  -3    1.91    0.16
  -3  -9   3    0.05    0.10
  -3  -9   3   -0.01    0.07
  -3 -10   3    2.13    0.21
  -3 -10   3    2.09    0.15
   4 -11  -3    0.51    0.08
   4 -10  -3    0.67    0.08
   4 -10  -3    0.78    0.16
   4  -9  -3    0.83    0.09
   4  -9  -3    0.83    0.14
   4  -8  -3    1.05    0.16
   4  -8  -3    1.23    0.12
   4  -8  -3    1.19    0.27
   4  -7  -3    6.43    0.36
   4  -7  -3    6.66    0.52
   4  -7  -3    6.09    0.40
   4  -6  -3    4.22    0.28
   4  -6  -3    3.81    0.25
   4  -6  -3    4.34    0.37
  -4   5   3    6.02    0.36
  -4   5   3    5.74    0.40
   4  -5  -3    5.97    0.33
   4  -5  -3    5.48    0.34
   4  -5  -3    5.37    0.40
  -4   4   3   16.91    0.88
   4  -4  -3   16.20    0.83
  -4   3   3   25.26    1.22
  -4   2   3   23.83    1.18
   4  -2  -3   24.32    1.16
  -4   1   3  199.40    8.99
  -4   1   3  183.20    8.99
   4  -1  -3  197.43    8.98
  -4   0   3   -0.02    0.02
  -4   0   3    0.00    0.04
  -4  -1   3  176.91    8.57
  -4  -1   3  191.68    8.56
  -4  -2   3   23.88    1.12
  -4  -2   3   22.79    1.13
  -4  -3   3   24.09    1.19
  -4  -3   3   24.97    1.20
  -4  -4   3   16.68    0.84
  -4  -4   3   15.97    0.83
  -4  -5   3    5.23    0.35
  -4  -5   3    5.69    0.35
   4   5  -3    5.63    0.38
   4   5  -3    5.55    0.33
  -4  -6   3    4.45    0.30
  -4  -6   3    4.07    0.30
  -4  -6   3    3.54    0.29
   4   6  -3    3.79    0.25
   4   6  -3    3.49    0.29
  -4  -7   3    6.22    0.42
  -4  -7   3    6.31    0.42
  -4  -7   3    6.13    0.38
   4   7  -3    5.89    0.35
   4   7  -3    5.99    0.40
  -4  -8   3    1.00    0.19
  -4  -8   3    1.09    0.17
  -4  -8   3    0.99    0.13
   4   8  -3    1.05    0.11
   4   8  -3    0.97    0.14
  -4  -9   3    0.82    0.15
  -4  -9   3    0.76    0.10
  -4 -10   3    0.57    0.08
  -4 -10   3    0.62    0.12
   5 -10  -3    5.31    0.29
   5  -9  -3    0.36    0.06
   5  -9  -3    0.21    0.10
   5  -8  -3    1.78    0.21
   5  -8  -3    2.12    0.16
   5  -7  -3    2.64    0.23
   5  -7  -3    3.00    0.20
   5  -7  -3    3.25    0.37
   5  -6  -3    3.34    0.35
   5  -6  -3    3.76    0.23
   5  -6  -3    3.35    0.25
  -5   5   3    4.44    0.37
   5  -5  -3    4.17    0.28
   5  -5  -3    4.59    0.27
  -5   4   3    0.38    0.11
   5  -4  -3    0.34    0.07
  -5   3   3    7.76    0.45
  -5   3   3    7.36    0.41
   5  -3  -3    7.63    0.41
  -5   2   3   28.33    1.26
  -5   2   3   23.88    1.28
  -5   1   3    0.08    0.05
  -5   1   3    0.10    0.05
   5  -1  -3    0.08    0.05
  -5   0   3   75.90    3.54
  -5   0   3   74.04    3.52
   5   0  -3   75.43    3.52
  -5  -1   3    0.03    0.04
  -5  -2   3   24.94    1.22
  -5  -3   3    7.54    0.42
  -5  -3   3    7.40    0.42
  -5  -4   3    0.27    0.08
  -5  -4   3    0.36    0.09
  -5  -5   3    4.07    0.29
  -5  -5   3    3.87    0.29
   5   5  -3    4.32    0.27
   5   5  -3    3.93    0.30
  -5  -6   3    3.57    0.29
  -5  -6   3    3.23    0.28
  -5  -6   3    3.21    0.26
   5   6  -3    3.44    0.28
   5   6  -3    3.35    0.24
  -5  -7   3    2.67    0.23
  -5  -7   3    3.01    0.28
  -5  -7   3    2.86    0.27
   5   7  -3    3.25    0.22
   5   7  -3    2.74    0.25
  -5  -8   3    1.64    0.22
  -5  -8   3    1.81    0.29
  -5  -8   3    1.71    0.17
   5   8  -3    1.88    0.15
   5   8  -3    1.78    0.19
  -5  -9   3    0.36    0.07
  -5 -10   3    5.31    0.35
  -5 -10   3    5.24    0.32
   6 -10  -3    0.08    0.04
   6  -9  -3    2.36    0.16
   6  -9  -3    2.25    0.23
   6  -8  -3    1.44    0.34
   6  -8  -3    1.68    0.20
   6  -8  -3    1.75    0.15
   6  -7  -3    3.46    0.41
   6  -7  -3    3.23    0.27
   6  -7  -3    3.32    0.23
   6  -6  -3    7.86    0.48
   6  -6  -3    9.02    0.46
   6  -6  -3    7.94    0.59
  -6   5   3   -0.15    0.15
   6  -5  -3    0.10    0.07
   6  -5  -3    0.04    0.05
  -6   4   3    0.89    0.16
   6  -4  -3    1.23    0.12
   6  -4  -3    1.01    0.12
  -6   3   3   13.06    0.69
   6  -3  -3   12.15    0.65
  -6   2   3   13.89    0.76
  -6   2   3   16.05    0.74
   6  -2  -3   13.92    0.74
  -6   1   3    0.21    0.06
  -6   1   3    0.22    0.07
  -6   0   3    0.14    0.07
  -6   0   3    0.01    0.04
   6   0  -3   -0.06    0.07
  -6  -1   3    0.12    0.05
  -6  -1   3    0.17    0.11
   6   1  -3    0.19    0.10
  -6  -2   3   14.70    0.74
  -6  -2   3   14.14    0.75
  -6  -3   3   13.94    0.71
  -6  -3   3   13.12    0.72
  -6  -4   3    0.68    0.11
  -6  -4   3    0.77    0.13
   6   4  -3    0.97    0.13
  -6  -5   3   -0.06    0.07
  -6  -5   3    0.02    0.08
   6   5  -3   -0.04    0.08
   6   5  -3   -0.10    0.07
   6   5  -3   -0.02    0.11
  -6  -6   3    7.78    0.50
  -6  -6   3    7.68    0.50
  -6  -6   3    8.20    0.46
   6   6  -3    7.69    0.45
   6   6  -3    7.88    0.49
  -6  -7   3    2.82    0.28
  -6  -7   3    2.92    0.29
  -6  -7   3    2.49    0.23
   6   7  -3    2.90    0.21
   6   7  -3    3.34    0.26
  -6  -8   3    1.64    0.15
  -6  -8   3    1.55    0.21
   6   8  -3    1.27    0.14
   6   8  -3    1.83    0.18
  -6  -9   3    2.16    0.16
  -6  -9   3    1.81    0.23
   6   9  -3    1.97    0.14
  -6 -10   3    0.10    0.04
   7 -10  -3    0.17    0.04
   7  -9  -3    3.62    0.32
   7  -9  -3    3.30    0.21
   7  -8  -3    0.43    0.12
   7  -8  -3    0.53    0.08
   7  -7  -3    0.36    0.10
   7  -7  -3    0.72    0.27
   7  -7  -3    0.46    0.09
   7  -6  -3    0.63    0.22
   7  -6  -3    0.36    0.07
   7  -6  -3    0.30    0.09
  -7   5   3    4.53    0.45
   7  -5  -3    3.90    0.29
   7  -5  -3    4.35    0.48
   7  -5  -3    4.32    0.27
  -7   4   3    5.02    0.38
   7  -4  -3    4.01    0.33
   7  -4  -3    4.41    0.37
   7  -4  -3    4.92    0.29
  -7   3   3   16.42    0.92
   7  -3  -3   16.32    0.88
   7  -3  -3   19.01    0.87
  -7   2   3   24.37    1.15
  -7   2   3   22.33    1.10
   7  -2  -3   20.67    1.10
  -7   1   3    1.89    0.17
  -7   1   3    1.85    0.17
   7  -1  -3    1.93    0.16
  -7   0   3    4.77    0.31
  -7   0   3    5.13    0.31
  -7  -1   3    1.82    0.17
  -7  -1   3    1.79    0.17
   7   1  -3    1.92    0.21
  -7  -2   3   20.84    1.09
  -7  -2   3   22.87    1.12
  -7  -3   3   16.13    0.87
  -7  -3   3   17.35    0.89
   7   3  -3   14.87    0.96
   7   3  -3   17.40    0.86
   7   3  -3   16.79    0.88
  -7  -4   3    4.65    0.34
  -7  -4   3    4.59    0.33
   7   4  -3    4.17    0.30
   7   4  -3    4.02    0.33
   7   4  -3    5.59    0.33
   7   4  -3    5.14    0.32
  -7  -5   3    3.88    0.31
  -7  -5   3    4.12    0.32
   7   5  -3    3.87    0.33
  -7  -6   3    0.18    0.09
  -7  -6   3    0.40    0.13
  -7  -6   3    0.52    0.13
   7   6  -3    0.35    0.09
   7   6  -3    0.29    0.10
  -7  -7   3    0.34    0.13
  -7  -7   3    0.20    0.15
  -7  -7   3    0.43    0.11
   7   7  -3    0.52    0.10
   7   7  -3    0.38    0.10
  -7  -8   3    0.66    0.14
  -7  -8   3    0.46    0.08
   7   8  -3    0.44    0.08
   7   8  -3    0.47    0.11
  -7  -9   3    2.86    0.20
  -7  -9   3    2.98    0.29
   7   9  -3    3.31    0.18
  -7 -10   3    0.14    0.04
  -8   9   3    0.09    0.05
   8  -9  -3    0.18    0.05
   8  -8  -3    1.19    0.16
   8  -8  -3    1.19    0.12
   8  -7  -3    0.51    0.29
   8  -7  -3    0.61    0.14
   8  -7  -3    0.70    0.10
   8  -6  -3   14.23    0.92
   8  -6  -3   14.51    0.74
   8  -5  -3    3.36    0.27
   8  -5  -3    3.11    0.22
   8  -4  -3    6.35    0.40
   8  -4  -3    6.03    0.36
   8  -4  -3    6.99    0.44
  -8   3   3    5.19    0.39
   8  -3  -3    5.32    0.31
  -8   2   3   30.03    1.49
   8  -2  -3   31.45    1.47
   8  -2  -3   27.32    1.45
   8  -2  -3   29.46    1.43
   8  -1  -3    0.70    0.13
  -8   0   3    0.06    0.09
  -8   0   3    0.03    0.09
  -8   0   3    0.04    0.06
   8   0  -3    0.05    0.10
   8   0  -3   -0.04    0.06
   8   0  -3   -0.11    0.08
  -8  -1   3    0.13    0.08
  -8  -1   3    0.06    0.06
   8   1  -3    0.35    0.11
   8   1  -3    0.23    0.08
   8   1  -3    0.29    0.10
   8   1  -3    0.16    0.12
  -8  -2   3   32.05    1.45
  -8  -2   3   27.98    1.52
  -8  -2   3   28.86    1.43
   8   2  -3   28.43    1.43
   8   2  -3   28.47    1.43
   8   2  -3   27.02    1.42
  -8  -3   3    4.89    0.37
  -8  -3   3    4.95    0.35
  -8  -3   3    4.14    0.41
   8   3  -3    5.29    0.34
   8   3  -3    4.62    0.33
   8   3  -3    5.49    0.31
   8   3  -3    4.44    0.34
  -8  -4   3    6.57    0.43
  -8  -4   3    6.15    0.41
  -8  -4   3    6.00    0.47
   8   4  -3    5.49    0.39
   8   4  -3    6.14    0.36
   8   4  -3    5.92    0.39
  -8  -5   3    3.08    0.30
  -8  -5   3    2.60    0.27
   8   5  -3    3.03    0.25
   8   5  -3    2.93    0.26
  -8  -6   3   12.90    0.69
  -8  -6   3   13.81    0.78
   8   6  -3   12.94    0.70
   8   6  -3   12.31    0.72
  -8  -7   3    1.08    0.23
  -8  -7   3    0.45    0.15
  -8  -7   3    0.54    0.10
   8   7  -3    0.51    0.11
   8   7  -3    0.73    0.11
  -8  -8   3    0.96    0.16
  -8  -8   3    0.90    0.11
   8   8  -3    0.91    0.11
  -8  -9   3    0.12    0.04
   8   9  -3    0.01    0.05
   9  -9  -3    0.03    0.04
  -9   8   3    2.55    0.17
   9  -8  -3    2.92    0.18
   9  -8  -3    2.77    0.34
   9  -7  -3    0.52    0.13
   9  -7  -3    0.54    0.08
   9  -6  -3    0.16    0.10
   9  -6  -3    0.01    0.05
   9  -5  -3   22.27    1.20
   9  -5  -3   24.55    1.16
  -9   4   3    1.66    0.33
   9  -4  -3    1.72    0.16
   9  -4  -3    2.06    0.21
   9  -4  -3    2.35    0.37
  -9   3   3   14.18    0.79
   9  -3  -3   13.34    0.75
   9  -3  -3   13.06    0.73
  -9   2   3    0.09    0.11
   9  -2  -3    0.02    0.06
   9  -2  -3    0.13    0.11
   9  -2  -3    0.04    0.08
  -9   1   3    6.26    0.43
  -9   1   3    7.18    0.40
   9  -1  -3    6.56    0.38
   9  -1  -3    6.58    0.42
  -9   0   3    5.60    0.36
  -9   0   3    5.56    0.38
  -9   0   3    5.94    0.38
   9   0  -3    5.91    0.38
   9   0  -3    5.91    0.38
   9   0  -3    5.88    0.35
  -9  -1   3    6.20    0.41
  -9  -1   3    6.59    0.43
  -9  -1   3    6.50    0.42
   9   1  -3    7.51    0.55
   9   1  -3    6.53    0.42
   9   1  -3    6.78    0.39
  -9  -2   3    0.12    0.09
  -9  -2   3    0.11    0.10
  -9  -2   3   -0.02    0.11
   9   2  -3    0.11    0.08
   9   2  -3    0.05    0.09
   9   2  -3    0.09    0.10
  -9  -3   3   12.66    0.73
  -9  -3   3   13.69    0.76
  -9  -3   3   12.98    0.74
   9   3  -3   12.74    0.68
   9   3  -3   12.94    0.71
  -9  -4   3    1.84    0.23
  -9  -4   3    1.47    0.22
  -9  -4   3    1.71    0.22
   9   4  -3    1.62    0.16
   9   4  -3    2.13    0.21
   9   4  -3    1.30    0.18
  -9  -5   3   23.94    1.24
  -9  -5   3   23.67    1.21
  -9  -5   3   21.59    1.20
   9   5  -3   22.88    1.18
   9   5  -3   22.61    1.18
  -9  -6   3   -0.06    0.12
  -9  -6   3   -0.10    0.07
   9   6  -3    0.13    0.08
   9   6  -3   -0.02    0.07
  -9  -7   3    0.29    0.07
  -9  -7   3    0.48    0.17
   9   7  -3    0.52    0.09
  -9  -8   3    2.41    0.17
   9   8  -3    2.24    0.17
  -9  -9   3    0.04    0.04
 -10   8   3    6.11    0.32
  10  -8  -3    5.74    0.32
 -10   7   3    0.32    0.06
  10  -7  -3    0.31    0.14
  10  -7  -3    0.52    0.08
 -10   6   3    0.64    0.09
  10  -6  -3    0.80    0.15
  10  -6  -3    0.78    0.10
  10  -5  -3    5.33    0.32
  10  -5  -3    5.01    0.37
 -10   4   3    0.00    0.05
  10  -4  -3    0.05    0.14
  10  -4  -3    0.00    0.05
  10  -4  -3    0.11    0.10
 -10   3   3   12.43    0.76
 -10   3   3   10.40    0.60
  10  -3  -3   11.80    0.65
  10  -3  -3   11.45    0.65
  10  -3  -3   10.41    0.59
 -10   2   3    9.29    0.58
 -10   2   3    7.87    0.48
  10  -2  -3    8.71    0.53
  10  -2  -3    7.98    0.52
  10  -2  -3    8.81    0.47
 -10   1   3    4.24    0.30
 -10   1   3    4.69    0.36
  10  -1  -3    4.42    0.34
  10  -1  -3    4.34    0.35
  10  -1  -3    4.39    0.29
 -10   0   3   -0.10    0.10
  10   0  -3    0.06    0.15
  10   0  -3   -0.11    0.10
  10   0  -3    0.09    0.06
 -10  -1   3    4.53    0.35
  10   1  -3    3.68    0.28
  10   1  -3    4.55    0.33
 -10  -2   3    8.49    0.49
 -10  -2   3    8.32    0.51
 -10  -2   3    7.20    0.51
  10   2  -3    7.53    0.48
  10   2  -3    7.81    0.45
 -10  -3   3   11.30    0.62
 -10  -3   3   10.22    0.60
  10   3  -3   10.06    0.58
  10   3  -3   10.47    0.60
  10   3  -3    9.40    0.55
 -10  -4   3    0.02    0.13
 -10  -4   3   -0.12    0.13
 -10  -4   3    0.05    0.13
  10   4  -3   -0.11    0.08
  10   4  -3    0.09    0.09
  10   4  -3   -0.04    0.08
 -10  -5   3    4.66    0.41
 -10  -5   3    5.52    0.47
 -10  -5   3    6.01    0.43
 -10  -5   3    5.02    0.35
  10   5  -3    5.76    0.38
 -10  -6   3    0.80    0.19
 -10  -6   3    0.75    0.12
  10   6  -3    0.82    0.12
 -10  -7   3    0.53    0.20
 -10  -7   3    0.36    0.07
  10   7  -3    0.42    0.08
 -10  -8   3    5.73    0.30
  10   8  -3    4.89    0.28
  11  -8  -3    1.54    0.11
 -11   7   3    1.07    0.09
  11  -7  -3    0.97    0.10
 -11   6   3    5.22    0.32
  11  -6  -3    6.01    0.33
  11  -6  -3    6.73    0.43
 -11   5   3    0.03    0.05
  11  -5  -3   -0.04    0.05
  11  -5  -3   -0.04    0.13
 -11   4   3    1.82    0.17
  11  -4  -3    1.89    0.17
  11  -4  -3    1.50    0.23
  11  -4  -3    2.17    0.25
 -11   3   3    0.60    0.11
  11  -3  -3    0.81    0.17
  11  -3  -3    0.67    0.16
 -11   2   3   14.24    0.79
 -11   2   3   15.28    0.93
  11  -2  -3   14.19    0.82
  11  -2  -3   16.50    0.84
 -11   1   3    3.27    0.41
 -11   1   3    2.96    0.24
  11  -1  -3    2.65    0.27
  11  -1  -3    3.08    0.22
 -11   0   3   -0.13    0.16
 -11   0   3    0.03    0.07
  11   0  -3    0.05    0.06
  11   0  -3   -0.03    0.09
  11   0  -3    0.19    0.22
 -11  -1   3    3.43    0.27
 -11  -1   3    2.87    0.33
  11   1  -3    3.32    0.24
  11   1  -3    3.30    0.29
 -11  -2   3   15.05    0.84
 -11  -2   3   14.70    0.78
  11   2  -3   13.73    0.74
  11   2  -3   13.55    0.79
 -11  -3   3    0.64    0.20
 -11  -3   3    0.52    0.12
  11   3  -3    0.61    0.13
  11   3  -3    0.63    0.11
 -11  -4   3    1.84    0.28
 -11  -4   3    1.91    0.21
  11   4  -3    1.19    0.16
  11   4  -3    1.58    0.17
 -11  -5   3   -0.19    0.12
 -11  -5   3    0.00    0.21
 -11  -5   3    0.05    0.05
  11   5  -3   -0.04    0.07
 -11  -6   3    5.84    0.34
  11   6  -3    5.59    0.35
 -11  -7   3    1.05    0.10
  11   7  -3    0.72    0.10
 -11  -8   3    1.71    0.11
  11   8  -3    1.39    0.10
  12  -7  -3    0.67    0.07
 -12   6   3    0.11    0.04
  12  -6  -3    0.21    0.05
 -12   5   3    0.90    0.11
  12  -5  -3    1.01    0.22
  12  -5  -3    1.04    0.12
 -12   4   3    6.14    0.37
  12  -4  -3    6.06    0.37
  12  -4  -3    6.70    0.46
  12  -4  -3    7.33    0.49
 -12   3   3    0.46    0.09
  12  -3  -3    0.17    0.18
  12  -3  -3    0.63    0.15
  12  -3  -3    0.49    0.09
 -12   2   3    0.67    0.10
  12  -2  -3    0.75    0.12
  12  -2  -3    0.04    0.21
  12  -2  -3    1.03    0.17
 -12   1   3   12.90    0.75
 -12   1   3   13.76    1.00
  12  -1  -3   12.61    0.73
 -12   0   3    0.08    0.25
 -12  -1   3   15.87    0.92
 -12  -1   3   13.62    0.77
  12   1  -3   13.23    0.78
 -12  -2   3    0.91    0.14
 -12  -2   3    0.66    0.21
  12   2  -3    0.82    0.15
  12   2  -3    0.73    0.10
 -12  -3   3    0.36    0.10
  12   3  -3    0.40    0.09
  12   3  -3    0.40    0.11
 -12  -4   3    6.35    0.40
 -12  -4   3    6.01    0.36
  12   4  -3    5.91    0.40
  12   4  -3    6.82    0.36
 -12  -5   3    1.17    0.12
 -12  -5   3    1.07    0.15
  12   5  -3    0.79    0.12
 -12  -6   3    0.11    0.05
  12   6  -3    0.19    0.06
 -12  -7   3    0.55    0.07
  12   7  -3    0.55    0.09
 -13   6   3    0.10    0.04
  13  -6  -3    0.07    0.04
 -13   5   3    1.69    0.13
  13  -5  -3    1.90    0.14
 -13   3   3    0.30    0.08
  13  -3  -3    0.27    0.07
  13  -3  -3    0.27    0.15
 -13   2   3    0.00    0.05
  13  -2  -3   -0.14    0.13
  13  -2  -3    0.07    0.05
 -13   1   3    0.00    0.05
  13  -1  -3    0.00    0.10
  13  -1  -3    0.04    0.05
 -13   0   3    2.96    0.23
  13   0  -3    3.01    0.26
  13   0  -3    2.63    0.21
 -13  -1   3    0.07    0.07
  13   1  -3    0.03    0.08
  13   1  -3   -0.04    0.06
 -13  -2   3   -0.10    0.07
  13   2  -3   -0.01    0.06
  13   2  -3    0.03    0.08
 -13  -3   3    0.26    0.11
 -13  -3   3    0.42    0.07
  13   3  -3    0.36    0.10
 -13  -4   3    0.17    0.06
 -13  -4   3    0.15    0.08
  13   4  -3    0.18    0.08
 -13  -5   3    1.83    0.20
 -13  -5   3    1.81    0.13
  13   5  -3    1.87    0.16
 -13  -6   3    0.07    0.07
 -14   5   3    0.17    0.04
  14  -5  -3    0.16    0.05
 -14   4   3    0.85    0.09
  14  -4  -3    0.69    0.08
 -14   3   3    1.66    0.14
  14  -3  -3    1.61    0.14
 -14   2   3    2.38    0.18
  14  -2  -3    2.12    0.17
  14  -2  -3    2.40    0.25
  14  -1  -3   -0.17    0.10
 -14   0   3    0.08    0.06
  14   0  -3    0.05    0.07
  14   0  -3    0.09    0.08
 -14  -1   3   -0.01    0.05
 -14  -1   3    0.00    0.05
  14   1  -3   -0.08    0.07
  14   1  -3   -0.02    0.05
 -14  -2   3    2.12    0.16
 -14  -2   3    2.44    0.19
  14   2  -3    2.33    0.17
  14   2  -3    2.14    0.19
 -14  -3   3    1.46    0.15
 -14  -3   3    1.36    0.12
  14   3  -3    1.59    0.16
  14   3  -3    1.51    0.15
 -14  -4   3    0.67    0.07
 -14  -4   3    0.80    0.10
  14   4  -3    0.80    0.10
 -14  -5   3    0.13    0.04
  14   5  -3    0.07    0.04
 -15   3   3    0.48    0.06
  15  -3  -3    0.48    0.06
 -15   2   3    0.00    0.04
  15  -2  -3   -0.07    0.04
 -15   1   3   -0.03    0.04
  15  -1  -3   -0.12    0.12
  15  -1  -3    0.01    0.04
 -15   0   3    0.85    0.10
  15   0  -3    0.84    0.12
 -15  -1   3   -0.03    0.05
  15   1  -3    0.04    0.07
  15   1  -3    0.03    0.05
 -15  -2   3   -0.05    0.05
  15   2  -3    0.10    0.06
 -15  -3   3    0.46    0.07
  15   3  -3    0.57    0.08
 -13  -3  -4    8.20    0.45
 -13  -3  -4    9.78    0.46
  13   2   4    0.03    0.05
 -13  -2  -4    0.08    0.04
  13   1   4    9.57    0.47
 -13  -1  -4    8.37    0.45
  13   0   4    0.00    0.05
 -13   0  -4   -0.05    0.04
  13  -1   4    8.77    0.44
 -13   1  -4    8.00    0.43
  13  -2   4    0.09    0.05
 -13   2  -4    0.15    0.06
  13  -3   4    8.29    0.43
 -12  -5  -4    0.15    0.05
 -12  -4  -4    0.02    0.05
  12   3   4    4.60    0.33
  12   3   4    4.18    0.26
 -12  -3  -4    4.47    0.27
  12   2   4    0.18    0.06
 -12  -2  -4    0.01    0.05
  12   1   4   -0.25    0.36
  12   1   4   -0.01    0.09
 -12  -1  -4    0.07    0.05
  12   0   4    7.14    0.44
  12   0   4    6.15    0.47
 -12   0  -4    6.49    0.40
  12  -1   4    0.16    0.15
  12  -1   4    0.02    0.06
 -12   1  -4    0.05    0.05
  12  -2   4   -0.12    0.14
  12  -2   4    0.02    0.06
 -12   2  -4    0.04    0.06
 -12   2  -4    0.03    0.04
  12  -3   4    4.31    0.26
  12  -3   4    4.21    0.35
 -12   3  -4    4.52    0.29
  12  -4   4    0.08    0.08
  11   6   4    1.62    0.15
 -11  -6  -4    1.86    0.14
  11   5   4   -0.11    0.08
 -11  -5  -4   -0.05    0.05
  11   4   4    4.78    0.31
  11   4   4    3.95    0.28
 -11  -4  -4    4.10    0.31
  11   3   4    0.80    0.11
  11   3   4    1.28    0.18
 -11  -3  -4    0.91    0.13
  11   2   4    0.16    0.21
  11   2   4    0.26    0.07
 -11  -2  -4    0.14    0.07
  11   1   4    1.03    0.13
  11   1   4    1.26    0.21
 -11  -1  -4    1.04    0.13
  11   0   4   -0.27    0.13
  11   0   4    0.03    0.07
 -11   0  -4    0.01    0.06
  11  -1   4    1.06    0.13
  11  -1   4    1.00    0.18
 -11   1  -4    1.19    0.12
  11  -2   4    0.21    0.07
  11  -2   4    0.30    0.12
 -11   2  -4    0.17    0.06
  11  -3   4    0.85    0.17
  11  -3   4    0.88    0.18
  11  -4   4    4.04    0.32
  11  -4   4    4.18    0.26
  11  -5   4   -0.30    0.12
  10   7   4    2.50    0.18
 -10  -7  -4    2.42    0.17
  10   6   4    0.14    0.08
 -10  -6  -4    0.17    0.07
 -10  -6  -4    0.17    0.05
  10   5   4    0.94    0.14
 -10  -5  -4    0.99    0.10
 -10  -5  -4    0.90    0.12
  10   4   4    8.43    0.48
  10   4   4    7.91    0.50
 -10  -4  -4    8.91    0.44
 -10  -4  -4    8.01    0.49
  10   3   4   11.45    0.65
  10   3   4   11.99    0.70
  10   3   4   14.02    0.79
 -10  -3  -4   11.79    0.66
  10   2   4    8.34    0.55
  10   2   4    9.57    0.59
  10   2   4    8.25    0.49
 -10  -2  -4    8.20    0.49
  10   1   4    1.55    0.23
  10   0   4    0.65    0.15
  10   0   4    0.81    0.15
 -10   0  -4    0.65    0.12
  10  -1   4    1.55    0.21
  10  -1   4    1.75    0.23
  10  -2   4    8.31    0.47
  10  -2   4    8.24    0.52
 -10   2  -4    8.22    0.45
  10  -3   4   11.71    0.63
  10  -3   4   11.77    0.68
 -10   3  -4   12.12    0.60
  10  -5   4    1.07    0.14
   9   8   4   -0.01    0.05
  -9  -8  -4   -0.04    0.05
   9   7   4   -0.06    0.06
  -9  -7  -4   -0.08    0.04
  -9  -7  -4    0.01    0.05
   9   6   4    0.53    0.11
  -9  -6  -4    0.47    0.09
  -9  -6  -4    0.40    0.08
   9   5   4    2.15    0.22
  -9  -5  -4    1.92    0.16
  -9  -5  -4    2.08    0.21
   9   4   4    0.23    0.11
   9   4   4   -0.12    0.29
   9   4   4    0.24    0.08
  -9  -4  -4    0.39    0.10
  -9  -4  -4    0.31    0.08
   9   3   4    2.70    0.31
   9   3   4    2.21    0.26
   9   3   4    2.30    0.21
  -9  -3  -4    2.43    0.23
  -9  -3  -4    2.44    0.19
   9   2   4    0.44    0.09
   9   2   4    0.81    0.19
   9   2   4    0.63    0.16
  -9  -2  -4    0.58    0.12
   9   1   4    0.10    0.07
   9   1   4   -0.08    0.11
  -9  -1  -4    0.21    0.07
   9   0   4   -0.06    0.09
   9   0   4   -0.01    0.07
  -9   0  -4   -0.13    0.07
   9  -1   4   -0.06    0.08
   9  -1   4    0.03    0.09
  -9   1  -4    0.05    0.06
   9  -2   4    0.75    0.15
   9  -2   4    0.41    0.11
  -9   2  -4    0.60    0.11
   9  -3   4    2.30    0.21
   9  -3   4    2.03    0.23
  -9   3  -4    2.19    0.18
   9  -4   4    0.34    0.11
   9  -4   4    0.36    0.10
  -9   4  -4    0.47    0.12
   9  -5   4    1.95    0.21
   9  -5   4    2.02    0.21
   9  -6   4    0.68    0.13
   9  -7   4   -0.03    0.11
   8   8   4    1.39    0.14
  -8  -8  -4    1.52    0.18
  -8  -8  -4    1.21    0.10
   8   7   4    2.86    0.22
  -8  -7  -4    2.33    0.18
  -8  -7  -4    3.29    0.25
   8   6   4    2.68    0.23
  -8  -6  -4    2.64    0.22
  -8  -6  -4    2.31    0.19
   8   5   4    4.65    0.31
   8   5   4    3.86    0.31
  -8  -5  -4    4.03    0.27
  -8  -5  -4    4.33    0.32
   8   4   4    1.82    0.22
   8   4   4    2.46    0.21
   8   4   4    2.51    0.31
  -8  -4  -4    2.76    0.35
  -8  -4  -4    2.21    0.21
  -8  -4  -4    2.11    0.18
   8   3   4    0.45    0.09
   8   3   4    0.29    0.15
   8   3   4    0.82    0.17
  -8  -3  -4    0.50    0.10
  -8  -3  -4    0.70    0.20
  -8  -3  -4    0.46    0.10
   8   2   4   -0.30    0.17
   8   2   4    0.01    0.07
   8   2   4    0.01    0.11
  -8  -2  -4   -0.03    0.07
  -8  -2  -4    0.00    0.20
   8   1   4    4.86    0.38
   8   1   4    5.81    0.36
  -8  -1  -4    5.64    0.35
   8   0   4   54.63    2.72
   8   0   4   60.27    2.70
  -8   0  -4   53.36    2.70
   8  -1   4    5.20    0.36
   8  -1   4    5.03    0.34
  -8   1  -4    5.22    0.33
   8  -2   4   -0.08    0.07
   8  -2   4   -0.26    0.15
  -8   2  -4    0.04    0.07
   8  -3   4    0.65    0.12
   8  -3   4    0.51    0.11
  -8   3  -4    0.72    0.10
   8  -4   4    2.52    0.23
   8  -4   4    2.25    0.23
  -8   4  -4    2.48    0.25
   8  -5   4    4.09    0.30
   8  -5   4    3.86    0.29
   8  -6   4    2.23    0.22
   8  -7   4    2.72    0.24
   7   9   4    2.34    0.16
  -7  -9  -4    2.45    0.18
   7   8   4    3.02    0.22
  -7  -8  -4    2.65    0.18
  -7  -8  -4    3.02    0.22
   7   7   4    4.75    0.31
  -7  -7  -4    4.58    0.31
  -7  -7  -4    4.27    0.28
   7   6   4    1.03    0.15
  -7  -6  -4    1.05    0.27
  -7  -6  -4    0.92    0.12
   7   5   4    1.83    0.21
   7   5   4    1.80    0.18
  -7  -5  -4    1.83    0.21
  -7  -5  -4    1.73    0.17
  -7  -5  -4    1.64    0.25
   7   4   4   17.32    0.88
   7   4   4   17.63    0.95
   7   4   4   16.89    0.91
  -7  -4  -4   16.69    0.90
  -7  -4  -4   17.14    0.96
  -7  -4  -4   16.36    0.86
   7   3   4    5.34    0.42
   7   3   4    5.98    0.43
  -7  -3  -4    6.99    0.45
  -7  -3  -4    6.47    0.52
  -7  -3  -4    6.08    0.36
   7   2   4    1.91    0.23
   7   2   4    1.93    0.26
   7   2   4    1.94    0.20
  -7  -2  -4    2.50    0.19
  -7  -2  -4    2.21    0.25
  -7  -2  -4    2.06    0.21
   7   1   4    1.23    0.15
   7   1   4    1.23    0.17
  -7  -1  -4    1.35    0.15
  -7  -1  -4    1.22    0.15
  -7  -1  -4    1.44    0.18
   7   0   4    0.12    0.09
   7   0   4    0.07    0.07
  -7   0  -4   -0.05    0.07
   7  -1   4    1.39    0.16
   7  -1   4    1.25    0.16
  -7   1  -4    1.35    0.15
   7  -2   4    1.94    0.18
   7  -2   4    1.89    0.19
  -7   2  -4    1.92    0.18
   7  -3   4    6.20    0.39
   7  -3   4    5.85    0.37
  -7   3  -4    6.15    0.35
   7  -4   4   16.42    0.88
  -7   4  -4   17.32    0.84
  -7   4  -4   17.62    0.89
   7  -5   4    1.82    0.19
   7  -6   4    1.27    0.16
   7  -7   4    3.90    0.28
   7  -8   4    3.02    0.24
   6   9   4    0.10    0.05
  -6  -9  -4    0.14    0.04
  -6  -9  -4    0.10    0.08
   6   8   4    2.67    0.21
  -6  -8  -4    2.52    0.25
  -6  -8  -4    2.48    0.18
   6   7   4    1.08    0.15
  -6  -7  -4    1.15    0.13
  -6  -7  -4    0.96    0.14
   6   6   4    2.63    0.24
  -6  -6  -4    2.66    0.21
  -6  -6  -4    3.25    0.37
  -6  -6  -4    2.60    0.24
   6   5   4    7.26    0.46
   6   5   4    7.38    0.43
  -6  -5  -4    6.93    0.42
  -6  -5  -4    7.36    0.46
  -6  -5  -4    7.42    0.52
   6   4   4    3.25    0.25
   6   4   4    3.24    0.31
   6   4   4    3.47    0.29
  -6  -4  -4    3.10    0.26
  -6  -4  -4    3.54    0.31
  -6  -4  -4    3.18    0.24
   6   3   4    0.29    0.08
   6   3   4    0.36    0.15
   6   3   4    0.28    0.17
  -6  -3  -4    0.09    0.09
  -6  -3  -4    0.28    0.09
  -6  -3  -4    0.32    0.11
   6   2   4    0.10    0.07
   6   2   4    0.36    0.09
  -6  -2  -4   -0.04    0.07
  -6  -2  -4    0.04    0.08
  -6  -2  -4    0.17    0.09
   6   1   4    0.06    0.07
   6   1   4    0.33    0.09
  -6  -1  -4    0.01    0.09
   6   0   4   68.09    3.32
  -6   0  -4   66.67    3.29
  -6   0  -4   74.78    3.31
   6  -2   4    0.11    0.06
  -6   2  -4   -0.03    0.07
   6  -3   4    0.26    0.10
  -6   3  -4    0.22    0.08
   6  -4   4    3.22    0.23
  -6   4  -4    3.73    0.31
  -6   4  -4    3.29    0.22
   6  -5   4    7.21    0.42
   6  -6   4    2.33    0.23
   6  -6   4    2.69    0.39
   6  -7   4    0.95    0.13
   6  -8   4    2.32    0.21
   5  10   4    1.35    0.11
  -5 -10  -4    1.43    0.10
   5   9   4    3.54    0.24
  -5  -9  -4    3.28    0.21
  -5  -9  -4    3.74    0.25
   5   8   4    0.00    0.06
  -5  -8  -4    0.06    0.09
  -5  -8  -4   -0.06    0.04
  -5  -7  -4    0.05    0.09
  -5  -7  -4   -0.14    0.17
  -5  -7  -4   -0.25    0.13
   5   6   4   24.57    1.30
  -5  -6  -4   27.88    1.44
  -5  -6  -4   25.14    1.27
  -5  -6  -4   25.45    1.30
   5   5   4   -0.04    0.09
   5   5   4    0.25    0.10
  -5  -5  -4    0.10    0.11
  -5  -5  -4    0.06    0.11
   5   4   4    0.39    0.08
   5   4   4    0.38    0.13
   5   4   4    0.48    0.13
  -5  -4  -4    0.62    0.10
  -5  -4  -4    0.53    0.12
  -5  -4  -4    0.33    0.11
   5   3   4    2.67    0.23
  -5  -3  -4    2.77    0.21
  -5  -3  -4    2.56    0.24
   5   2   4    4.39    0.29
  -5  -2  -4    3.97    0.30
  -5  -2  -4    4.19    0.29
   5   1   4    5.17    0.32
  -5  -1  -4    4.76    0.30
  -5   0  -4    0.01    0.07
   5  -1   4    4.93    0.29
   5  -2   4    3.61    0.23
   5  -3   4    2.75    0.19
   5  -4   4    0.62    0.10
  -5   4  -4    0.51    0.15
  -5   4  -4    0.64    0.11
   5  -5   4    0.19    0.07
   5  -6   4   26.65    1.29
   5  -6   4   23.75    1.24
   5  -7   4    0.05    0.08
   5  -8   4   -0.03    0.09
   5  -9   4    3.25    0.25
   4  10   4    4.20    0.24
  -4 -10  -4    4.09    0.23
   4   9   4    0.57    0.09
  -4  -9  -4    0.47    0.08
  -4  -9  -4    0.34    0.11
   4   8   4   10.54    0.59
  -4  -8  -4   10.34    0.59
  -4  -8  -4   10.56    0.56
   4   7   4    0.03    0.07
  -4  -7  -4   -0.16    0.16
  -4  -7  -4   -0.05    0.06
  -4  -7  -4   -0.04    0.09
  -4  -7  -4    0.17    0.21
   4   6   4   16.47    0.89
  -4  -6  -4   17.01    0.88
  -4  -6  -4   17.71    0.86
  -4  -6  -4   15.82    0.95
   4   5   4   18.25    0.94
   4   5   4   17.14    0.92
  -4  -5  -4   18.31    0.92
  -4  -5  -4   17.17    0.97
  -4  -5  -4   17.58    0.90
  -4  -5  -4   18.01    0.92
   4   4   4    1.44    0.18
   4   4   4    1.01    0.12
   4   4   4    1.28    0.17
  -4  -4  -4    1.59    0.16
   4   3   4    1.55    0.17
  -4  -3  -4    1.62    0.17
   4   2   4  124.90    6.04
  -4  -2  -4  133.13    6.05
   4   1   4    2.86    0.21
  -4  -1  -4    3.21    0.21
   4   0   4  261.07   12.13
   4  -1   4    3.16    0.20
   4  -2   4  120.05    5.59
   4  -3   4    1.60    0.13
   4  -4   4    1.57    0.13
   4  -5   4   18.14    0.94
   4  -6   4   16.37    0.86
   4  -6   4   15.76    0.82
   4  -8   4    9.73    0.54
   4  -9   4    0.60    0.11
   3  10   4    0.19    0.05
  -3 -10  -4    0.19    0.04
   3   9   4    0.85    0.12
  -3  -9  -4    0.55    0.13
  -3  -9  -4    0.94    0.10
   3   8   4    6.87    0.42
  -3  -8  -4    6.88    0.39
  -3  -8  -4    6.44    0.42
  -3  -8  -4    7.08    0.55
   3   7   4    0.29    0.08
  -3  -7  -4    0.11    0.15
  -3  -7  -4    0.13    0.11
  -3  -7  -4    0.18    0.14
  -3  -7  -4    0.19    0.07
   3   6   4   55.72    2.57
  -3  -6  -4   52.62    2.43
  -3  -6  -4   46.77    2.50
  -3  -6  -4   46.91    2.43
   3   5   4    1.79    0.20
   3   5   4    1.45    0.18
  -3  -5  -4    1.90    0.17
  -3  -5  -4    1.86    0.22
  -3  -5  -4    2.09    0.21
  -3  -5  -4    1.87    0.21
   3   4   4    1.24    0.14
   3   4   4    1.29    0.16
  -3  -4  -4    1.55    0.18
  -3  -4  -4    1.65    0.16
   3   3   4   20.99    1.08
  -3  -3  -4   21.23    1.09
  -3  -3  -4   22.37    1.10
  -3  -2  -4    2.10    0.17
   3   1   4    4.10    0.26
  -3  -1  -4    4.56    0.26
   3   0   4    0.02    0.04
  -3   0  -4   -0.01    0.04
   3  -1   4    4.40    0.24
  -3   2  -4    2.17    0.38
  -3   2  -4    2.24    0.35
   3  -3   4   24.09    1.14
   3  -4   4    1.48    0.18
   3  -5   4    1.46    0.14
   3  -5   4    1.29    0.15
   3  -6   4   48.75    2.29
   3  -6   4   47.16    2.31
   3  -7   4    0.21    0.08
   3  -8   4    6.06    0.37
   3  -9   4    0.70    0.11
   2  10   4   -0.01    0.04
  -2 -10  -4    0.06    0.04
   2   9   4    0.79    0.11
  -2  -9  -4    0.83    0.10
  -2  -9  -4    1.33    0.16
  -2  -9  -4    1.27    0.22
   2   8   4    6.38    0.39
  -2  -8  -4    6.10    0.51
  -2  -8  -4    6.34    0.38
  -2  -8  -4    6.09    0.42
  -2  -8  -4    5.71    0.43
   2   7   4   46.09    2.24
  -2  -7  -4   47.53    2.22
  -2  -7  -4   46.58    2.25
  -2  -7  -4   45.74    2.35
  -2  -7  -4   44.83    2.24
   2   6   4    9.41    0.52
  -2  -6  -4    8.81    0.52
  -2  -6  -4    9.09    0.52
  -2  -6  -4    8.63    0.49
  -2  -6  -4    8.64    0.58
   2   5   4   52.76    2.51
  -2  -5  -4   55.24    2.51
  -2  -5  -4   52.37    2.49
  -2  -5  -4   53.01    2.57
  -2  -5  -4   48.26    2.50
   2   4   4    5.07    0.34
  -2  -4  -4    5.56    0.37
  -2  -4  -4    5.67    0.33
   2   3   4   34.88    1.75
  -2  -3  -4   38.80    1.73
  -2  -3  -4   35.08    1.77
  -2  -2  -4   74.32    3.51
   2   1   4    0.40    0.07
  -2  -1  -4    0.54    0.07
   2   0   4    5.68    0.28
  -2   0  -4    4.93    0.27
  -2   1  -4    0.59    0.24
   2  -3   4   29.14    1.39
   2  -4   4    5.40    0.29
   2  -5   4   44.70    2.22
   2  -5   4   48.50    2.21
   2  -6   4    9.03    0.53
   2  -7   4   42.71    2.13
   2  -7   4   45.81    2.14
   2  -8   4    5.84    0.36
   2  -9   4    0.90    0.18
   2 -10   4    0.17    0.09
  -1 -11  -4    0.68    0.06
   1  10   4    2.82    0.18
  -1 -10  -4    2.65    0.17
   1   9   4    1.95    0.17
  -1  -9  -4    1.76    0.15
  -1  -9  -4    1.90    0.34
   1   8   4    9.04    0.51
  -1  -8  -4    8.67    0.64
  -1  -8  -4    8.27    0.48
  -1  -8  -4    9.00    0.54
  -1  -8  -4    8.98    0.52
   1   7   4    0.16    0.08
  -1  -7  -4    0.44    0.11
  -1  -7  -4    0.13    0.11
  -1  -7  -4   -0.18    0.14
  -1  -7  -4    0.09    0.07
   1   6   4   19.50    0.99
  -1  -6  -4   18.91    1.05
  -1  -6  -4   18.14    0.95
  -1  -6  -4   20.00    0.99
   1   5   4    1.76    0.21
   1   5   4    1.83    0.19
  -1  -5  -4    1.12    0.18
  -1  -5  -4    1.48    0.16
  -1  -5  -4    1.47    0.15
   1   4   4  261.61   12.26
  -1  -4  -4  271.47   12.25
  -1  -4  -4  257.41   12.30
  -1  -3  -4   24.61    1.13
  -1  -3  -4   21.74    1.19
   1   2   4   38.68    1.81
  -1  -2  -4   37.44    1.83
   1   1   4   47.63    2.21
  -1  -1  -4   45.78    2.21
  -1   0  -4   -0.01    0.03
  -1   1  -4   40.39    1.98
   1  -4   4  257.50   11.95
   1  -5   4    1.41    0.14
   1  -5   4    1.57    0.15
   1  -6   4   17.45    0.85
   1  -6   4   15.90    0.85
   1  -7   4    0.27    0.14
   1  -7   4    0.23    0.09
   1  -8   4    8.08    0.47
   1  -9   4    1.57    0.18
   1 -10   4    2.21    0.22
   0 -11  -4    0.38    0.05
   0 -10  -4    0.15    0.04
   0   9   4    1.17    0.13
   0  -9  -4    0.91    0.11
   0  -9  -4    1.37    0.27
   0  -9  -4    0.94    0.17
   0   8   4    0.38    0.10
   0  -8  -4    0.16    0.20
   0  -8  -4    0.41    0.08
   0  -8  -4    0.34    0.12
   0  -8  -4    0.38    0.13
   0   7   4    6.41    0.39
   0  -7  -4    6.87    0.54
   0  -7  -4    6.29    0.36
   0  -7  -4    5.84    0.40
   0  -7  -4    6.32    0.49
   0   6   4    2.73    0.22
   0  -6  -4    2.89    0.25
   0  -6  -4    2.65    0.29
   0  -6  -4    2.56    0.23
   0  -6  -4    2.78    0.20
   0   5   4    2.66    0.24
   0  -5  -4    2.66    0.25
   0  -5  -4    2.83    0.20
   0  -5  -4    2.31    0.19
   0  -4  -4    4.32    0.26
   0  -4  -4    4.29    0.30
   0   3   4    0.14    0.06
   0  -3  -4    0.04    0.06
   0  -3  -4    0.07    0.05
   0   2   4    1.74    0.15
   0   2   4    2.09    0.15
   0  -2  -4    1.78    0.15
   0   1   4  160.21    7.56
   0   1   4  168.64    7.54
   0  -1  -4  158.00    7.58
   0   0   4  282.34   12.52
   0   0  -4  257.61   12.50
   0  -1   4  155.30    7.20
   0  -4   4    4.10    0.23
   0  -5   4    2.67    0.19
   0  -5   4    2.30    0.18
   0  -6   4    2.22    0.21
   0  -6   4    2.91    0.21
   0   6  -4    2.82    0.28
   0  -7   4    6.02    0.38
   0  -7   4    5.76    0.39
   0  -8   4    0.28    0.10
   0  -8   4    0.41    0.34
   0  -9   4    0.75    0.12
   0 -10   4    0.13    0.09
   1 -11  -4    0.22    0.04
   1 -10  -4    0.30    0.05
  -1   9   4    2.13    0.18
   1  -9  -4    2.22    0.25
   1  -9  -4    2.02    0.16
  -1   8   4   -0.05    0.06
   1  -8  -4    0.05    0.06
   1  -8  -4    0.07    0.12
   1  -8  -4    0.31    0.19
   1  -8  -4   -0.10    0.11
  -1   7   4    0.44    0.09
   1  -7  -4    0.32    0.15
   1  -7  -4    0.33    0.14
   1  -7  -4    0.47    0.11
   1  -7  -4    0.28    0.07
  -1   6   4    0.28    0.09
   1  -6  -4    0.01    0.09
   1  -6  -4    0.18    0.11
   1  -6  -4    0.17    0.07
  -1   5   4    1.43    0.17
  -1   5   4    2.06    0.21
   1  -5  -4    1.55    0.15
   1  -5  -4    1.65    0.20
   1  -5  -4    2.08    0.16
  -1   4   4    2.13    0.17
  -1   4   4    1.91    0.19
   1  -4  -4    1.48    0.14
   1  -4  -4    1.78    0.19
  -1   3   4   31.68    1.53
  -1   3   4   32.21    1.56
   1  -3  -4   33.56    1.52
   1  -3  -4   29.78    1.56
  -1   2   4    0.26    0.06
  -1   2   4    0.23    0.06
   1  -2  -4    0.20    0.05
  -1   1   4   75.78    3.40
  -1   1   4   74.87    3.41
   1  -1  -4   67.31    3.40
  -1   0   4    0.08    0.03
   1   0  -4    0.04    0.03
  -1  -1   4   65.13    3.03
  -1  -2   4    0.30    0.03
  -1  -3   4   30.20    1.42
  -1  -4   4    1.86    0.14
  -1  -5   4    1.62    0.15
  -1  -5   4    1.62    0.15
  -1  -6   4    0.09    0.08
  -1  -6   4    0.12    0.08
   1   6  -4    0.39    0.12
  -1  -7   4    0.32    0.12
  -1  -7   4    0.37    0.11
   1   7  -4    0.39    0.12
  -1  -8   4    0.16    0.17
   1   8  -4   -0.11    0.10
  -1  -9   4    1.80    0.20
  -1 -10   4    0.14    0.09
   2 -11  -4   -0.02    0.03
   2 -10  -4    6.52    0.35
   2  -9  -4    0.18    0.05
   2  -9  -4    0.13    0.11
  -2   8   4   29.16    1.45
   2  -8  -4   29.79    1.48
   2  -8  -4   30.75    1.43
   2  -8  -4   28.89    1.59
   2  -8  -4   27.89    1.46
  -2   7   4    0.15    0.08
   2  -7  -4    0.05    0.06
   2  -7  -4    0.37    0.14
   2  -7  -4    0.31    0.16
   2  -7  -4    0.11    0.08
  -2   6   4   11.34    0.61
   2  -6  -4   11.16    0.63
   2  -6  -4   11.45    0.69
   2  -6  -4   11.41    0.59
   2  -5  -4    2.26    0.19
   2  -5  -4    2.57    0.19
   2  -5  -4    2.55    0.25
  -2   4   4   44.30    1.91
  -2   4   4   39.01    1.96
   2  -4  -4   36.92    1.92
   2  -4  -4   39.77    1.97
  -2   3   4    0.82    0.10
  -2   3   4    0.91    0.13
   2  -3  -4    0.66    0.10
   2  -3  -4    0.94    0.10
  -2   2   4    2.99    0.20
   2  -2  -4    2.64    0.19
  -2   1   4    0.01    0.03
  -2   1   4    0.07    0.05
  -2   0   4  283.67   13.15
  -2  -1   4    0.05    0.02
  -2  -2   4    2.72    0.15
  -2  -3   4    0.92    0.08
  -2  -4   4   38.72    1.83
  -2  -4   4   38.58    1.84
  -2  -5   4    2.71    0.19
  -2  -5   4    2.26    0.18
  -2  -6   4   10.21    0.59
   2   6  -4   11.42    0.61
   2   6  -4   10.44    0.54
  -2  -7   4    0.12    0.09
   2   7  -4    0.19    0.10
   2   7  -4    0.07    0.06
  -2  -8   4   26.38    1.40
  -2  -8   4   26.82    1.40
   2   8  -4   30.02    1.39
  -2  -9   4    0.10    0.09
   2   9  -4    0.05    0.08
  -2 -10   4    6.66    0.40
   3 -11  -4    0.45    0.05
   3 -10  -4   -0.03    0.03
   3  -9  -4    3.12    0.27
   3  -9  -4    3.05    0.20
   3  -8  -4    0.36    0.23
   3  -8  -4    0.17    0.06
   3  -8  -4    0.12    0.09
  -3   7   4    5.64    0.35
   3  -7  -4    5.02    0.35
   3  -7  -4    5.23    0.52
   3  -7  -4    5.44    0.32
   3  -7  -4    5.10    0.45
  -3   6   4    1.61    0.17
   3  -6  -4    1.79    0.15
   3  -6  -4    1.77    0.21
   3  -6  -4    1.64    0.17
   3  -6  -4    1.82    0.25
  -3   5   4    1.68    0.22
  -3   5   4    1.85    0.18
   3  -5  -4    1.59    0.21
   3  -5  -4    1.91    0.15
   3  -5  -4    1.47    0.15
  -3   4   4    0.26    0.09
  -3   4   4    0.47    0.10
   3  -4  -4    0.30    0.07
   3  -4  -4    0.18    0.07
  -3   3   4   45.68    2.10
  -3   3   4   42.73    2.14
   3  -3  -4   44.18    2.09
  -3   2   4   13.66    0.70
  -3   2   4   13.02    0.68
   3  -2  -4   14.32    0.67
  -3   1   4    5.51    0.29
  -3   1   4    5.24    0.30
  -3   0   4    0.12    0.05
  -3   0   4    0.07    0.03
  -3  -1   4    5.60    0.30
  -3  -1   4    5.65    0.29
  -3  -2   4   13.90    0.68
  -3  -2   4   13.69    0.67
  -3  -3   4   42.23    1.94
  -3  -3   4   39.56    1.93
  -3  -4   4    0.29    0.07
  -3  -5   4    1.44    0.15
  -3  -5   4    1.50    0.16
   3   5  -4    1.57    0.18
  -3  -6   4    1.51    0.17
  -3  -6   4    1.53    0.17
   3   6  -4    1.70    0.20
   3   6  -4    1.34    0.14
  -3  -7   4    5.65    0.37
  -3  -7   4    4.47    0.35
  -3  -7   4    5.19    0.35
   3   7  -4    5.36    0.30
   3   7  -4    5.35    0.37
  -3  -8   4    0.17    0.09
  -3  -8   4    0.09    0.10
  -3  -8   4    0.13    0.16
   3   8  -4    0.26    0.10
   3   8  -4    0.03    0.06
  -3  -9   4    2.34    0.24
  -3  -9   4    2.52    0.27
   3   9  -4    2.87    0.22
  -3 -10   4   -0.14    0.09
   4 -10  -4    0.12    0.04
   4  -9  -4    1.64    0.14
   4  -9  -4    2.13    0.24
   4  -8  -4    0.37    0.25
   4  -7  -4    1.94    0.21
   4  -7  -4    2.01    0.45
   4  -7  -4    2.64    0.26
   4  -7  -4    2.15    0.17
   4  -6  -4   17.14    0.89
   4  -6  -4   18.24    1.03
   4  -6  -4   18.67    0.93
   4  -6  -4   17.48    0.93
  -4   5   4    5.14    0.32
  -4   5   4    4.70    0.38
   4  -5  -4    4.87    0.41
   4  -5  -4    4.58    0.30
   4  -5  -4    5.10    0.29
  -4   4   4    2.50    0.21
  -4   4   4    2.84    0.25
   4  -4  -4    2.84    0.19
  -4   3   4   35.91    1.79
  -4   3   4   38.13    1.75
   4  -3  -4   35.53    1.74
  -4   2   4    1.49    0.15
  -4   2   4    1.79    0.14
   4  -2  -4    1.89    0.13
  -4   1   4   14.19    0.68
  -4   1   4   13.09    0.69
  -4   0   4  161.21    7.63
  -4   0   4  166.57    7.62
  -4  -1   4   13.80    0.69
  -4  -1   4   13.63    0.68
  -4  -2   4    1.56    0.12
  -4  -3   4   35.84    1.72
  -4  -3   4   35.78    1.71
  -4  -4   4    2.63    0.20
  -4  -4   4    2.89    0.20
  -4  -5   4    4.19    0.29
  -4  -5   4    4.29    0.29
   4   5  -4    4.58    0.32
   4   5  -4    4.19    0.27
  -4  -6   4   16.07    0.87
  -4  -6   4   17.31    0.85
  -4  -6   4   16.02    0.86
   4   6  -4   14.72    0.87
   4   6  -4   17.63    0.82
  -4  -7   4    2.04    0.23
  -4  -7   4    2.21    0.22
  -4  -7   4    2.11    0.23
   4   7  -4    2.11    0.22
   4   7  -4    1.89    0.16
  -4  -8   4   -0.09    0.16
  -4  -8   4    0.08    0.10
  -4  -8   4   -0.10    0.08
   4   8  -4    0.08    0.07
  -4  -9   4    1.76    0.21
   4   9  -4    2.14    0.18
  -4 -10   4    0.00    0.07
   5 -10  -4    1.27    0.10
   5  -9  -4   -0.04    0.04
   5  -9  -4   -0.02    0.12
   5  -8  -4    0.04    0.21
   5  -8  -4   -0.03    0.09
   5  -8  -4   -0.01    0.05
   5  -7  -4    0.12    0.09
   5  -7  -4    0.07    0.05
   5  -7  -4    0.23    0.20
   5  -7  -4    0.17    0.15
   5  -6  -4    6.68    0.41
   5  -6  -4    6.30    0.51
   5  -6  -4    7.12    0.46
  -5   5   4   31.47    1.74
   5  -5  -4   33.98    1.65
   5  -5  -4   34.68    1.77
   5  -5  -4   33.98    1.67
   5  -5  -4   37.63    1.70
  -5   4   4   43.82    2.25
   5  -4  -4   49.46    2.17
   5  -4  -4   43.77    2.18
  -5   3   4    1.33    0.17
  -5   3   4    1.45    0.15
   5  -3  -4    1.25    0.13
  -5   2   4    3.87    0.27
   5  -2  -4    4.14    0.25
  -5   1   4    3.63    0.24
  -5   0   4   -0.02    0.03
  -5  -1   4    3.26    0.21
  -5  -2   4    4.03    0.28
  -5  -2   4    4.09    0.25
  -5  -3   4    1.38    0.14
  -5  -3   4    1.29    0.13
  -5  -4   4   45.42    2.15
  -5  -4   4   42.99    2.14
   5   4  -4   45.13    2.16
  -5  -5   4   31.13    1.62
   5   5  -4   33.06    1.61
   5   5  -4   35.23    1.60
   5   5  -4   32.48    1.64
  -5  -6   4    6.29    0.40
  -5  -6   4    5.73    0.38
  -5  -6   4    5.86    0.40
   5   6  -4    5.96    0.35
   5   6  -4    6.12    0.41
  -5  -7   4    0.10    0.09
  -5  -7   4    0.20    0.11
  -5  -7   4   -0.04    0.09
   5   7  -4    0.04    0.08
   5   7  -4    0.06    0.06
  -5  -8   4    0.37    0.19
  -5  -8   4   -0.02    0.10
  -5  -8   4   -0.10    0.07
   5   8  -4    0.12    0.08
  -5  -9   4    0.10    0.07
  -5  -9   4    0.05    0.10
  -5 -10   4    1.10    0.22
  -5 -10   4    1.09    0.11
   6 -10  -4    2.62    0.16
   6  -9  -4    0.05    0.04
   6  -9  -4    0.12    0.13
   6  -8  -4   -0.01    0.05
   6  -8  -4    0.13    0.11
   6  -7  -4   20.56    1.01
   6  -7  -4   20.05    1.20
  -6   6   4    3.11    0.40
   6  -6  -4    3.21    0.26
   6  -6  -4    2.86    0.21
   6  -6  -4    3.60    0.33
   6  -6  -4    3.23    0.37
  -6   5   4    7.97    0.53
   6  -5  -4    7.29    0.47
   6  -5  -4    7.12    0.41
   6  -5  -4    7.56    0.44
  -6   4   4   -0.07    0.09
   6  -4  -4   -0.03    0.06
   6  -4  -4   -0.09    0.06
  -6   3   4    2.95    0.25
  -6   3   4    2.63    0.26
   6  -3  -4    2.95    0.20
  -6   2   4    0.58    0.09
  -6   2   4    0.47    0.10
  -6   1   4    2.12    0.17
  -6   1   4    2.42    0.19
   6  -1  -4    2.80    0.18
  -6   0   4    9.20    0.50
   6   0  -4    8.90    0.48
  -6  -1   4    2.49    0.19
  -6  -1   4    2.53    0.18
  -6  -2   4    0.38    0.08
  -6  -2   4    0.39    0.07
  -6  -3   4    3.06    0.23
  -6  -3   4    3.02    0.22
  -6  -4   4    0.09    0.07
  -6  -4   4    0.04    0.06
   6   4  -4    0.00    0.09
   6   4  -4    0.11    0.08
   6   4  -4   -0.07    0.07
  -6  -5   4    6.34    0.42
  -6  -5   4    6.22    0.42
   6   5  -4    6.76    0.39
   6   5  -4    7.86    0.42
   6   5  -4    6.21    0.43
  -6  -6   4    2.58    0.25
  -6  -6   4    2.54    0.23
  -6  -6   4    2.47    0.25
   6   6  -4    2.78    0.29
   6   6  -4    2.29    0.20
   6   6  -4    2.98    0.26
  -6  -7   4   19.17    1.01
  -6  -7   4   18.00    0.95
   6   7  -4   19.17    0.99
   6   7  -4   18.29    0.93
  -6  -8   4    0.10    0.11
  -6  -8   4   -0.04    0.07
   6   8  -4   -0.08    0.06
   6   8  -4    0.01    0.05
  -6  -9   4    0.16    0.06
  -6  -9   4    0.24    0.11
   7 -10  -4    0.52    0.06
   7  -9  -4    1.69    0.25
   7  -9  -4    1.87    0.14
   7  -8  -4   14.50    0.79
   7  -8  -4   13.77    0.72
   7  -7  -4    3.46    0.44
   7  -7  -4    3.10    0.27
   7  -6  -4   14.74    0.80
   7  -6  -4   14.57    0.91
   7  -6  -4   14.42    0.78
   7  -6  -4   14.26    0.74
  -7   5   4    7.07    0.53
   7  -5  -4    6.99    0.45
   7  -5  -4    6.09    0.40
   7  -5  -4    6.75    0.46
  -7   4   4   18.59    1.04
   7  -4  -4   18.66    0.95
   7  -4  -4   20.09    1.01
  -7   3   4    0.21    0.09
   7  -3  -4    0.36    0.12
   7  -3  -4    0.28    0.08
   7  -3  -4    0.29    0.07
  -7   2   4    1.40    0.17
   7  -2  -4    1.40    0.15
   7  -2  -4    1.45    0.15
  -7   1   4   22.20    1.13
  -7   1   4   20.55    1.09
   7  -1  -4   24.09    1.10
  -7   0   4   -0.04    0.05
  -7   0   4   -0.05    0.05
   7   0  -4    0.13    0.10
  -7  -1   4   21.86    1.09
  -7  -1   4   21.41    1.08
  -7  -2   4    1.39    0.15
  -7  -2   4    1.33    0.15
   7   2  -4    1.18    0.15
   7   2  -4    1.75    0.18
  -7  -3   4    0.28    0.09
  -7  -3   4    0.25    0.08
   7   3  -4    0.49    0.11
   7   3  -4    0.29    0.12
  -7  -4   4   18.52    0.98
  -7  -4   4   18.93    0.97
   7   4  -4   19.56    0.95
   7   4  -4   18.44    0.95
   7   4  -4   16.81    0.96
  -7  -5   4    6.23    0.43
  -7  -5   4    6.69    0.43
   7   5  -4    7.14    0.42
   7   5  -4    6.12    0.44
  -7  -6   4   12.59    0.76
  -7  -6   4   14.38    0.78
  -7  -6   4   14.39    0.72
   7   6  -4   12.99    0.71
   7   6  -4   13.59    0.76
  -7  -7   4    3.57    0.33
  -7  -7   4    2.70    0.25
  -7  -7   4    2.98    0.29
  -7  -8   4   10.89    0.61
  -7  -8   4   11.32    0.67
   7   8  -4   12.49    0.59
   7   8  -4   11.72    0.65
  -7  -9   4    1.60    0.19
  -7  -9   4    1.50    0.13
   8  -9  -4    0.04    0.04
   8  -8  -4    0.15    0.05
   8  -8  -4    0.32    0.14
   8  -7  -4    8.42    0.48
   8  -7  -4   11.24    0.96
   8  -7  -4    8.69    0.53
   8  -6  -4    4.10    0.34
   8  -6  -4    4.04    0.46
   8  -6  -4    3.39    0.35
   8  -6  -4    4.02    0.26
  -8   5   4   39.13    1.99
   8  -5  -4   38.45    1.90
   8  -5  -4   38.67    1.86
   8  -5  -4   38.40    1.91
  -8   4   4    4.70    0.40
   8  -4  -4    4.33    0.29
   8  -4  -4    4.20    0.30
   8  -4  -4    4.08    0.34
   8  -3  -4    9.22    0.50
   8  -3  -4    9.76    0.55
   8  -3  -4    9.22    0.53
  -8   2   4   27.09    1.37
  -8   2   4   26.70    1.41
   8  -2  -4   30.73    1.38
   8  -2  -4   26.71    1.35
  -8   1   4    2.40    0.21
  -8   1   4    2.80    0.23
   8  -1  -4    2.08    0.22
   8  -1  -4    2.38    0.22
   8  -1  -4    2.56    0.24
  -8   0   4   21.18    1.15
  -8   0   4   21.83    1.13
   8   0  -4   23.35    1.14
   8   0  -4   21.78    1.13
   8   0  -4   22.50    1.13
   8   0  -4   25.47    1.12
  -8  -1   4    2.69    0.22
  -8  -1   4    2.22    0.20
   8   1  -4    2.57    0.20
  -8  -2   4   26.79    1.39
  -8  -2   4   27.06    1.41
   8   2  -4   26.21    1.38
   8   2  -4   27.93    1.40
   8   2  -4   31.15    1.41
   8   2  -4   28.67    1.39
  -8  -3   4    7.93    0.56
  -8  -3   4    8.67    0.53
  -8  -3   4    8.81    0.52
   8   3  -4    8.67    0.52
   8   3  -4    8.64    0.50
   8   3  -4    8.69    0.51
   8   3  -4    8.78    0.47
  -8  -4   4    3.79    0.31
  -8  -4   4    4.13    0.32
   8   4  -4    4.17    0.30
   8   4  -4    4.24    0.31
   8   4  -4    4.07    0.29
   8   4  -4    3.91    0.30
  -8  -5   4   33.65    1.73
  -8  -5   4   35.16    1.74
   8   5  -4   33.99    1.72
   8   5  -4   34.61    1.70
  -8  -6   4    3.29    0.26
  -8  -6   4    3.58    0.34
  -8  -6   4    3.45    0.31
   8   6  -4    3.63    0.26
   8   6  -4    3.29    0.28
  -8  -7   4    7.58    0.43
  -8  -7   4    7.49    0.49
   8   7  -4    7.20    0.45
   8   7  -4    7.24    0.42
  -8  -8   4    0.12    0.06
  -8  -8   4    0.23    0.12
   8   8  -4    0.17    0.06
  -8  -9   4    0.13    0.05
   9  -9  -4    0.11    0.04
   9  -8  -4    0.37    0.22
   9  -7  -4    1.85    0.16
   9  -7  -4    2.53    0.28
   9  -6  -4    8.41    0.73
   9  -6  -4    7.19    0.51
   9  -6  -4    8.02    0.48
   9  -6  -4    6.90    0.41
   9  -5  -4    0.53    0.09
   9  -5  -4    0.47    0.14
   9  -5  -4    0.82    0.16
  -9   4   4    0.49    0.24
   9  -4  -4    0.18    0.06
   9  -4  -4    0.35    0.12
   9  -4  -4    0.21    0.12
  -9   3   4    0.93    0.18
   9  -3  -4    0.63    0.15
   9  -3  -4    0.70    0.11
   9  -3  -4    0.70    0.12
  -9   2   4    1.40    0.20
   9  -2  -4    1.96    0.21
   9  -2  -4    1.57    0.16
  -9   1   4    2.15    0.23
  -9   1   4    2.21    0.26
  -9   1   4    2.62    0.21
   9  -1  -4    2.53    0.22
   9  -1  -4    2.56    0.19
  -9   0   4   -0.17    0.09
  -9   0   4   -0.02    0.07
  -9   0   4    0.04    0.09
   9   0  -4    0.03    0.06
   9   0  -4    0.00    0.15
   9   0  -4    0.06    0.09
  -9  -1   4    2.85    0.25
  -9  -1   4    2.40    0.23
  -9  -1   4    2.39    0.23
   9   1  -4    2.21    0.22
   9   1  -4    2.53    0.20
   9   1  -4    2.78    0.31
   9   1  -4    1.86    0.21
  -9  -2   4    2.27    0.24
  -9  -2   4    1.67    0.21
  -9  -2   4    1.73    0.21
   9   2  -4    1.64    0.19
   9   2  -4    1.59    0.19
   9   2  -4    2.04    0.21
   9   2  -4    1.73    0.18
  -9  -3   4    0.61    0.13
  -9  -3   4    0.83    0.19
  -9  -3   4    0.69    0.14
   9   3  -4    0.74    0.13
   9   3  -4    0.62    0.13
   9   3  -4    0.54    0.15
   9   3  -4    0.68    0.11
  -9  -4   4    0.06    0.11
  -9  -4   4    0.29    0.11
   9   4  -4    0.13    0.09
   9   4  -4    0.14    0.10
   9   4  -4    0.32    0.09
  -9  -5   4    0.51    0.17
  -9  -5   4    0.42    0.13
   9   5  -4    0.34    0.11
   9   5  -4    0.45    0.11
  -9  -6   4    5.80    0.44
  -9  -6   4    6.74    0.39
  -9  -6   4    6.98    0.51
   9   6  -4    6.49    0.42
   9   6  -4    6.70    0.40
  -9  -7   4    1.71    0.23
  -9  -7   4    2.02    0.17
   9   7  -4    1.89    0.18
   9   7  -4    1.70    0.16
  -9  -8   4   -0.03    0.14
  -9  -8   4    0.09    0.05
   9   8  -4    0.07    0.05
  -9  -9   4    0.17    0.04
 -10   8   4    4.78    0.26
  10  -8  -4    4.87    0.27
 -10   7   4    0.07    0.05
  10  -7  -4   -0.25    0.17
  10  -7  -4    0.06    0.04
  10  -6  -4   -0.02    0.13
  10  -6  -4    0.05    0.05
  10  -5  -4   21.80    1.05
  10  -5  -4   19.01    1.03
  10  -5  -4   18.80    0.99
  10  -4  -4    0.76    0.16
  10  -4  -4    0.72    0.10
  10  -4  -4    1.10    0.17
 -10   3   4    0.36    0.21
  10  -3  -4    0.00    0.05
  10  -3  -4   -0.03    0.10
  10  -3  -4   -0.11    0.11
 -10   2   4    0.53    0.10
 -10   2   4    0.60    0.16
  10  -2  -4    0.41    0.08
  10  -2  -4    0.49    0.12
 -10   1   4    9.66    0.61
 -10   1   4    9.91    0.56
  10  -1  -4   10.20    0.54
  10  -1  -4   10.90    0.73
 -10   0   4   46.94    2.26
  10   0  -4   44.29    2.18
 -10  -1   4    9.41    0.60
 -10  -1   4   10.58    0.59
  10   1  -4    9.88    0.57
  10   1  -4    9.33    0.53
 -10  -2   4    0.58    0.15
 -10  -2   4    0.49    0.15
 -10  -2   4    0.36    0.14
  10   2  -4    0.64    0.11
  10   2  -4    0.54    0.12
 -10  -3   4    0.14    0.14
 -10  -3   4   -0.08    0.10
 -10  -3   4    0.08    0.12
  10   3  -4    0.09    0.09
  10   3  -4    0.02    0.08
  10   3  -4    0.11    0.09
 -10  -4   4    0.61    0.17
 -10  -4   4    0.63    0.16
 -10  -4   4    0.87    0.16
  10   4  -4    0.65    0.12
  10   4  -4    0.63    0.12
 -10  -5   4   19.08    1.01
  10   5  -4   17.79    0.96
  10   5  -4   18.52    0.97
 -10  -6   4    0.08    0.06
 -10  -6   4    0.04    0.14
  10   6  -4    0.01    0.06
  10   6  -4    0.14    0.07
 -10  -7   4    0.11    0.15
 -10  -7   4   -0.02    0.05
  10   7  -4    0.07    0.06
 -10  -8   4    4.97    0.28
  10   8  -4    5.32    0.31
  11  -8  -4    1.97    0.13
 -11   7   4    2.83    0.18
  11  -7  -4    2.84    0.18
 -11   6   4    0.32    0.07
  11  -6  -4    0.35    0.07
  11  -6  -4    0.09    0.21
 -11   5   4    0.05    0.05
  11  -5  -4   -0.25    0.27
  11  -5  -4    0.02    0.05
  11  -5  -4    0.07    0.15
 -11   4   4    1.50    0.16
  11  -4  -4    2.08    0.25
  11  -4  -4    1.75    0.21
  11  -4  -4    1.70    0.15
 -11   3   4   20.50    1.03
  11  -3  -4   19.74    1.05
  11  -3  -4   20.18    1.01
 -11   2   4    3.65    0.43
 -11   2   4    2.28    0.22
  11  -2  -4    2.60    0.20
  11  -2  -4    2.72    0.26
 -11   1   4    0.15    0.07
 -11   1   4    0.42    0.17
  11  -1  -4    0.10    0.06
  11  -1  -4   -0.06    0.25
  11  -1  -4    0.26    0.11
 -11   0   4    0.01    0.14
 -11   0   4   -0.07    0.07
  11   0  -4   -0.03    0.05
  11   0  -4    0.11    0.08
 -11  -1   4    0.06    0.21
 -11  -1   4   -0.01    0.13
 -11  -1   4    0.10    0.08
  11   1  -4    0.08    0.09
  11   1  -4    0.12    0.08
 -11  -2   4    2.32    0.25
 -11  -2   4    2.45    0.31
  11   2  -4    2.38    0.23
  11   2  -4    2.37    0.20
 -11  -3   4   20.83    1.14
 -11  -3   4   19.76    1.08
 -11  -3   4   22.35    1.11
  11   3  -4   20.12    1.03
 -11  -4   4    1.93    0.25
 -11  -4   4    1.57    0.21
 -11  -4   4    2.04    0.29
  11   4  -4    1.76    0.20
 -11  -5   4   -0.02    0.05
 -11  -5   4    0.19    0.28
 -11  -5   4    0.16    0.18
  11   5  -4    0.06    0.07
 -11  -6   4    0.25    0.06
 -11  -6   4    0.07    0.20
  11   6  -4    0.32    0.07
 -11  -7   4    2.77    0.18
  11   7  -4    2.55    0.18
 -11  -8   4    1.90    0.13
 -12   7   4    0.92    0.08
 -12   6   4    2.68    0.18
  12  -6  -4    2.70    0.18
 -12   5   4    0.01    0.05
  12  -5  -4    0.12    0.05
 -12   4   4    2.16    0.18
  12  -4  -4    2.01    0.16
  12  -4  -4    2.60    0.42
 -12   3   4    4.01    0.27
  12  -3  -4    3.70    0.26
  12  -3  -4    3.98    0.32
 -12   2   4    1.17    0.15
  12  -2  -4    1.30    0.14
  12  -2  -4    1.31    0.19
 -12   1   4    6.99    0.47
 -12   1   4    6.35    0.78
  12  -1  -4    6.33    0.42
 -12   0   4    8.75    0.62
  12   0  -4    8.19    0.54
 -12  -1   4    7.62    0.55
 -12  -1   4    6.68    0.44
  12   1  -4    6.30    0.49
 -12  -2   4    1.05    0.25
 -12  -2   4    1.38    0.17
  12   2  -4    1.28    0.14
  12   2  -4    1.01    0.16
 -12  -3   4    3.75    0.30
  12   3  -4    3.77    0.29
  12   3  -4    3.56    0.25
 -12  -4   4    2.52    0.25
  12   4  -4    1.84    0.20
 -12  -5   4    0.02    0.05
 -12  -5   4    0.31    0.13
  12   5  -4    0.06    0.05
 -12  -6   4    2.79    0.18
  12   6  -4    2.65    0.20
 -12  -7   4    0.87    0.10
  12   7  -4    0.64    0.07
 -13   6   4    0.03    0.04
  13  -6  -4   -0.03    0.06
 -13   5   4    0.47    0.07
  13  -5  -4    0.52    0.07
 -13   4   4    0.12    0.09
  13  -4  -4    0.09    0.07
 -13   3   4    1.94    0.17
  13  -3  -4    1.91    0.21
  13  -3  -4    1.67    0.15
 -13   2   4    0.08    0.06
  13  -2  -4    0.09    0.05
  13  -2  -4   -0.02    0.10
 -13   1   4    0.16    0.07
  13  -1  -4    0.11    0.07
  13  -1  -4    0.20    0.10
 -13   0   4   -0.01    0.06
  13   0  -4    0.08    0.08
  13   0  -4    0.10    0.06
 -13  -1   4    0.20    0.09
  13   1  -4    0.16    0.07
  13   1  -4    0.07    0.09
 -13  -2   4    0.18    0.08
  13   2  -4    0.04    0.07
  13   2  -4    0.09    0.07
 -13  -3   4    1.47    0.19
  13   3  -4    2.00    0.20
  13   3  -4    2.34    0.17
 -13  -4   4    0.10    0.10
 -13  -4   4    0.02    0.08
 -13  -5   4    0.75    0.16
 -13  -5   4    0.54    0.07
  13   5  -4    0.57    0.10
 -13  -6   4    0.00    0.04
 -14   5   4    0.19    0.04
  14  -5  -4    0.21    0.05
 -14   4   4    0.19    0.05
  14  -4  -4    0.21    0.05
 -14   3   4    0.49    0.08
  14  -3  -4    0.82    0.15
  14  -3  -4    0.60    0.08
 -14   2   4    1.50    0.15
  14  -2  -4    1.53    0.14
  14  -2  -4    1.36    0.17
 -14   1   4    0.16    0.10
  14  -1  -4    0.20    0.09
  14   0  -4    0.13    0.09
 -14  -1   4    0.07    0.07
  14   1  -4    0.14    0.08
  14   1  -4    0.09    0.06
 -14  -2   4    1.38    0.16
 -14  -2   4    1.57    0.13
  14   2  -4    1.82    0.14
  14   2  -4    1.59    0.17
 -14  -3   4    0.53    0.07
 -14  -3   4    0.41    0.09
  14   3  -4    0.50    0.09
 -14  -4   4    0.21    0.04
 -14  -4   4    0.03    0.09
  14   4  -4    0.18    0.06
 -14  -5   4    0.26    0.04
  14   5  -4    0.23    0.05
 -15   3   4    0.28    0.05
  15  -3  -4    0.15    0.05
 -15   2   4    0.19    0.05
  15  -2  -4    0.08    0.11
  15  -2  -4    0.14    0.05
 -15   1   4    0.39    0.06
  15  -1  -4    0.42    0.09
  15  -1  -4    0.21    0.05
 -15   0   4   -0.05    0.05
  15   0  -4   -0.09    0.05
  15   0  -4   -0.01    0.08
 -15  -1   4    0.30    0.07
 -15  -1   4    0.37    0.06
  15   1  -4    0.43    0.07
  15   1  -4    0.32    0.08
 -15  -2   4    0.21    0.05
 -15  -2   4    0.04    0.06
 -15  -3   4    0.20    0.05
 -15  -3   4    0.40    0.08
  15   3  -4    0.30    0.06
 -13  -2  -5    0.43    0.06
 -13  -2  -5    0.42    0.07
  13   1   5    0.02    0.05
 -13  -1  -5    0.09    0.04
  13   0   5    0.12    0.05
 -13   0  -5    0.19    0.05
  13  -1   5    0.03    0.05
 -13   1  -5    0.03    0.05
 -12  -4  -5    2.45    0.16
 -12  -4  -5    2.82    0.17
  12   3   5    0.75    0.09
 -12  -3  -5    0.92    0.09
 -12  -3  -5    0.88    0.10
  12   2   5    1.58    0.13
 -12  -2  -5    1.36    0.12
  12   1   5    0.09    0.05
 -12  -1  -5   -0.12    0.04
  12   0   5    0.16    0.19
  12   0   5    0.01    0.05
 -12   0  -5    0.02    0.04
  12  -1   5    0.02    0.06
  12  -1   5    0.24    0.16
 -12   1  -5    0.06    0.05
  12  -2   5    1.25    0.13
  12  -2   5    1.88    0.21
 -12   2  -5    1.47    0.13
  12  -3   5    0.57    0.09
 -12   3  -5    0.87    0.09
 -11  -6  -5    1.23    0.10
 -11  -5  -5    7.51    0.40
  11   4   5    0.19    0.13
 -11  -4  -5    0.34    0.07
  11   3   5    3.57    0.32
 -11  -3  -5    3.32    0.29
  11   2   5    3.77    0.41
  11   2   5    3.06    0.22
 -11  -2  -5    2.57    0.20
  11   1   5    0.51    0.17
  11   1   5    0.37    0.08
  11   0   5    2.73    0.31
  11   0   5    3.01    0.22
 -11   0  -5    3.08    0.20
  11  -1   5    0.38    0.08
  11  -1   5    0.45    0.13
 -11   1  -5    0.35    0.07
  11  -2   5    2.78    0.27
  11  -2   5    2.85    0.21
 -11   2  -5    2.71    0.21
  11  -3   5    3.70    0.31
  11  -3   5    3.58    0.24
 -11   3  -5    3.55    0.24
  11  -4   5    0.54    0.11
  10   7   5    0.46    0.07
 -10  -7  -5    0.48    0.06
  10   6   5    1.02    0.12
 -10  -6  -5    1.01    0.11
  10   5   5    0.10    0.09
 -10  -5  -5    0.02    0.06
 -10  -5  -5    0.09    0.09
  10   4   5    9.95    0.56
  10   4   5    9.22    0.52
 -10  -4  -5    9.71    0.53
  10   3   5    0.50    0.10
  10   3   5    0.63    0.25
  10   3   5    0.39    0.17
 -10  -3  -5    0.63    0.10
  10   2   5    5.46    0.35
  10   2   5    5.97    0.46
 -10  -2  -5    5.52    0.35
  10   1   5    6.89    0.40
  10   1   5    6.22    0.47
 -10  -1  -5    6.55    0.39
  10   0   5   -0.07    0.07
  10   0   5   -0.05    0.11
 -10   0  -5    0.10    0.06
  10  -1   5    6.92    0.45
  10  -1   5    6.44    0.39
 -10   1  -5    6.35    0.37
  10  -2   5    5.26    0.40
  10  -2   5    5.29    0.34
 -10   2  -5    5.53    0.30
  10  -3   5    0.47    0.11
  10  -3   5    0.58    0.14
 -10   3  -5    0.74    0.11
  10  -4   5    9.77    0.52
  10  -4   5   10.03    0.57
 -10   4  -5    9.30    0.51
  10  -5   5    0.24    0.11
   9   7   5    0.20    0.07
  -9  -7  -5    0.19    0.05
   9   6   5    0.80    0.12
  -9  -6  -5    0.88    0.12
   9   5   5    0.10    0.10
  -9  -5  -5    0.12    0.07
   9   3   5    2.13    0.24
   9   3   5    1.97    0.19
   9   3   5    2.51    0.30
  -9  -3  -5    2.13    0.20
   9   2   5    0.58    0.10
   9   2   5    0.61    0.16
  -9  -2  -5    0.61    0.11
   9   1   5    2.79    0.23
   9   1   5    2.35    0.29
  -9  -1  -5    2.99    0.23
   9   0   5    1.41    0.25
   9   0   5    1.65    0.17
  -9   0  -5    1.40    0.15
   9  -1   5    2.93    0.24
   9  -1   5    3.25    0.29
  -9   1  -5    2.64    0.21
   9  -2   5    0.69    0.14
   9  -2   5    0.77    0.13
  -9   2  -5    0.80    0.11
   9  -3   5    2.19    0.22
   9  -3   5    2.23    0.24
  -9   3  -5    2.30    0.22
   9  -4   5    3.77    0.31
   9  -4   5    3.84    0.29
  -9   4  -5    3.95    0.27
   9  -5   5   -0.01    0.16
   9  -6   5    1.09    0.16
  -8  -8  -5   -0.03    0.05
  -8  -8  -5    0.03    0.04
   8   7   5    2.93    0.22
  -8  -7  -5    3.27    0.18
  -8  -7  -5    2.60    0.21
   8   6   5    1.04    0.13
  -8  -6  -5    1.55    0.13
  -8  -6  -5    1.41    0.15
   8   5   5    0.12    0.10
  -8  -5  -5    0.01    0.06
  -8  -5  -5    0.09    0.06
   8   4   5    3.00    0.35
   8   4   5    2.76    0.23
  -8  -4  -5    3.03    0.25
   8   3   5   44.47    2.14
   8   3   5   42.25    2.10
   8   3   5   41.46    2.06
  -8  -3  -5   42.47    2.08
  -8  -3  -5   42.28    2.02
   8   2   5    0.47    0.10
   8   2   5    0.56    0.15
  -8  -2  -5    0.47    0.10
   8   1   5   27.31    1.39
   8   1   5   28.92    1.34
  -8  -1  -5   24.37    1.33
   8   0   5    0.04    0.08
   8   0   5    0.02    0.09
  -8   0  -5   -0.11    0.06
   8  -1   5   26.46    1.32
   8  -1   5   27.89    1.37
  -8   1  -5   25.76    1.31
   8  -2   5    0.50    0.13
  -8   2  -5    0.51    0.09
   8  -3   5   40.30    2.02
   8  -3   5   41.55    1.98
  -8   3  -5   41.50    1.95
   8  -4   5    2.97    0.25
   8  -5   5   -0.06    0.08
   8  -6   5    1.13    0.16
   8  -7   5    2.63    0.24
   7   9   5    1.57    0.12
  -7  -9  -5    1.53    0.11
   7   8   5    7.08    0.39
  -7  -8  -5    6.54    0.36
  -7  -8  -5    7.13    0.39
   7   7   5    0.48    0.10
  -7  -7  -5    0.46    0.07
  -7  -7  -5    0.67    0.10
   7   6   5    3.26    0.26
  -7  -6  -5    3.01    0.24
  -7  -6  -5    2.63    0.20
   7   5   5    5.49    0.38
  -7  -5  -5    5.23    0.32
  -7  -5  -5    5.55    0.53
  -7  -5  -5    5.64    0.37
   7   4   5    5.27    0.43
   7   4   5    4.87    0.37
   7   4   5    4.49    0.32
  -7  -4  -5    5.19    0.35
  -7  -4  -5    4.93    0.30
   7   3   5    0.07    0.12
   7   3   5    0.01    0.06
  -7  -3  -5   -0.12    0.20
  -7  -3  -5    0.10    0.08
  -7  -3  -5    0.02    0.08
   7   2   5    1.07    0.17
   7   2   5    1.34    0.22
  -7  -2  -5    1.71    0.18
  -7  -2  -5    1.28    0.16
   7   1   5   21.95    1.14
   7   1   5   21.82    1.10
  -7  -1  -5   21.97    1.11
   7   0   5    5.65    0.38
   7   0   5    5.62    0.36
  -7   0  -5    5.35    0.34
   7  -1   5   22.34    1.16
   7  -1   5   23.15    1.14
  -7   1  -5   23.03    1.13
   7  -2   5    1.37    0.17
   7  -2   5    1.20    0.17
  -7   2  -5    1.66    0.15
   7  -3   5    0.11    0.07
  -7   3  -5   -0.10    0.09
   7  -4   5    4.28    0.31
  -7   4  -5    5.10    0.34
   7  -5   5    5.32    0.35
   7  -6   5    2.79    0.23
   7  -7   5    0.55    0.12
   6   9   5    0.62    0.08
  -6  -9  -5    0.65    0.09
  -6  -9  -5    0.74    0.07
   6   8   5    2.59    0.22
  -6  -8  -5    2.15    0.19
   6   7   5    1.89    0.19
  -6  -7  -5    1.56    0.15
  -6  -7  -5    1.96    0.19
  -6  -6  -5    6.87    0.57
   6   5   5    1.05    0.16
  -6  -5  -5    1.57    0.15
  -6  -5  -5    1.78    0.28
  -6  -5  -5    1.30    0.17
   6   4   5   20.37    1.10
   6   4   5   17.64    1.02
   6   4   5   18.39    0.96
  -6  -4  -5   18.68    0.95
  -6  -4  -5   18.90    0.99
  -6  -4  -5   20.16    1.05
   6   3   5    0.04    0.17
   6   3   5   -0.04    0.07
   6   3   5   -0.07    0.10
  -6  -3  -5    0.05    0.08
  -6  -3  -5   -0.02    0.07
  -6  -3  -5    0.14    0.15
   6   2   5    6.63    0.38
   6   2   5    5.78    0.41
  -6  -2  -5    6.62    0.39
  -6  -2  -5    6.15    0.42
   6   1   5   20.86    1.00
   6   1   5   19.34    1.03
  -6  -1  -5   19.33    1.00
   6   0   5   -0.21    0.10
   6   0   5    0.27    0.13
  -6   0  -5   -0.21    0.07
   6  -1   5   20.85    1.05
   6  -1   5   18.51    1.14
  -6   1  -5   21.79    1.02
   6  -2   5    5.95    0.37
  -6   2  -5    6.72    0.36
   6  -3   5   -0.01    0.07
  -6   3  -5    0.08    0.08
   6  -4   5   16.49    0.85
   6  -6   5    5.93    0.37
   6  -7   5    1.72    0.19
   6  -8   5    2.03    0.20
   5   9   5    0.03    0.05
  -5  -9  -5   -0.02    0.03
   5   8   5    0.04    0.06
  -5  -8  -5    0.01    0.05
  -5  -8  -5    0.09    0.08
   5   7   5    9.94    0.58
  -5  -7  -5   10.13    0.58
  -5  -7  -5   10.80    0.74
  -5  -7  -5   10.55    0.56
   5   6   5   11.44    0.66
  -5  -6  -5   11.03    0.62
  -5  -6  -5   11.49    0.65
  -5  -6  -5   13.56    0.77
   5   5   5   25.24    1.28
   5   5   5   24.11    1.24
  -5  -5  -5   25.65    1.31
  -5  -5  -5   24.24    1.24
  -5  -5  -5   22.89    1.20
   5   4   5    2.67    0.26
   5   4   5    2.43    0.26
   5   4   5    2.56    0.21
  -5  -4  -5    2.61    0.28
  -5  -4  -5    2.39    0.22
  -5  -4  -5    2.31    0.19
   5   3   5    8.02    0.51
   5   3   5    7.56    0.45
  -5  -3  -5    8.67    0.44
  -5  -3  -5    7.62    0.49
  -5  -3  -5    7.94    0.46
   5   2   5   15.01    0.82
   5   2   5   15.09    0.79
  -5  -2  -5   15.92    0.81
  -5  -2  -5   15.93    0.81
   5   1   5    4.88    0.32
  -5  -1  -5    4.73    0.31
  -5  -1  -5    5.21    0.32
   5   0   5    3.21    0.23
   5  -1   5    4.57    0.28
   5  -2   5   14.71    0.75
   5  -3   5    7.58    0.42
   5  -4   5    2.46    0.19
  -5   4  -5    2.68    0.25
   5  -6   5   11.39    0.61
   5  -7   5    9.51    0.52
   5  -8   5    0.10    0.09
  -4 -10  -5    0.04    0.03
   4   9   5    2.78    0.19
  -4  -9  -5    2.24    0.16
  -4  -9  -5    2.71    0.21
   4   8   5   16.14    0.82
  -4  -8  -5   15.00    0.80
  -4  -8  -5   15.29    0.78
   4   7   5    4.03    0.29
  -4  -7  -5    3.65    0.26
  -4  -7  -5    3.95    0.42
  -4  -7  -5    3.82    0.33
   4   6   5    7.46    0.46
  -4  -6  -5    7.96    0.60
  -4  -6  -5    7.89    0.46
  -4  -6  -5    7.16    0.43
   4   5   5   14.97    0.82
   4   5   5   14.59    0.79
  -4  -5  -5   13.79    0.76
  -4  -5  -5   15.84    0.86
  -4  -5  -5   14.93    0.79
   4   4   5    5.20    0.38
   4   4   5    5.22    0.33
   4   4   5    5.05    0.37
  -4  -4  -5    4.98    0.38
  -4  -4  -5    5.84    0.33
  -4  -4  -5    5.72    0.35
   4   3   5   76.23    3.41
   4   3   5   68.82    3.43
  -4  -3  -5   70.57    3.44
  -4  -3  -5   72.97    3.40
   4   2   5    2.13    0.19
  -4  -2  -5    2.08    0.19
   4   1   5   28.87    1.44
  -4  -1  -5   30.02    1.43
  -4   0  -5    0.09    0.08
   4  -1   5   27.74    1.34
   4  -2   5    2.17    0.15
   4  -3   5   70.79    3.32
   4  -4   5    4.63    0.27
  -4   4  -5    4.93    0.35
   4  -5   5   14.18    0.72
   4  -6   5    6.96    0.40
   4  -7   5    3.14    0.23
   4  -8   5   13.95    0.72
   3  10   5    0.44    0.06
  -3 -10  -5    0.39    0.05
   3   9   5    0.00    0.05
  -3  -9  -5    0.24    0.08
  -3  -9  -5   -0.02    0.04
   3   8   5   11.29    0.63
  -3  -8  -5   11.07    0.62
  -3  -8  -5   11.78    0.60
   3   7   5   11.23    0.62
  -3  -7  -5   11.14    0.59
  -3  -7  -5   11.06    0.73
  -3  -7  -5   10.50    0.61
   3   6   5   11.33    0.64
  -3  -6  -5   11.73    0.62
  -3  -6  -5   11.82    0.64
  -3  -6  -5   11.45    0.72
   3   5   5   28.60    1.50
   3   5   5   33.18    1.52
  -3  -5  -5   29.20    1.47
  -3  -5  -5   31.03    1.57
  -3  -5  -5   29.39    1.49
   3   4   5    2.08    0.18
   3   4   5    2.53    0.25
   3   4   5    1.89    0.21
  -3  -4  -5    1.88    0.24
  -3  -4  -5    1.96    0.22
   3   3   5    5.03    0.35
  -3  -3  -5    6.43    0.38
   3   2   5   29.40    1.43
  -3  -2  -5   29.07    1.43
   3   1   5   29.21    1.43
  -3  -1  -5   30.07    1.43
   3   0   5   74.00    3.40
  -3   0  -5   71.11    3.39
   3  -1   5   28.71    1.37
   3  -2   5   28.82    1.36
   3  -3   5    5.64    0.30
   3  -4   5    2.27    0.17
   3  -5   5   30.10    1.45
   3  -6   5   10.67    0.57
   3  -8   5   10.50    0.57
   3  -9   5    0.01    0.08
   2  10   5    1.26    0.11
  -2 -10  -5    1.07    0.09
   2   9   5    4.71    0.30
  -2  -9  -5    5.13    0.32
  -2  -9  -5    4.33    0.27
   2   8   5    5.08    0.34
  -2  -8  -5    4.97    0.34
  -2  -8  -5    5.37    0.49
  -2  -8  -5    5.23    0.31
   2   7   5   24.98    1.26
  -2  -7  -5   24.31    1.36
  -2  -7  -5   25.09    1.26
  -2  -7  -5   25.02    1.23
  -2  -6  -5    5.78    0.37
  -2  -6  -5    4.90    0.42
  -2  -6  -5    5.17    0.35
  -2  -6  -5    5.46    0.33
   2   5   5   11.43    0.62
   2   5   5   10.14    0.61
  -2  -5  -5   11.17    0.60
  -2  -5  -5   11.18    0.58
  -2  -5  -5   10.54    0.66
  -2  -5  -5   11.13    0.60
   2   4   5   40.81    2.06
  -2  -4  -5   43.20    2.02
  -2  -4  -5   41.96    2.10
  -2  -4  -5   43.79    2.05
   2   3   5    1.04    0.13
  -2  -3  -5    1.26    0.16
   2   2   5    0.23    0.07
  -2  -2  -5    0.23    0.07
   2   1   5   31.91    1.51
  -2  -1  -5   31.35    1.51
   2   0   5    0.01    0.05
  -2   0  -5    0.05    0.05
   2  -1   5   36.12    1.71
   2  -2   5    0.07    0.11
   2  -5   5   10.51    0.54
   2  -6   5    5.01    0.31
   2  -7   5   22.95    1.14
   2  -8   5    4.78    0.31
   2  -9   5    4.19    0.28
   1  10   5   -0.02    0.04
  -1 -10  -5    0.08    0.03
   1   9   5    4.92    0.32
  -1  -9  -5    5.12    0.29
  -1  -9  -5    5.17    0.34
   1   8   5    0.15    0.08
  -1  -8  -5    0.10    0.10
  -1  -8  -5    0.11    0.09
  -1  -8  -5    0.54    0.22
  -1  -8  -5    0.12    0.15
   1   7   5    0.23    0.09
  -1  -7  -5    0.38    0.13
  -1  -7  -5    0.32    0.08
  -1  -7  -5    0.21    0.19
  -1  -7  -5    0.32    0.11
   1   6   5   14.17    0.77
  -1  -6  -5   13.28    0.83
  -1  -6  -5   14.63    0.74
  -1  -6  -5   15.09    0.77
  -1  -6  -5   14.39    0.76
   1   5   5    1.69    0.25
   1   5   5    1.19    0.17
  -1  -5  -5    1.33    0.14
  -1  -5  -5    1.08    0.18
  -1  -5  -5    1.41    0.17
  -1  -5  -5    1.28    0.20
   1   4   5    7.91    0.47
  -1  -4  -5    8.88    0.52
   1   3   5   59.03    2.98
  -1  -3  -5   64.74    3.01
  -1  -3  -5   65.12    2.98
  -1  -2  -5    1.02    0.13
   1   1   5    7.00    0.38
  -1  -1  -5    7.37    0.38
   1   0   5  184.10    8.54
  -1   1  -5    5.96    0.43
   1  -5   5    1.46    0.16
  -1   6  -5   14.42    0.78
   1  -7   5    0.34    0.10
   1  -8   5    0.00    0.08
   1  -9   5    4.89    0.31
   0 -11  -5    0.99    0.07
   0 -10  -5    0.47    0.07
   0   9   5    0.49    0.09
   0  -9  -5    0.07    0.20
   0  -9  -5    0.58    0.08
   0   8   5    0.01    0.06
   0  -8  -5    0.18    0.16
   0  -8  -5    0.03    0.05
   0  -8  -5   -0.11    0.18
   0  -8  -5    0.01    0.13
   0   7   5   23.86    1.21
   0  -7  -5   24.42    1.18
   0  -7  -5   21.57    1.30
   0  -7  -5   22.70    1.20
   0  -7  -5   26.41    1.22
   0   6   5    0.97    0.14
   0  -6  -5    0.79    0.11
   0  -6  -5    0.90    0.13
   0  -6  -5    0.91    0.17
   0  -6  -5    0.72    0.17
   0   5   5    5.65    0.38
   0   5   5    6.06    0.38
   0  -5  -5    5.99    0.42
   0  -5  -5    6.65    0.38
   0  -5  -5    5.88    0.36
   0  -5  -5    5.80    0.35
   0   4   5   57.63    2.84
   0  -4  -5   61.16    2.82
   0  -4  -5   60.22    2.89
   0   3   5   36.67    1.83
   0  -3  -5   38.17    1.86
   0  -3  -5   39.31    1.81
   0   2   5    2.96    0.22
   0  -2  -5    2.99    0.21
   0   1   5   22.02    1.05
   0   1   5   20.02    1.03
   0  -1  -5   21.76    1.03
   0   0   5    0.02    0.04
   0  -1   5   19.85    0.95
   0  -5   5    6.18    0.37
   0  -6   5    0.77    0.12
   0  -6   5    0.69    0.11
   0   6  -5    0.75    0.14
   0  -8   5    0.00    0.08
   0  -9   5    0.67    0.15
   0 -10   5    0.50    0.11
   1 -11  -5    3.01    0.16
   1 -10  -5    2.85    0.18
  -1   9   5    1.25    0.14
   1  -9  -5    0.95    0.11
   1  -9  -5    1.26    0.23
   1  -9  -5    1.34    0.21
  -1   8   5    4.11    0.30
   1  -8  -5    4.45    0.27
   1  -8  -5    4.46    0.34
   1  -8  -5    4.56    0.46
  -1   7   5   14.75    0.78
   1  -7  -5   14.67    0.78
   1  -7  -5   12.98    0.87
   1  -7  -5   14.73    0.75
   1  -7  -5   15.51    0.79
  -1   6   5    0.03    0.08
   1  -6  -5    0.33    0.12
   1  -6  -5    0.07    0.06
   1  -6  -5    0.07    0.08
   1  -6  -5    0.36    0.11
  -1   5   5    0.57    0.11
  -1   5   5    0.57    0.12
   1  -5  -5    0.44    0.09
   1  -5  -5    0.63    0.12
   1  -5  -5    0.38    0.10
  -1   4   5    7.04    0.41
   1  -4  -5    7.45    0.39
   1  -4  -5    6.76    0.45
  -1   3   5   39.81    2.03
  -1   3   5   42.85    2.06
   1  -3  -5   39.62    2.06
   1  -3  -5   47.38    2.04
  -1   2   5   50.46    2.32
   1  -2  -5   45.24    2.28
  -1   1   5   99.67    4.69
  -1   1   5  101.60    4.68
   1  -1  -5   99.28    4.69
  -1   0   5    1.48    0.11
   1   0  -5    1.41    0.11
  -1  -1   5   92.93    4.32
  -1  -2   5   45.22    2.11
  -1  -4   5    6.43    0.33
  -1  -5   5    0.44    0.09
  -1  -5   5    0.41    0.08
   1   5  -5    0.41    0.15
  -1  -6   5    0.10    0.08
  -1  -6   5    0.13    0.08
   1   6  -5    0.12    0.10
  -1  -7   5   13.36    0.74
  -1  -7   5   13.56    0.75
   1   7  -5   15.59    0.78
  -1  -8   5    3.76    0.28
  -1  -9   5    1.05    0.15
  -1 -10   5    2.41    0.21
   2 -11  -5    0.14    0.04
   2 -10  -5    1.49    0.11
   2  -9  -5   10.32    0.59
   2  -9  -5   11.63    0.64
   2  -9  -5   12.83    0.67
  -2   8   5    4.76    0.32
   2  -8  -5    5.25    0.52
   2  -8  -5    4.71    0.29
   2  -8  -5    5.28    0.36
  -2   7   5    0.90    0.14
   2  -7  -5    0.88    0.15
   2  -7  -5    0.78    0.11
   2  -7  -5    0.76    0.21
   2  -7  -5    1.09    0.16
  -2   6   5    3.69    0.28
   2  -6  -5    4.05    0.29
   2  -6  -5    3.62    0.34
   2  -6  -5    3.74    0.27
   2  -6  -5    4.01    0.25
  -2   5   5   12.21    0.62
   2  -5  -5   10.19    0.58
   2  -5  -5   11.01    0.66
   2  -5  -5   11.76    0.60
   2  -5  -5   10.18    0.64
  -2   4   5    3.60    0.29
   2  -4  -5    3.75    0.29
  -2   3   5    0.28    0.08
  -2   3   5    0.34    0.08
   2  -3  -5    0.36    0.07
   2  -3  -5    0.25    0.08
  -2   2   5   68.18    3.06
  -2   2   5   62.45    3.07
   2  -2  -5   62.45    3.05
  -2   1   5  222.29   10.19
  -2   1   5  219.87   10.17
   2  -1  -5  214.86   10.19
  -2   0   5    0.04    0.05
  -2   0   5    0.04    0.03
   2   0  -5    0.15    0.05
  -2  -1   5  185.47    8.61
  -2  -2   5   61.00    2.85
  -2  -3   5    0.35    0.05
  -2  -4   5    3.79    0.23
  -2  -4   5    3.98    0.23
  -2  -5   5    8.75    0.50
  -2  -5   5    9.22    0.50
   2   5  -5   11.07    0.56
  -2  -6   5    3.72    0.27
  -2  -6   5    3.22    0.27
   2   6  -5    4.10    0.31
  -2  -7   5    0.65    0.14
  -2  -7   5    0.89    0.14
   2   7  -5    0.81    0.15
  -2  -8   5    3.92    0.32
   2   8  -5    5.27    0.39
  -2  -9   5    9.13    0.52
  -2 -10   5    1.07    0.15
   3 -10  -5    0.32    0.06
   3  -9  -5    0.88    0.10
   3  -9  -5    1.33    0.19
   3  -8  -5    0.58    0.12
   3  -8  -5    0.58    0.24
   3  -8  -5    0.67    0.14
   3  -8  -5    0.57    0.14
  -3   7   5    9.28    0.55
   3  -7  -5   10.43    0.57
   3  -7  -5   10.22    0.57
   3  -7  -5    9.54    0.52
  -3   6   5    0.99    0.14
   3  -6  -5    0.82    0.19
   3  -6  -5    0.68    0.12
   3  -6  -5    1.05    0.15
   3  -6  -5    0.84    0.10
  -3   5   5    8.77    0.51
  -3   5   5    8.51    0.57
   3  -5  -5   10.17    0.52
   3  -5  -5    8.71    0.58
   3  -5  -5    8.91    0.50
   3  -5  -5    9.30    0.48
  -3   4   5    6.09    0.40
  -3   4   5    6.54    0.37
   3  -4  -5    5.64    0.40
   3  -4  -5    5.80    0.34
  -3   3   5   31.70    1.71
  -3   3   5   34.42    1.67
   3  -3  -5   38.64    1.66
   3  -3  -5   34.20    1.71
  -3   2   5    6.73    0.39
  -3   1   5   62.49    2.93
  -3   1   5   61.37    2.91
  -3   0   5   15.73    0.76
  -3   0   5   14.79    0.75
  -3  -1   5   63.75    2.99
  -3  -2   5    5.82    0.33
  -3  -2   5    6.62    0.34
  -3  -3   5   34.98    1.70
  -3  -3   5   36.49    1.69
  -3  -4   5    5.53    0.31
  -3  -4   5    5.36    0.31
  -3  -5   5    8.47    0.47
  -3  -5   5    8.02    0.46
   3   5  -5    8.90    0.55
  -3  -6   5    0.85    0.13
  -3  -6   5    0.73    0.12
   3   6  -5    0.94    0.10
   3   6  -5    0.60    0.12
  -3  -7   5    7.83    0.50
  -3  -7   5    9.01    0.51
   3   7  -5    8.74    0.52
  -3  -8   5    0.51    0.12
   3   8  -5    0.68    0.18
  -3  -9   5    0.84    0.14
   3   9  -5    0.99    0.13
  -3 -10   5    0.42    0.11
   4 -10  -5    0.12    0.04
   4  -9  -5    5.85    0.34
   4  -9  -5    6.56    0.43
   4  -8  -5   20.22    1.04
   4  -8  -5   22.79    1.06
   4  -8  -5   18.00    1.00
   4  -7  -5    0.27    0.11
   4  -7  -5    0.11    0.06
   4  -7  -5    0.32    0.21
   4  -7  -5   -0.04    0.12
  -4   6   5    1.48    0.18
   4  -6  -5    1.22    0.23
   4  -6  -5    1.76    0.18
   4  -6  -5    1.83    0.20
   4  -6  -5    1.59    0.17
  -4   5   5    4.26    0.29
  -4   5   5    4.70    0.37
   4  -5  -5    4.18    0.33
   4  -5  -5    4.37    0.26
   4  -5  -5    3.94    0.27
   4  -5  -5    4.05    0.36
  -4   4   5   16.49    0.88
  -4   4   5   16.37    0.82
   4  -4  -5   16.07    0.88
   4  -4  -5   14.99    0.80
  -4   3   5   15.70    0.80
  -4   3   5   16.02    0.85
  -4   2   5   52.21    2.45
  -4   2   5   49.72    2.41
  -4   1   5   15.94    0.81
  -4   0   5   -0.01    0.04
  -4   0   5   -0.01    0.04
  -4  -1   5   16.05    0.79
  -4  -2   5   53.39    2.46
  -4  -2   5   50.49    2.44
  -4  -3   5   15.39    0.77
  -4  -4   5   13.80    0.73
  -4  -4   5   14.98    0.73
  -4  -5   5    3.72    0.26
  -4  -5   5    3.89    0.27
   4   5  -5    3.94    0.25
   4   5  -5    4.12    0.30
   4   5  -5    3.30    0.31
  -4  -6   5    1.38    0.17
  -4  -6   5    1.58    0.19
   4   6  -5    1.46    0.15
   4   6  -5    1.43    0.20
  -4  -7   5    0.03    0.09
  -4  -7   5    0.17    0.12
  -4  -7   5    0.05    0.11
   4   7  -5    0.09    0.06
   4   7  -5    0.07    0.09
  -4  -8   5   17.60    0.95
  -4  -8   5   17.03    0.87
  -4  -8   5   17.32    0.94
   4   8  -5   18.10    0.93
  -4  -9   5    5.60    0.41
   4   9  -5    6.09    0.36
  -4 -10   5   -0.01    0.11
   5 -10  -5    0.72    0.08
   5  -9  -5    0.26    0.17
   5  -9  -5    0.25    0.06
   5  -8  -5    4.64    0.35
   5  -8  -5    4.37    0.36
   5  -8  -5    4.22    0.27
   5  -8  -5    5.27    0.55
   5  -7  -5    2.75    0.25
   5  -7  -5    2.28    0.32
   5  -7  -5    2.28    0.18
   5  -7  -5    2.38    0.26
   5  -6  -5    2.75    0.27
   5  -6  -5    3.10    0.21
   5  -6  -5    3.10    0.25
   5  -6  -5    3.53    0.38
   5  -5  -5   19.98    1.02
   5  -5  -5   21.43    1.03
   5  -5  -5   19.64    0.99
   5  -5  -5   19.59    1.11
  -5   4   5   63.37    3.21
  -5   4   5   66.32    3.14
   5  -4  -5   71.87    3.13
   5  -4  -5   63.51    3.14
  -5   3   5   15.38    0.86
  -5   3   5   16.65    0.82
   5  -3  -5   16.33    0.81
  -5   2   5    6.47    0.40
   5  -2  -5    6.65    0.36
  -5   1   5   29.38    1.46
  -5   1   5   31.12    1.48
  -5   0   5   59.46    2.82
  -5  -1   5   29.13    1.42
  -5  -1   5   29.56    1.42
  -5  -2   5    6.48    0.35
  -5  -2   5    6.19    0.36
  -5  -3   5   14.66    0.75
  -5  -3   5   15.10    0.77
  -5  -4   5   61.26    3.09
  -5  -4   5   61.10    3.09
   5   4  -5   64.97    3.08
   5   4  -5   67.03    3.13
   5   4  -5   71.64    3.15
  -5  -5   5   17.64    0.98
  -5  -5   5   18.58    0.98
   5   5  -5   20.22    0.98
   5   5  -5   20.25    0.94
   5   5  -5   18.32    0.99
  -5  -6   5    3.05    0.26
  -5  -6   5    3.47    0.28
  -5  -6   5    3.28    0.27
   5   6  -5    2.71    0.27
   5   6  -5    3.75    0.30
   5   6  -5    3.25    0.29
  -5  -7   5    2.12    0.23
  -5  -7   5    2.41    0.24
  -5  -7   5    2.49    0.26
   5   7  -5    2.58    0.18
   5   7  -5    2.25    0.23
  -5  -8   5    3.60    0.31
  -5  -8   5    3.34    0.24
   5   8  -5    3.70    0.27
  -5  -9   5    0.41    0.12
  -5  -9   5    0.34    0.09
   5   9  -5    0.25    0.09
   6 -10  -5    0.04    0.04
   6  -9  -5    9.40    0.65
   6  -9  -5    9.82    0.55
   6  -8  -5    0.18    0.06
   6  -8  -5    0.24    0.12
   6  -7  -5   19.60    1.00
   6  -7  -5   18.57    1.14
   6  -7  -5   18.00    0.95
   6  -7  -5   19.75    1.00
  -6   6   5   17.14    1.00
   6  -6  -5   16.34    0.86
   6  -6  -5   15.11    0.98
   6  -6  -5   16.28    0.85
   6  -6  -5   15.54    0.81
  -6   5   5   16.81    1.00
   6  -5  -5   17.50    0.91
   6  -5  -5   17.38    1.02
   6  -5  -5   17.97    0.92
   6  -5  -5   18.40    0.88
  -6   4   5    0.13    0.17
  -6   4   5    0.27    0.12
   6  -4  -5    0.27    0.19
   6  -4  -5    0.32    0.08
   6  -4  -5    0.38    0.08
  -6   3   5   37.18    1.79
  -6   3   5   37.16    1.85
   6  -3  -5   35.31    1.79
   6  -3  -5   39.32    1.78
  -6   2   5    0.23    0.08
  -6   2   5    0.38    0.08
   6  -2  -5    0.25    0.08
  -6   1   5  131.58    6.61
  -6   1   5  142.30    6.64
   6  -1  -5  150.88    6.61
  -6   0   5    0.01    0.05
  -6   0   5    0.01    0.04
  -6  -1   5  134.93    6.38
  -6  -1   5  137.29    6.36
  -6  -2   5    0.19    0.06
  -6  -2   5    0.30    0.07
  -6  -3   5   33.64    1.71
  -6  -3   5   34.05    1.70
   6   3  -5   36.01    1.71
   6   3  -5   33.71    1.72
   6   3  -5   38.20    1.71
  -6  -4   5    0.29    0.09
  -6  -4   5    0.26    0.08
   6   4  -5    0.43    0.10
   6   4  -5    0.37    0.10
   6   4  -5    0.30    0.10
  -6  -5   5   15.94    0.88
  -6  -5   5   16.17    0.88
   6   5  -5   16.15    0.84
   6   5  -5   16.31    0.89
   6   5  -5   18.02    0.87
  -6  -6   5   14.68    0.81
  -6  -6   5   14.14    0.82
  -6  -6   5   14.92    0.79
   6   6  -5   17.04    0.80
   6   6  -5   13.80    0.76
   6   6  -5   15.41    0.83
  -6  -7   5   16.74    0.90
  -6  -7   5   16.16    0.84
  -6  -7   5   16.72    0.91
   6   7  -5   15.99    0.82
   6   7  -5   16.62    0.89
  -6  -8   5    0.09    0.08
  -6  -8   5   -0.03    0.11
   6   8  -5    0.24    0.08
   6   8  -5    0.05    0.05
  -6  -9   5    8.02    0.43
  -6  -9   5    8.03    0.49
   6   9  -5    8.79    0.47
   7 -10  -5    3.71    0.20
   7  -9  -5    0.02    0.04
   7  -8  -5    1.31    0.13
   7  -8  -5    1.69    0.21
   7  -7  -5    8.30    0.49
   7  -7  -5    7.25    0.42
   7  -7  -5    7.42    0.48
  -7   6   5   -0.57    0.45
   7  -6  -5    0.06    0.06
   7  -6  -5   -0.07    0.09
   7  -6  -5    0.18    0.20
   7  -6  -5    0.13    0.12
  -7   5   5   11.86    0.74
   7  -5  -5   10.84    0.62
   7  -5  -5   11.00    0.63
   7  -5  -5   11.05    0.58
  -7   4   5    0.40    0.15
   7  -4  -5    0.52    0.09
   7  -4  -5    0.56    0.14
  -7   3   5    3.77    0.27
  -7   3   5    3.66    0.31
   7  -3  -5    3.93    0.27
   7  -3  -5    3.51    0.24
  -7   2   5   12.92    0.65
  -7   2   5   12.32    0.69
   7  -2  -5   12.53    0.66
   7  -2  -5   11.87    0.65
   7  -2  -5   12.19    0.63
  -7   1   5    0.02    0.06
  -7   1   5    0.00    0.06
   7  -1  -5    0.12    0.11
  -7   0   5   30.68    1.56
  -7   0   5   33.61    1.58
  -7  -1   5    0.04    0.05
  -7  -1   5    0.03    0.04
  -7  -2   5   11.52    0.63
  -7  -2   5   11.86    0.62
   7   2  -5   10.88    0.63
   7   2  -5   12.24    0.63
  -7  -3   5    3.76    0.27
  -7  -3   5    3.71    0.28
   7   3  -5    4.17    0.27
   7   3  -5    3.48    0.29
   7   3  -5    3.52    0.28
  -7  -4   5    0.53    0.11
  -7  -4   5    0.65    0.12
   7   4  -5    0.50    0.10
   7   4  -5    0.39    0.11
   7   4  -5    0.49    0.13
  -7  -5   5   10.75    0.61
  -7  -5   5    9.85    0.60
   7   5  -5   11.15    0.61
   7   5  -5    9.52    0.56
  -7  -6   5    0.04    0.11
  -7  -6   5    0.05    0.09
   7   6  -5    0.02    0.08
   7   6  -5    0.14    0.11
   7   6  -5    0.05    0.06
  -7  -7   5    6.65    0.40
  -7  -7   5    6.81    0.48
  -7  -7   5    6.98    0.46
   7   7  -5    6.05    0.42
   7   7  -5    6.50    0.37
  -7  -8   5    1.10    0.17
  -7  -8   5    1.00    0.12
   7   8  -5    1.12    0.15
  -7  -9   5    0.04    0.11
  -7  -9   5   -0.03    0.06
   8  -9  -5    3.96    0.23
   8  -8  -5    2.12    0.16
   8  -8  -5    2.32    0.26
   8  -7  -5    8.15    0.45
   8  -7  -5    8.58    0.52
   8  -7  -5    8.00    0.51
   8  -6  -5    2.62    0.28
   8  -6  -5    3.11    0.29
   8  -6  -5    3.75    0.45
   8  -6  -5    2.97    0.22
  -8   5   5   13.37    0.84
   8  -5  -5   13.06    0.70
   8  -5  -5   12.36    0.70
   8  -5  -5   12.02    0.66
  -8   4   5    3.31    0.36
   8  -4  -5    3.49    0.24
   8  -4  -5    3.76    0.29
   8  -4  -5    3.65    0.29
  -8   3   5    5.78    0.43
   8  -3  -5    6.15    0.35
   8  -3  -5    6.69    0.39
   8  -3  -5    5.54    0.39
  -8   2   5    0.53    0.12
  -8   2   5    0.70    0.14
   8  -2  -5    0.81    0.13
   8  -2  -5    0.93    0.14
   8  -2  -5    0.59    0.09
  -8   1   5    0.04    0.08
  -8   1   5    0.06    0.07
   8  -1  -5   -0.06    0.09
   8  -1  -5    0.10    0.08
   8  -1  -5   -0.03    0.06
  -8   0   5   -0.01    0.06
  -8   0   5    0.02    0.07
   8   0  -5    0.02    0.08
   8   0  -5    0.01    0.06
  -8  -1   5    0.04    0.07
  -8  -1   5    0.05    0.06
   8   1  -5   -0.01    0.07
   8   1  -5   -0.09    0.07
   8   1  -5    0.02    0.08
  -8  -2   5    0.58    0.11
   8   2  -5    0.50    0.10
   8   2  -5    0.77    0.13
   8   2  -5    0.54    0.10
  -8  -3   5    6.22    0.40
  -8  -3   5    5.84    0.38
   8   3  -5    6.05    0.40
   8   3  -5    5.44    0.37
   8   3  -5    6.04    0.38
  -8  -4   5    3.10    0.26
  -8  -4   5    3.04    0.27
   8   4  -5    3.02    0.25
   8   4  -5    2.81    0.31
  -8  -5   5   11.45    0.66
  -8  -5   5   11.23    0.79
   8   5  -5   11.06    0.64
   8   5  -5   11.21    0.62
   8   5  -5   10.54    0.61
  -8  -6   5    2.47    0.26
  -8  -6   5    2.62    0.31
  -8  -6   5    2.62    0.22
   8   6  -5    2.66    0.21
   8   6  -5    2.87    0.25
  -8  -7   5    6.65    0.45
  -8  -7   5    6.38    0.38
   8   7  -5    5.88    0.36
   8   7  -5    7.39    0.43
  -8  -8   5    1.78    0.21
  -8  -8   5    1.71    0.15
   8   8  -5    2.02    0.14
   8   8  -5    1.85    0.17
  -8  -9   5    3.46    0.20
  -9   9   5    0.08    0.03
   9  -9  -5    0.08    0.04
   9  -8  -5    0.48    0.07
   9  -7  -5    3.12    0.34
   9  -7  -5    3.14    0.21
   9  -6  -5    0.24    0.27
   9  -6  -5    0.20    0.15
   9  -6  -5    0.23    0.13
   9  -6  -5    0.13    0.06
   9  -5  -5    4.13    0.33
   9  -5  -5    4.27    0.27
  -9   4   5    5.03    0.46
   9  -4  -5    4.60    0.33
   9  -4  -5    3.66    0.31
   9  -4  -5    3.96    0.27
  -9   3   5    9.80    0.62
   9  -3  -5    8.99    0.51
   9  -3  -5    9.98    0.56
  -9   2   5    0.53    0.13
   9  -2  -5    0.78    0.15
   9  -2  -5    0.55    0.12
   9  -2  -5    0.50    0.09
  -9   1   5    5.88    0.37
  -9   1   5    4.88    0.33
  -9   1   5    5.21    0.38
   9  -1  -5    5.51    0.35
   9  -1  -5    5.18    0.32
  -9   0   5   11.15    0.62
  -9   0   5   11.16    0.64
  -9   0   5   11.38    0.65
   9   0  -5   10.66    0.61
   9   0  -5   11.37    0.59
   9   0  -5   11.22    0.62
  -9  -1   5    5.92    0.40
  -9  -1   5    5.86    0.40
  -9  -1   5    5.40    0.37
   9   1  -5    6.50    0.35
   9   1  -5    5.87    0.37
   9   1  -5    5.17    0.37
  -9  -2   5    0.50    0.12
  -9  -2   5    0.98    0.18
  -9  -2   5    0.72    0.14
   9   2  -5    0.73    0.13
   9   2  -5    0.78    0.11
   9   2  -5    0.70    0.12
   9   2  -5    0.80    0.15
  -9  -3   5    9.31    0.56
  -9  -3   5    8.43    0.54
   9   3  -5    9.25    0.53
   9   3  -5    8.76    0.52
   9   3  -5    9.00    0.49
  -9  -4   5    2.42    0.37
  -9  -4   5    3.36    0.29
   9   4  -5    3.57    0.27
   9   4  -5    3.86    0.29
   9   4  -5    3.65    0.28
  -9  -5   5    4.39    0.38
   9   5  -5    4.34    0.32
   9   5  -5    4.36    0.31
  -9  -6   5    0.09    0.07
  -9  -6   5    0.02    0.11
  -9  -6   5   -0.10    0.15
   9   6  -5    0.15    0.08
   9   6  -5    0.15    0.07
  -9  -7   5    2.54    0.39
  -9  -7   5    3.31    0.21
   9   7  -5    2.60    0.23
   9   7  -5    2.80    0.20
  -9  -8   5    0.50    0.07
  -9  -8   5    0.47    0.15
   9   8  -5    0.42    0.09
  -9  -9   5    0.22    0.05
 -10   8   5    0.00    0.04
  10  -8  -5   -0.01    0.03
  10  -7  -5   -0.05    0.04
  10  -6  -5    3.41    0.24
  10  -6  -5    4.26    0.36
  10  -6  -5    3.95    0.38
  10  -5  -5    0.65    0.17
  10  -5  -5    0.41    0.13
  10  -5  -5    0.38    0.08
 -10   4   5   27.49    1.46
  10  -4  -5   25.20    1.27
  10  -4  -5   25.23    1.31
 -10   3   5   -0.35    0.24
  10  -3  -5    0.13    0.07
  10  -3  -5    0.15    0.09
  10  -3  -5   -0.22    0.14
 -10   2   5    0.00    0.14
 -10   2   5    0.02    0.07
  10  -2  -5    0.10    0.09
  10  -2  -5    0.25    0.16
  10  -2  -5    0.01    0.06
 -10   1   5    2.30    0.21
 -10   1   5    1.98    0.26
  10  -1  -5    2.58    0.23
  10  -1  -5    2.21    0.18
 -10   0   5    0.10    0.12
 -10   0   5    0.07    0.10
  10   0  -5   -0.05    0.07
  10   0  -5    0.06    0.07
 -10  -1   5    2.37    0.25
 -10  -1   5    2.08    0.26
  10   1  -5    2.51    0.23
  10   1  -5    2.29    0.20
 -10  -2   5    0.03    0.09
 -10  -2   5   -0.08    0.13
 -10  -2   5   -0.09    0.10
  10   2  -5   -0.01    0.08
  10   2  -5   -0.10    0.08
  10   2  -5    0.10    0.12
 -10  -3   5   -0.09    0.16
 -10  -3   5    0.08    0.11
 -10  -3   5    0.29    0.12
  10   3  -5    0.10    0.10
  10   3  -5    0.20    0.09
  10   3  -5    0.02    0.09
 -10  -4   5   23.81    1.25
 -10  -4   5   23.92    1.38
  10   4  -5   22.49    1.19
  10   4  -5   23.18    1.19
 -10  -5   5    0.59    0.15
 -10  -5   5    0.34    0.17
  10   5  -5    0.39    0.11
  10   5  -5    0.55    0.11
 -10  -6   5    3.00    0.22
 -10  -6   5    2.89    0.30
  10   6  -5    2.75    0.22
  10   6  -5    2.98    0.24
 -10  -7   5    0.04    0.05
 -10  -7   5   -0.01    0.14
  10   7  -5    0.04    0.05
 -10  -8   5    0.01    0.04
 -11   8   5    0.18    0.04
  11  -8  -5    0.15    0.04
 -11   7   5    0.08    0.04
  11  -7  -5    0.03    0.04
 -11   6   5    0.58    0.09
  11  -6  -5    0.45    0.16
  11  -6  -5    0.67    0.09
 -11   5   5    1.52    0.15
  11  -5  -5    2.32    0.24
  11  -5  -5    1.55    0.14
 -11   4   5    9.81    0.53
  11  -4  -5    9.29    0.51
  11  -4  -5    9.37    0.56
 -11   3   5    0.82    0.12
 -11   3   5    0.99    0.31
  11  -3  -5    1.12    0.15
  11  -3  -5    1.03    0.13
 -11   2   5    6.53    0.54
 -11   2   5    6.35    0.39
  11  -2  -5    6.16    0.37
  11  -2  -5    6.15    0.42
 -11   1   5    2.15    0.20
 -11   1   5    1.50    0.26
  11  -1  -5    1.61    0.16
  11  -1  -5    1.38    0.18
 -11   0   5    6.85    0.40
 -11   0   5    6.07    0.47
  11   0  -5    6.46    0.42
  11   0  -5    5.92    0.37
 -11  -1   5    1.55    0.22
 -11  -1   5    1.28    0.16
  11   1  -5    1.72    0.19
  11   1  -5    1.68    0.17
 -11  -2   5    7.05    0.46
 -11  -2   5    5.58    0.45
 -11  -2   5    5.68    0.41
  11   2  -5    6.72    0.40
  11   2  -5    5.54    0.36
  11   2  -5    5.95    0.40
 -11  -3   5    1.03    0.20
 -11  -3   5    1.16    0.22
 -11  -3   5    1.31    0.20
  11   3  -5    1.20    0.18
  11   3  -5    1.20    0.16
  11   3  -5    1.29    0.14
 -11  -4   5    9.64    0.61
 -11  -4   5   10.70    0.62
 -11  -4   5   10.33    0.66
  11   4  -5    9.77    0.56
  11   4  -5    9.48    0.57
 -11  -5   5    1.76    0.23
  11   5  -5    1.52    0.17
  11   5  -5    1.57    0.17
 -11  -6   5    0.60    0.09
 -11  -6   5    0.45    0.17
  11   6  -5    0.46    0.08
 -11  -7   5    0.08    0.05
  11   7  -5    0.09    0.05
 -11  -8   5    0.20    0.04
 -12   7   5    0.04    0.03
 -12   6   5    0.04    0.04
  12  -6  -5    0.02    0.04
 -12   5   5    0.14    0.06
  12  -5  -5   -0.07    0.12
  12  -5  -5    0.02    0.04
 -12   4   5    0.04    0.05
  12  -4  -5   -0.10    0.10
  12  -4  -5    0.00    0.04
 -12   3   5   12.18    0.65
  12  -3  -5   11.76    0.67
  12  -3  -5   11.90    0.63
 -12   2   5   -0.22    0.43
 -12   2   5    0.04    0.07
  12  -2  -5   -0.05    0.09
  12  -2  -5   -0.01    0.05
 -12   1   5    1.30    0.16
  12  -1  -5    0.95    0.15
  12  -1  -5    1.37    0.14
 -12   0   5   -0.03    0.20
 -12   0   5    0.03    0.07
  12   0  -5   -0.04    0.08
 -12  -1   5    1.26    0.27
 -12  -1   5    1.15    0.15
  12   1  -5    0.91    0.15
  12   1  -5    1.22    0.14
 -12  -2   5    0.08    0.19
 -12  -2   5    0.10    0.10
 -12  -2   5   -0.02    0.33
  12   2  -5    0.08    0.08
  12   2  -5   -0.08    0.07
 -12  -4   5   -0.09    0.22
 -12  -4   5    0.22    0.13
  12   4  -5   -0.03    0.07
 -12  -5   5    0.13    0.25
 -12  -5   5    0.09    0.05
  12   5  -5    0.08    0.06
 -12  -6   5    0.04    0.04
  12   6  -5    0.03    0.05
 -12  -7   5   -0.03    0.03
  12   7  -5   -0.09    0.04
 -13   6   5    0.23    0.04
 -13   5   5    0.19    0.05
  13  -5  -5    0.06    0.04
  13  -4  -5    1.06    0.15
 -13   3   5    0.30    0.08
  13  -3  -5    0.49    0.11
  13  -3  -5    0.46    0.08
 -13   2   5    0.51    0.09
  13  -2  -5    0.53    0.09
  13  -2  -5    0.58    0.12
 -13   1   5    0.08    0.07
  13  -1  -5   -0.04    0.05
  13  -1  -5   -0.13    0.08
 -13   0   5    4.57    0.32
  13   0  -5    5.33    0.35
  13   0  -5    4.83    0.30
 -13  -1   5    0.09    0.08
  13   1  -5    0.04    0.07
  13   1  -5    0.09    0.08
 -13  -2   5    0.63    0.12
  13   2  -5    0.54    0.09
  13   2  -5    0.54    0.10
 -13  -3   5    0.68    0.13
  13   3  -5    0.54    0.11
 -13  -4   5    0.62    0.15
 -13  -5   5    0.12    0.05
  13   5  -5    0.15    0.05
  13   6  -5    0.20    0.05
 -14   5   5    0.16    0.04
  14  -5  -5    0.15    0.04
 -14   4   5    2.24    0.16
  14  -4  -5    2.27    0.15
 -14   3   5    0.16    0.06
  14  -3  -5    0.19    0.06
 -14   2   5   -0.04    0.05
  14  -2  -5    0.07    0.06
  14  -2  -5    0.07    0.08
 -14   1   5    0.89    0.12
  14  -1  -5    0.87    0.13
  14  -1  -5    0.80    0.11
 -14   0   5    0.01    0.06
  14   0  -5    0.12    0.08
  14   0  -5    0.03    0.05
 -14  -1   5    0.81    0.11
  14   1  -5    0.66    0.11
  14   1  -5    0.96    0.10
 -14  -2   5   -0.06    0.07
  14   2  -5    0.24    0.10
  14   2  -5   -0.03    0.06
 -14  -3   5   -0.34    0.11
 -14  -3   5    0.19    0.05
  14   3  -5    0.17    0.07
 -14  -4   5    2.01    0.14
  14   4  -5    2.16    0.16
 -14  -5   5    0.12    0.04
  14   5  -5    0.10    0.05
 -15   3   5    0.14    0.04
  15  -3  -5    0.14    0.05
 -15   2   5    2.02    0.15
  15  -2  -5    1.57    0.18
 -15   1   5    0.95    0.11
  15  -1  -5    0.87    0.11
  15  -1  -5    0.74    0.09
 -15   0   5    1.78    0.12
 -15   0   5    1.50    0.14
  15   0  -5    1.53    0.15
  15   0  -5    1.58    0.13
 -15  -1   5    0.89    0.09
  15   1  -5    0.67    0.09
 -15  -2   5    1.72    0.12
 -15  -2   5    1.89    0.15
  15   2  -5    2.02    0.16
 -15  -3   5    0.10    0.04
  15   3  -5    0.10    0.05
 -12  -3  -6    2.81    0.17
 -12  -3  -6    2.61    0.15
  12   2   6    2.49    0.17
 -12  -2  -6    2.53    0.15
 -12  -2  -6    2.60    0.17
  12   1   6    0.14    0.05
 -12  -1  -6    0.18    0.04
 -12  -1  -6    0.10    0.05
  12   0   6    7.11    0.37
 -12   0  -6    6.80    0.37
  12  -1   6    0.08    0.06
 -12   1  -6    0.08    0.05
  12  -2   6    2.17    0.21
 -12   2  -6    2.51    0.16
 -11  -5  -6    0.20    0.04
 -11  -4  -6    0.06    0.04
 -11  -4  -6   -0.03    0.06
  11   3   6    4.26    0.24
 -11  -3  -6    3.27    0.24
 -11  -3  -6    3.80    0.23
  11   2   6    8.66    0.44
 -11  -2  -6    7.38    0.42
  11   1   6    1.85    0.24
  11   1   6    2.27    0.17
 -11  -1  -6    1.84    0.14
  11   0   6   -0.06    0.06
  11   0   6    0.16    0.14
 -11   0  -6   -0.01    0.04
 -11   0  -6   -0.06    0.05
  11  -1   6    2.11    0.17
  11  -1   6    1.73    0.22
 -11   1  -6    2.00    0.18
  11  -2   6    7.70    0.49
  11  -2   6    8.23    0.42
 -11   2  -6    7.38    0.42
  11  -3   6    3.61    0.25
  11  -3   6    3.66    0.32
 -11   3  -6    3.96    0.23
 -10  -6  -6    0.13    0.04
  10   5   6   -0.04    0.11
 -10  -5  -6    0.00    0.09
 -10  -5  -6   -0.06    0.04
  10   4   6    0.59    0.16
 -10  -4  -6    0.33    0.08
 -10  -4  -6    0.18    0.08
  10   3   6    0.08    0.06
  10   3   6    0.11    0.25
 -10  -3  -6    0.17    0.06
  10   2   6    5.90    0.35
  10   2   6    6.31    0.46
 -10  -2  -6    5.34    0.34
  10   1   6    2.51    0.29
  10   1   6    2.84    0.22
 -10  -1  -6    2.58    0.19
  10   0   6    4.38    0.27
  10   0   6    4.28    0.35
 -10   0  -6    3.84    0.25
  10  -1   6    2.48    0.27
  10  -1   6    2.70    0.21
 -10   1  -6    2.58    0.17
  10  -2   6    4.78    0.37
  10  -2   6    4.89    0.42
 -10   2  -6    5.22    0.31
  10  -3   6   -0.08    0.10
  10  -3   6    0.13    0.12
 -10   3  -6    0.09    0.12
  10  -4   6    0.26    0.13
 -10   4  -6    0.30    0.08
   9   7   6    4.22    0.25
  -9  -7  -6    3.92    0.23
   9   6   6    2.95    0.29
  -9  -6  -6    3.14    0.21
   9   5   6   -0.02    0.10
  -9  -5  -6    0.09    0.06
  -9  -5  -6    0.07    0.10
   9   4   6    2.72    0.28
   9   4   6    2.79    0.21
   9   4   6    1.87    0.39
  -9  -4  -6    2.83    0.22
   9   3   6    1.87    0.26
   9   3   6    1.76    0.18
  -9  -3  -6    1.84    0.18
   9   2   6    2.35    0.29
   9   2   6    2.67    0.22
  -9  -2  -6    2.36    0.20
   9   1   6   20.57    1.02
   9   1   6   20.38    1.09
  -9  -1  -6   19.52    1.01
   9   0   6    0.10    0.08
   9   0   6    0.05    0.11
  -9   0  -6   -0.01    0.06
   9  -1   6   19.88    1.07
   9  -1   6   20.18    1.02
  -9   1  -6   20.17    0.99
   9  -2   6    2.13    0.21
   9  -2   6    2.63    0.25
  -9   2  -6    2.39    0.21
   9  -3   6    1.56    0.20
   9  -3   6    1.70    0.18
  -9   3  -6    1.77    0.18
   9  -4   6    2.64    0.29
  -9   4  -6    2.70    0.21
   9  -5   6    0.07    0.11
   8   8   6    0.57    0.08
  -8  -8  -6    0.74    0.08
   8   7   6    1.80    0.17
  -8  -7  -6    1.99    0.16
  -8  -7  -6    2.20    0.13
   8   6   6    1.34    0.16
  -8  -6  -6    1.25    0.11
  -8  -6  -6    1.32    0.14
   8   5   6   22.30    1.15
  -8  -5  -6   22.37    1.14
  -8  -5  -6   23.18    1.13
   8   4   6    9.28    0.56
   8   4   6    9.16    0.53
   8   4   6   11.19    0.67
  -8  -4  -6    9.04    0.54
   8   3   6    4.05    0.37
   8   3   6    4.71    0.32
   8   3   6    4.54    0.40
  -8  -3  -6    4.52    0.32
   8   2   6    5.05    0.32
   8   2   6    4.97    0.51
  -8  -2  -6    4.70    0.32
   8   1   6    5.91    0.43
   8   1   6    6.67    0.38
  -8  -1  -6    5.42    0.36
   8   0   6    4.63    0.31
   8   0   6    4.65    0.35
  -8   0  -6    4.47    0.30
   8  -1   6    6.23    0.39
   8  -1   6    6.31    0.43
  -8   1  -6    6.23    0.36
   8  -2   6    5.06    0.41
   8  -2   6    5.43    0.35
  -8   2  -6    5.27    0.30
   8  -3   6    3.91    0.32
  -8   3  -6    4.66    0.36
   8  -4   6    7.80    0.50
  -8   4  -6    9.08    0.48
   8  -6   6    0.89    0.14
   7   8   6    2.29    0.17
  -7  -8  -6    2.44    0.14
  -7  -8  -6    2.21    0.17
   7   7   6    0.42    0.09
  -7  -7  -6    0.40    0.06
  -7  -7  -6    0.36    0.08
   7   6   6    0.33    0.09
  -7  -6  -6    0.39    0.07
  -7  -6  -6    0.30    0.09
   7   5   6   -0.27    0.28
   7   5   6    0.29    0.11
  -7  -5  -6    0.34    0.07
  -7  -5  -6    0.34    0.09
   7   4   6    0.45    0.14
   7   4   6    0.56    0.20
   7   4   6    0.42    0.10
  -7  -4  -6    0.40    0.09
  -7  -4  -6    0.62    0.12
   7   3   6    0.06    0.12
   7   3   6    0.24    0.15
   7   3   6    0.20    0.08
  -7  -3  -6    0.14    0.08
  -7  -3  -6    0.06    0.09
   7   2   6   18.10    0.94
   7   2   6   17.74    1.00
  -7  -2  -6   19.50    0.96
   7   1   6   19.16    1.02
   7   1   6   19.69    0.97
  -7  -1  -6   17.88    0.96
   7   0   6    0.04    0.11
   7   0   6    0.04    0.09
  -7   0  -6    0.01    0.07
   7  -1   6   18.39    0.98
  -7   1  -6   18.94    0.93
   7  -2   6   20.51    1.06
  -7   2  -6   21.29    1.02
   7  -3   6    0.05    0.08
  -7   3  -6   -0.02    0.09
   7  -4   6    0.44    0.10
  -7   4  -6    0.46    0.12
   7  -5   6    0.18    0.10
  -7   5  -6   -0.17    0.11
   7  -7   6    0.37    0.11
   6   9   6    0.03    0.04
  -6  -9  -6   -0.09    0.05
   6   8   6   -0.03    0.05
  -6  -8  -6   -0.06    0.05
  -6  -8  -6    0.02    0.04
   6   7   6    0.14    0.07
  -6  -7  -6    0.24    0.08
  -6  -7  -6    0.17    0.05
   6   6   6    0.05    0.09
  -6  -6  -6    0.13    0.08
  -6  -6  -6    0.12    0.06
   6   5   6    2.68    0.27
  -6  -5  -6    3.28    0.25
  -6  -5  -6    3.03    0.35
  -6  -5  -6    2.81    0.21
   6   4   6   22.68    1.17
   6   4   6   21.56    1.13
   6   4   6   21.09    1.10
  -6  -4  -6   22.66    1.19
  -6  -4  -6   21.83    1.12
  -6  -4  -6   21.48    1.07
   6   3   6    8.85    0.57
   6   3   6    8.32    0.50
   6   3   6    9.51    0.58
  -6  -3  -6    9.50    0.53
  -6  -3  -6    9.31    0.48
   6   2   6    8.44    0.47
   6   2   6    8.64    0.53
  -6  -2  -6    8.01    0.51
   6   1   6    7.28    0.47
   6   1   6    7.98    0.45
  -6  -1  -6    7.67    0.44
   6   0   6    9.22    0.51
   6   0   6    8.79    0.52
  -6   0  -6    8.83    0.49
   6  -1   6    9.17    0.50
   6  -1   6    7.71    0.48
  -6   1  -6    8.60    0.45
   6  -3   6    7.90    0.47
  -6   3  -6    8.67    0.49
   6  -4   6   20.31    1.03
  -6   4  -6   20.38    1.04
   6  -6   6    0.27    0.10
   6  -7   6    0.14    0.10
   5   9   6    7.31    0.38
  -5  -9  -6    6.62    0.35
  -5  -9  -6    7.08    0.38
  -5  -8  -6    1.51    0.19
  -5  -8  -6    1.88    0.17
   5   7   6    6.18    0.42
  -5  -7  -6    7.10    0.42
  -5  -7  -6    7.30    0.39
   5   6   6    1.80    0.28
  -5  -6  -6    2.19    0.21
  -5  -6  -6    2.61    0.36
  -5  -6  -6    2.12    0.18
   5   5   6    1.77    0.20
   5   5   6    2.05    0.26
  -5  -5  -6    1.90    0.20
  -5  -5  -6    1.89    0.22
  -5  -5  -6    1.98    0.43
  -5  -5  -6    1.84    0.16
   5   4   6   11.74    0.69
   5   4   6   12.92    0.67
   5   4   6   11.74    0.71
  -5  -4  -6   12.92    0.74
  -5  -4  -6   12.69    0.68
   5   3   6   16.33    0.87
   5   3   6   15.69    0.91
   5   3   6   16.56    0.91
  -5  -3  -6   16.87    0.92
  -5  -3  -6   18.49    0.85
  -5  -3  -6   17.60    0.89
   5   2   6    0.50    0.10
   5   2   6    0.44    0.11
  -5  -2  -6    0.34    0.09
  -5  -2  -6    0.41    0.14
   5   1   6    3.01    0.25
   5   1   6    2.81    0.28
  -5  -1  -6    3.10    0.23
   5   0   6    0.00    0.07
  -5   0  -6    0.00    0.08
  -5   1  -6    2.88    0.21
   5  -2   6    0.35    0.09
  -5   2  -6    0.32    0.13
  -5   2  -6    0.26    0.09
   5  -3   6   16.43    0.86
  -5   3  -6   17.85    0.89
   5  -4   6   11.41    0.63
  -5   4  -6   13.01    0.68
   5  -6   6    1.76    0.18
   5  -7   6    6.01    0.36
   5  -8   6    1.62    0.17
   4  10   6    3.44    0.20
   4   9   6    0.54    0.08
  -4  -9  -6    0.46    0.06
  -4  -9  -6    0.32    0.08
   4   8   6    0.38    0.10
  -4  -8  -6    0.39    0.08
  -4  -8  -6    0.45    0.08
   4   7   6    2.21    0.22
  -4  -7  -6    2.61    0.19
  -4  -7  -6    2.63    0.22
   4   6   6   12.95    0.73
  -4  -6  -6   12.89    0.69
  -4  -6  -6   13.26    0.72
  -4  -6  -6   14.46    0.84
   4   5   6    8.15    0.53
   4   5   6    7.29    0.48
  -4  -5  -6    7.99    0.55
  -4  -5  -6    8.23    0.47
  -4  -5  -6    7.99    0.44
   4   4   6    6.95    0.47
   4   4   6    7.30    0.48
  -4  -4  -6    8.13    0.42
  -4  -4  -6    7.65    0.50
  -4  -4  -6    7.50    0.45
   4   3   6    0.61    0.11
  -4  -3  -6    0.75    0.12
  -4  -3  -6    0.83    0.16
   4   2   6   18.47    0.91
   4   2   6   17.18    0.93
  -4  -2  -6   18.03    0.92
  -4  -2  -6   18.44    0.96
   4   1   6    4.48    0.30
  -4  -1  -6    5.35    0.30
  -4  -1  -6    4.07    0.30
   4   0   6  158.69    7.41
   4  -1   6    5.41    0.32
   4  -2   6   16.83    0.83
   4  -3   6    0.72    0.10
  -4   3  -6    0.86    0.14
   4  -4   6    6.90    0.40
  -4   4  -6    8.20    0.46
   4  -5   6    7.21    0.37
  -4   5  -6    5.37    0.41
   4  -6   6   11.87    0.62
   4  -7   6    2.34    0.21
   4  -8   6    0.38    0.10
   3  10   6    5.02    0.27
  -3 -10  -6    4.57    0.25
   3   9   6    2.73    0.19
  -3  -9  -6    2.46    0.19
  -3  -9  -6    2.63    0.17
   3   8   6    0.05    0.07
  -3  -8  -6   -0.01    0.07
  -3  -8  -6    0.01    0.04
   3   7   6    6.74    0.48
  -3  -7  -6    6.24    0.39
  -3  -7  -6    7.49    0.57
   3   6   6   26.12    1.33
  -3  -6  -6   25.38    1.29
  -3  -6  -6   27.81    1.47
  -3  -6  -6   26.08    1.32
   3   5   6    4.05    0.34
   3   5   6    3.99    0.32
  -3  -5  -6    4.74    0.36
  -3  -5  -6    4.22    0.38
  -3  -5  -6    4.34    0.28
   3   4   6    0.10    0.09
  -3  -4  -6   -0.04    0.07
  -3  -4  -6    0.06    0.07
  -3  -4  -6    0.07    0.10
   3   3   6    1.14    0.15
   3   3   6    1.15    0.14
  -3  -3  -6    1.12    0.16
   3   2   6    6.08    0.38
  -3  -2  -6    6.60    0.38
   3   1   6   15.33    0.78
  -3  -1  -6   15.23    0.76
   3   0   6    0.04    0.06
  -3   1  -6   13.78    0.97
   3  -2   6    5.79    0.31
   3  -3   6    1.35    0.15
  -3   3  -6    0.98    0.14
  -3   4  -6    0.20    0.12
  -3   5  -6    3.71    0.32
   3  -6   6   25.05    1.23
   3  -7   6    6.04    0.36
   3  -9   6    2.91    0.24
   2  10   6    4.08    0.23
  -2 -10  -6    3.83    0.22
   2   9   6    5.78    0.33
  -2  -9  -6    5.45    0.31
  -2  -9  -6    5.53    0.34
   2   8   6    1.84    0.18
  -2  -8  -6    1.80    0.15
  -2  -8  -6    1.38    0.16
   2   7   6    0.98    0.13
  -2  -7  -6    1.26    0.14
  -2  -7  -6    1.24    0.16
  -2  -7  -6    1.45    0.29
   2   6   6   33.48    1.63
  -2  -6  -6   34.02    1.62
  -2  -6  -6   32.10    1.72
  -2  -6  -6   31.76    1.59
   2   5   6    7.94    0.46
  -2  -5  -6    7.25    0.42
  -2  -5  -6    7.44    0.51
  -2  -5  -6    7.57    0.45
   2   4   6    2.99    0.25
   2   4   6    3.23    0.31
  -2  -4  -6    3.01    0.23
  -2  -4  -6    2.89    0.27
   2   3   6   13.34    0.73
  -2  -3  -6   13.93    0.73
  -2  -3  -6   13.80    0.74
   2   2   6   82.62    3.95
  -2  -2  -6   84.67    3.95
   2   1   6   15.39    0.76
  -2  -1  -6   14.83    0.75
   2   0   6    1.45    0.13
   2  -1   6   15.16    0.73
  -2   4  -6    2.36    0.26
   2  -5   6    8.03    0.42
  -2   5  -6    7.38    0.48
   2  -6   6   32.77    1.58
   2  -7   6    1.14    0.16
   2  -8   6    1.60    0.18
   2  -9   6    4.64    0.30
  -1 -10  -6    1.45    0.11
  -1 -10  -6    1.40    0.17
   1   9   6    2.00    0.17
  -1  -9  -6    1.82    0.18
  -1  -9  -6    2.03    0.15
   1   8   6    0.04    0.07
  -1  -8  -6    0.05    0.05
  -1  -8  -6   -0.11    0.08
  -1  -8  -6    0.06    0.23
   1   7   6   28.26    1.47
  -1  -7  -6   29.97    1.47
  -1  -7  -6   29.36    1.59
  -1  -7  -6   30.38    1.44
   1   6   6  102.66    4.70
  -1  -6  -6  103.63    4.70
  -1  -6  -6   97.21    4.66
  -1  -6  -6   93.44    4.78
   1   5   6   26.96    1.37
   1   5   6   25.97    1.36
  -1  -5  -6   27.89    1.33
  -1  -5  -6   28.48    1.43
  -1  -5  -6   27.01    1.35
   1   4   6   34.12    1.71
  -1  -4  -6   33.26    1.74
  -1  -4  -6   37.02    1.69
  -1  -4  -6   34.70    1.66
   1   3   6    1.46    0.16
  -1  -3  -6    1.58    0.19
   1   2   6    2.44    0.20
  -1  -2  -6    2.74    0.21
   1   1   6   78.30    3.68
   1   0   6    0.00    0.05
  -1   1  -6   69.79    3.38
   1  -5   6   27.00    1.34
  -1   5  -6   29.37    1.39
   1  -6   6   96.85    4.53
  -1   6  -6   96.46    4.57
   1  -7   6   27.94    1.37
   1  -8   6   -0.07    0.09
   1  -9   6    1.61    0.18
   0 -10  -6    0.10    0.11
   0 -10  -6    0.04    0.04
   0   9   6    0.07    0.06
   0  -9  -6    0.09    0.05
   0  -9  -6    0.20    0.10
   0   8   6    6.23    0.38
   0  -8  -6    7.12    0.60
   0  -8  -6    5.71    0.38
   0  -8  -6    5.99    0.35
   0   7   6    6.84    0.43
   0  -7  -6    7.12    0.43
   0  -7  -6    7.18    0.39
   0  -7  -6    6.09    0.55
   0   6   6   19.35    0.97
   0  -6  -6   17.31    0.89
   0  -6  -6   15.98    0.98
   0  -6  -6   16.01    0.87
   0   5   6   56.63    2.80
   0   5   6   58.58    2.79
   0  -5  -6   58.82    2.76
   0  -5  -6   57.85    2.78
   0  -5  -6   58.64    2.93
   0  -5  -6   59.52    2.77
   0   4   6    0.21    0.08
   0  -4  -6    0.25    0.11
   0  -4  -6    0.28    0.11
   0  -4  -6    0.18    0.08
   0  -4  -6    0.42    0.10
   0   3   6    8.19    0.48
   0  -3  -6    8.77    0.50
   0   2   6    1.24    0.15
   0   2   6    1.49    0.16
   0  -2  -6    1.53    0.16
   0   1   6    9.31    0.50
   0   1   6    9.43    0.48
   0  -1  -6    8.41    0.53
   0   0   6   14.42    0.71
   0   0   6   14.51    0.73
   0  -1   6    9.44    0.48
   0  -5   6   57.05    2.75
   0   5  -6   60.56    2.89
   0  -6   6   17.01    0.85
   0   6  -6   16.76    0.89
   0  -8   6    5.20    0.34
   0  -9   6    0.14    0.09
   1 -10  -6    0.55    0.07
  -1   9   6    2.85    0.21
   1  -9  -6    3.11    0.24
   1  -9  -6    2.66    0.19
  -1   8   6   35.16    1.85
   1  -8  -6   37.42    1.83
   1  -8  -6   38.11    1.86
   1  -8  -6   42.47    2.09
  -1   7   6   12.91    0.70
   1  -7  -6   12.76    0.69
   1  -7  -6   12.92    0.67
   1  -7  -6   12.74    0.83
  -1   6   6    5.56    0.37
   1  -6  -6    5.89    0.37
   1  -6  -6    5.92    0.47
   1  -6  -6    6.11    0.38
  -1   5   6    3.80    0.29
  -1   5   6    3.96    0.31
   1  -5  -6    4.03    0.25
   1  -5  -6    4.43    0.28
   1  -5  -6    3.70    0.27
  -1   4   6   17.53    0.90
   1  -4  -6   17.43    0.94
  -1   3   6    0.14    0.06
  -1   3   6    0.18    0.08
   1  -3  -6    0.06    0.07
  -1   2   6   74.75    3.66
   1  -2  -6   79.40    3.65
  -1   1   6    1.02    0.12
  -1   1   6    0.97    0.12
   1  -1  -6    1.08    0.12
  -1   0   6    0.02    0.04
  -1   0   6   -0.01    0.05
  -1  -1   6    0.89    0.09
  -1  -2   6   69.42    3.23
  -1  -5   6    3.67    0.24
   1   5  -6    3.56    0.31
  -1  -6   6    5.47    0.34
   1   6  -6    5.67    0.38
  -1  -7   6   11.50    0.66
   1   7  -6   13.19    0.70
  -1  -9   6    2.38    0.21
   2 -10  -6    0.69    0.08
   2  -9  -6    0.38    0.06
   2  -9  -6    0.45    0.12
  -2   8   6   33.35    1.65
   2  -8  -6   33.64    1.61
   2  -8  -6   33.15    1.64
  -2   7   6    1.31    0.16
   2  -7  -6    1.37    0.24
   2  -7  -6    1.44    0.17
   2  -7  -6    1.60    0.14
   2  -7  -6    1.36    0.18
  -2   6   6   64.73    3.00
   2  -6  -6   64.26    2.99
   2  -6  -6   58.45    3.09
   2  -6  -6   62.74    2.99
  -2   5   6    6.75    0.40
  -2   5   6    6.93    0.41
   2  -5  -6    6.31    0.38
   2  -5  -6    6.37    0.49
   2  -5  -6    6.46    0.36
   2  -5  -6    6.29    0.39
  -2   4   6    9.73    0.58
  -2   4   6    8.81    0.52
   2  -4  -6    9.66    0.51
   2  -4  -6   10.08    0.59
  -2   3   6    0.07    0.07
  -2   3   6    0.06    0.06
   2  -3  -6    0.01    0.09
   2  -3  -6   -0.01    0.07
  -2   2   6    0.09    0.06
   2  -2  -6    0.03    0.07
  -2   1   6   13.12    0.69
  -2   1   6   13.12    0.68
   2  -1  -6   14.22    0.69
  -2   0   6  221.12   10.45
  -2   0   6  217.34   10.44
   2   0  -6  235.88   10.44
  -2  -1   6   12.05    0.66
  -2  -1   6   14.92    0.66
  -2  -2   6    0.15    0.04
  -2  -3   6    0.08    0.04
  -2  -4   6    9.39    0.45
  -2  -4   6    8.16    0.44
  -2  -5   6    5.75    0.33
  -2  -5   6    5.44    0.34
   2   5  -6    6.65    0.41
   2   5  -6    6.68    0.40
  -2  -6   6   57.85    2.75
  -2  -6   6   56.37    2.77
   2   6  -6   60.56    2.81
  -2  -7   6    1.37    0.18
   2   7  -6    1.66    0.20
  -2  -8   6   29.23    1.52
   2   8  -6   32.33    1.53
  -2  -9   6    0.18    0.11
   2   9  -6   -0.10    0.09
   3 -10  -6    1.10    0.09
   3  -9  -6    4.06    0.29
   3  -9  -6    3.64    0.23
   3  -8  -6    6.84    0.44
   3  -8  -6    7.57    0.66
   3  -8  -6    6.92    0.39
  -3   7   6    8.04    0.48
   3  -7  -6    7.17    0.62
   3  -7  -6    8.14    0.45
   3  -7  -6    9.18    0.50
   3  -7  -6    8.12    0.49
  -3   6   6    0.40    0.12
   3  -6  -6   -0.02    0.09
   3  -6  -6   -0.03    0.13
   3  -6  -6    0.17    0.06
   3  -6  -6   -0.09    0.08
  -3   5   6    2.33    0.23
  -3   5   6    2.04    0.20
  -3   5   6    1.71    0.23
   3  -5  -6    1.89    0.19
   3  -5  -6    1.35    0.21
   3  -5  -6    1.93    0.18
   3  -5  -6    2.07    0.16
  -3   4   6   24.16    1.31
  -3   4   6   26.56    1.39
   3  -4  -6   27.46    1.40
   3  -4  -6   27.74    1.31
   3  -4  -6   28.60    1.30
  -3   3   6   10.07    0.57
  -3   3   6    9.15    0.52
   3  -3  -6    9.47    0.57
   3  -3  -6   10.07    0.51
  -3   2   6   23.21    1.17
  -3   2   6   23.36    1.15
   3  -2  -6   23.09    1.17
  -3   1   6  164.90    7.78
  -3   1   6  159.94    7.79
   3  -1  -6  175.85    7.79
  -3   0   6   -0.04    0.05
  -3   0   6   -0.03    0.04
   3   0  -6    0.09    0.06
  -3  -1   6  163.61    7.44
  -3  -1   6  156.25    7.44
  -3  -2   6   21.39    1.03
  -3  -2   6   21.33    1.04
  -3  -3   6    9.42    0.46
  -3  -3   6    8.68    0.47
  -3  -4   6   23.71    1.20
  -3  -4   6   23.58    1.19
   3   4  -6   27.37    1.26
  -3  -5   6    1.58    0.16
  -3  -5   6    1.72    0.15
   3   5  -6    1.55    0.19
   3   5  -6    1.78    0.20
  -3  -6   6    0.03    0.09
  -3  -6   6    0.07    0.08
   3   6  -6    0.11    0.14
   3   6  -6   -0.08    0.16
  -3  -7   6    6.53    0.46
  -3  -7   6    7.33    0.44
   3   7  -6    7.18    0.45
  -3  -8   6    6.18    0.42
   3   8  -6    7.24    0.43
  -3  -9   6    2.91    0.26
   3   9  -6    3.83    0.25
   4 -10  -6    5.61    0.30
   4  -9  -6    2.35    0.25
   4  -9  -6    2.00    0.15
   4  -8  -6    0.97    0.31
   4  -8  -6    0.56    0.13
   4  -8  -6    0.48    0.08
   4  -8  -6    0.41    0.16
   4  -7  -6    2.36    0.33
   4  -7  -6    3.11    0.28
   4  -7  -6    3.10    0.21
   4  -7  -6    2.89    0.26
   4  -6  -6    0.42    0.08
   4  -6  -6    0.19    0.16
   4  -6  -6    0.46    0.11
  -4   5   6   10.94    0.59
  -4   5   6   10.94    0.68
   4  -5  -6   10.84    0.69
   4  -5  -6   10.73    0.55
   4  -5  -6   10.31    0.58
   4  -5  -6   10.34    0.58
  -4   4   6   18.99    0.93
  -4   4   6   17.86    0.92
  -4   4   6   17.66    0.99
   4  -4  -6   18.64    0.90
   4  -4  -6   18.98    0.92
   4  -4  -6   17.04    0.91
   4  -4  -6   17.80    1.00
  -4   3   6   10.81    0.62
  -4   3   6   11.17    0.66
   4  -3  -6   12.41    0.61
   4  -3  -6   12.99    0.68
  -4   2   6   73.76    3.57
  -4   2   6   77.70    3.61
  -4   1   6    0.94    0.12
  -4   0   6   18.93    0.93
  -4   0   6   19.11    0.95
  -4  -1   6    0.99    0.10
  -4  -1   6    0.92    0.10
  -4  -2   6   73.08    3.40
  -4  -2   6   71.84    3.41
  -4  -3   6   11.58    0.61
  -4  -3   6   12.02    0.60
  -4  -4   6   14.75    0.82
  -4  -4   6   17.18    0.82
   4   4  -6   17.03    0.87
   4   4  -6   16.55    0.89
  -4  -5   6    9.73    0.58
   4   5  -6    9.96    0.59
   4   5  -6   10.82    0.58
   4   5  -6   10.36    0.52
  -4  -6   6    0.47    0.11
  -4  -6   6    0.10    0.09
   4   6  -6    0.35    0.11
   4   6  -6    0.25    0.13
  -4  -7   6    2.28    0.29
  -4  -7   6    2.86    0.25
   4   7  -6    2.57    0.25
  -4  -8   6    0.17    0.12
   4   8  -6    0.43    0.10
  -4  -9   6    1.84    0.21
   4   9  -6    2.15    0.18
   5 -10  -6    0.02    0.03
   5  -9  -6    3.79    0.23
   5  -8  -6    6.60    0.42
   5  -8  -6    6.55    0.45
   5  -8  -6    5.91    0.35
   5  -7  -6   68.89    3.32
   5  -7  -6   72.69    3.34
   5  -7  -6   68.26    3.28
   5  -7  -6   67.80    3.48
  -5   6   6   19.93    1.13
   5  -6  -6   19.09    0.95
   5  -6  -6   20.06    1.00
   5  -6  -6   18.01    1.12
   5  -6  -6   18.65    0.99
  -5   5   6    4.07    0.39
   5  -5  -6    3.61    0.38
   5  -5  -6    3.74    0.24
   5  -5  -6    3.97    0.28
   5  -5  -6    4.21    0.31
  -5   4   6   14.96    0.87
  -5   4   6   14.47    0.78
   5  -4  -6   15.06    0.78
   5  -4  -6   15.64    0.76
   5  -4  -6   16.91    0.91
   5  -4  -6   15.37    0.88
  -5   3   6    5.19    0.34
  -5   3   6    5.81    0.39
   5  -3  -6    5.91    0.34
  -5   2   6   58.75    2.71
  -5   2   6   52.98    2.66
   5  -2  -6   56.41    2.65
  -5   1   6    2.69    0.20
  -5   1   6    2.96    0.22
  -5   0   6    0.13    0.06
  -5   0   6   -0.03    0.04
  -5  -1   6    2.78    0.19
  -5  -1   6    2.61    0.19
  -5  -2   6   52.82    2.50
  -5  -2   6   52.44    2.49
  -5  -3   6    5.56    0.35
  -5  -3   6    5.83    0.34
   5   3  -6    6.79    0.45
  -5  -4   6   14.30    0.75
   5   4  -6   14.06    0.78
   5   4  -6   15.24    0.74
  -5  -5   6    3.17    0.26
  -5  -5   6    3.57    0.27
   5   5  -6    3.97    0.29
   5   5  -6    3.71    0.30
   5   5  -6    3.95    0.24
  -5  -6   6   16.09    0.94
  -5  -6   6   18.19    0.96
  -5  -6   6   17.83    0.96
   5   6  -6   20.48    0.97
   5   6  -6   17.26    0.97
   5   6  -6   19.74    0.90
  -5  -7   6   63.73    2.89
  -5  -7   6   60.45    2.86
  -5  -7   6   54.05    2.82
   5   7  -6   60.10    2.89
  -5  -8   6    5.15    0.38
  -5  -8   6    5.40    0.37
   5   8  -6    5.88    0.37
  -5  -9   6    3.54    0.28
   5   9  -6    3.70    0.25
   6 -10  -6    0.65    0.07
   6  -9  -6    3.57    0.22
   6  -8  -6    5.92    0.41
   6  -8  -6    6.86    0.48
   6  -8  -6    5.67    0.34
   6  -7  -6    0.31    0.27
   6  -7  -6   -0.01    0.07
   6  -7  -6    0.09    0.11
   6  -7  -6   -0.06    0.13
  -6   6   6   20.59    1.13
   6  -6  -6   19.08    0.96
   6  -6  -6   17.76    0.92
   6  -6  -6   16.98    1.10
   6  -6  -6   17.85    0.96
  -6   5   6    0.03    0.15
   6  -5  -6    0.24    0.10
   6  -5  -6    0.08    0.08
   6  -5  -6    0.06    0.15
   6  -5  -6    0.05    0.09
  -6   4   6    0.95    0.15
  -6   4   6    1.08    0.20
   6  -4  -6    0.98    0.11
   6  -4  -6    1.15    0.15
   6  -4  -6    0.79    0.13
  -6   3   6   25.41    1.33
  -6   3   6   24.67    1.27
   6  -3  -6   26.62    1.28
   6  -3  -6   25.99    1.26
  -6   2   6    0.16    0.07
  -6   2   6    0.23    0.10
   6  -2  -6    0.29    0.11
  -6   1   6    0.06    0.05
  -6   1   6    0.13    0.06
  -6   0   6   35.80    1.76
  -6   0   6   36.39    1.74
  -6  -1   6    0.13    0.06
  -6  -1   6    0.07    0.06
  -6  -2   6    0.08    0.06
  -6  -2   6    0.16    0.06
   6   2  -6    0.04    0.11
  -6  -3   6   24.60    1.24
  -6  -3   6   24.77    1.25
   6   3  -6   26.05    1.23
  -6  -4   6    0.94    0.13
  -6  -4   6    0.98    0.14
   6   4  -6    1.03    0.13
   6   4  -6    1.06    0.16
   6   4  -6    0.98    0.14
  -6  -5   6    0.09    0.09
  -6  -5   6    0.12    0.08
   6   5  -6    0.02    0.09
   6   5  -6    0.06    0.07
   6   5  -6    0.04    0.08
  -6  -6   6   15.03    0.89
   6   6  -6   16.71    0.91
   6   6  -6   18.83    0.88
   6   6  -6   16.32    0.83
  -6  -7   6    0.03    0.10
  -6  -7   6   -0.17    0.16
  -6  -7   6    0.10    0.10
   6   7  -6    0.03    0.07
   6   7  -6   -0.01    0.09
  -6  -8   6    5.09    0.36
  -6  -8   6    5.45    0.37
   6   8  -6    4.97    0.34
  -6  -9   6    3.68    0.27
   6   9  -6    2.94    0.22
   7 -10  -6    1.79    0.11
   7  -9  -6    0.29    0.05
   7  -8  -6    0.28    0.06
   7  -8  -6    0.44    0.14
   7  -8  -6   -0.26    0.29
   7  -7  -6   10.16    0.57
   7  -7  -6   11.57    0.64
   7  -7  -6   10.48    0.61
   7  -7  -6   11.51    0.81
  -7   6   6   -0.25    0.32
   7  -6  -6   -0.21    0.22
   7  -6  -6    0.08    0.13
   7  -6  -6    0.01    0.10
   7  -6  -6    0.10    0.05
  -7   5   6    1.97    0.30
   7  -5  -6    2.40    0.25
   7  -5  -6    2.22    0.18
   7  -5  -6    2.64    0.23
   7  -5  -6    1.68    0.29
  -7   4   6    5.16    0.42
   7  -4  -6    4.93    0.30
   7  -4  -6    4.92    0.34
   7  -4  -6    4.80    0.33
  -7   3   6   10.19    0.57
  -7   3   6    9.59    0.63
   7  -3  -6   10.51    0.58
   7  -3  -6   10.58    0.54
   7  -3  -6   10.90    0.57
  -7   2   6    0.16    0.08
  -7   2   6    0.27    0.10
   7  -2  -6    0.34    0.12
  -7   1   6    1.28    0.15
  -7   1   6    1.33    0.17
   7  -1  -6    1.64    0.18
   7  -1  -6    1.45    0.15
  -7   0   6    0.02    0.05
  -7   0   6    0.00    0.06
   7   0  -6   -0.09    0.14
   7   0  -6    0.19    0.09
  -7  -1   6    1.47    0.14
  -7  -1   6    1.34    0.15
   7   1  -6    1.26    0.15
   7   1  -6    1.68    0.16
  -7  -2   6    0.22    0.07
  -7  -2   6    0.16    0.07
   7   2  -6    0.14    0.08
   7   2  -6    0.15    0.11
   7   2  -6    0.14    0.08
  -7  -3   6    9.66    0.55
  -7  -3   6    9.49    0.54
   7   3  -6    9.95    0.53
   7   3  -6   10.48    0.56
   7   3  -6    8.78    0.56
  -7  -4   6    4.14    0.31
  -7  -4   6    4.60    0.31
   7   4  -6    4.63    0.30
   7   4  -6    4.41    0.33
   7   4  -6    4.27    0.31
  -7  -5   6    1.97    0.22
  -7  -5   6    1.73    0.21
   7   5  -6    1.95    0.21
   7   5  -6    1.82    0.17
  -7  -6   6    0.00    0.10
  -7  -6   6    0.26    0.12
   7   6  -6    0.12    0.10
   7   6  -6    0.07    0.08
   7   6  -6    0.04    0.07
  -7  -7   6    8.97    0.51
  -7  -7   6    8.49    0.56
  -7  -7   6   10.39    0.79
   7   7  -6    9.33    0.47
   7   7  -6    8.99    0.54
  -7  -8   6    0.25    0.08
  -7  -8   6    0.19    0.12
   7   8  -6    0.17    0.07
  -7  -9   6    0.30    0.08
  -7  -9   6    0.33    0.12
   8  -9  -6    0.23    0.05
   8  -8  -6    2.38    0.17
   8  -7  -6    8.26    0.49
   8  -7  -6    7.47    0.43
   8  -6  -6   11.77    0.63
   8  -6  -6   10.24    0.80
   8  -6  -6   10.05    0.56
   8  -6  -6    9.39    0.67
   8  -5  -6   13.79    0.78
   8  -5  -6   13.42    0.92
   8  -5  -6   15.98    0.80
   8  -5  -6   14.37    0.74
  -8   4   6    3.42    0.38
   8  -4  -6    3.74    0.25
   8  -4  -6    4.13    0.31
   8  -4  -6    3.53    0.28
  -8   2   6    2.07    0.23
  -8   2   6    2.31    0.21
   8  -2  -6    2.18    0.17
   8  -2  -6    2.00    0.20
  -8   1   6    7.79    0.46
  -8   1   6    8.13    0.50
   8  -1  -6    8.24    0.47
   8  -1  -6    8.18    0.44
   8  -1  -6    8.02    0.47
  -8   0   6   53.10    2.62
  -8   0   6   53.10    2.65
  -8   0   6   61.86    2.69
   8   0  -6   58.28    2.63
   8   0  -6   51.36    2.62
   8   0  -6   51.94    2.62
  -8  -1   6    8.62    0.50
  -8  -1   6    8.26    0.49
   8   1  -6    8.45    0.48
   8   1  -6    8.68    0.52
   8   1  -6    8.02    0.48
   8   1  -6    8.06    0.45
  -8  -2   6    1.95    0.19
  -8  -2   6    2.13    0.20
   8   2  -6    1.93    0.22
   8   2  -6    1.68    0.19
   8   2  -6    1.71    0.20
   8   2  -6    2.20    0.22
  -8  -3   6    4.70    0.32
  -8  -3   6    5.02    0.34
   8   3  -6    4.12    0.30
   8   3  -6    4.60    0.34
   8   3  -6    4.27    0.32
  -8  -4   6    3.75    0.29
  -8  -4   6    3.27    0.28
   8   4  -6    3.19    0.27
   8   4  -6    3.53    0.28
   8   4  -6    3.00    0.25
  -8  -5   6   13.27    0.73
  -8  -5   6   12.76    0.72
   8   5  -6   12.67    0.69
   8   5  -6   11.77    0.71
   8   5  -6   12.69    0.67
  -8  -6   6    9.41    0.58
  -8  -6   6    9.10    0.58
   8   6  -6    9.55    0.57
   8   6  -6    9.74    0.59
  -8  -7   6    6.28    0.38
  -8  -7   6    6.44    0.45
   8   7  -6    6.52    0.41
   8   7  -6    7.01    0.36
  -8  -8   6    2.07    0.16
  -8  -8   6    2.03    0.24
   8   8  -6    1.94    0.18
  -8  -9   6   -0.02    0.07
  -9   9   6    0.00    0.03
   9  -9  -6   -0.03    0.03
   9  -8  -6    1.19    0.11
   9  -7  -6    1.07    0.16
   9  -7  -6    1.05    0.11
   9  -6  -6   11.50    1.09
   9  -6  -6    8.69    0.48
   9  -6  -6    8.61    0.52
  -9   5   6    7.67    0.69
   9  -5  -6    7.00    0.39
   9  -5  -6    6.11    0.43
   9  -5  -6    6.69    0.61
   9  -4  -6   -0.11    0.14
   9  -4  -6   -0.02    0.05
   9  -4  -6    0.15    0.09
  -9   3   6    8.59    0.61
   9  -3  -6    9.17    0.53
   9  -3  -6    9.16    0.49
  -9   2   6    5.72    0.38
  -9   2   6    5.08    0.40
   9  -2  -6    4.96    0.35
  -9   1   6    4.53    0.35
  -9   1   6    4.50    0.32
   9  -1  -6    4.26    0.30
   9  -1  -6    4.69    0.31
   9  -1  -6    4.19    0.27
  -9   0   6   -0.11    0.10
  -9   0   6    0.03    0.08
  -9   0   6    0.01    0.08
   9   0  -6   -0.12    0.08
   9   0  -6   -0.09    0.06
   9   0  -6    0.01    0.07
  -9  -1   6    4.87    0.36
  -9  -1   6    4.47    0.33
  -9  -1   6    4.70    0.33
   9   1  -6    4.99    0.38
   9   1  -6    4.35    0.31
   9   1  -6    4.22    0.31
   9   1  -6    4.65    0.29
  -9  -2   6    5.16    0.37
  -9  -2   6    4.55    0.34
   9   2  -6    4.96    0.32
   9   2  -6    5.25    0.36
  -9  -3   6    7.83    0.51
  -9  -3   6    8.76    0.53
   9   3  -6    8.83    0.51
   9   3  -6    8.23    0.50
   9   3  -6    8.87    0.52
  -9  -4   6   -0.20    0.10
  -9  -4   6    0.06    0.10
   9   4  -6    0.00    0.07
   9   4  -6    0.01    0.08
   9   4  -6    0.08    0.08
  -9  -5   6    5.89    0.42
  -9  -5   6    6.23    0.44
   9   5  -6    5.79    0.37
   9   5  -6    6.20    0.38
   9   5  -6    5.86    0.40
  -9  -6   6    7.85    0.44
  -9  -6   6    7.65    0.50
   9   6  -6    7.72    0.47
   9   6  -6    6.98    0.42
  -9  -7   6    0.93    0.16
  -9  -7   6    0.83    0.11
   9   7  -6    0.85    0.09
   9   7  -6    0.72    0.11
  -9  -8   6    1.28    0.12
  -9  -8   6    1.31    0.21
 -10   8   6    0.43    0.06
  10  -8  -6    0.51    0.06
  10  -7  -6    0.16    0.14
  10  -6  -6   -0.06    0.05
  10  -6  -6    0.01    0.10
  10  -5  -6    5.93    0.39
  10  -5  -6    6.59    0.67
  10  -5  -6    5.72    0.35
 -10   4   6    2.63    0.37
  10  -4  -6    2.90    0.25
  10  -4  -6    2.49    0.20
 -10   3   6   -0.03    0.19
  10  -3  -6    0.07    0.06
  10  -3  -6    0.08    0.09
 -10   2   6    0.45    0.16
  10  -2  -6    0.32    0.08
 -10   1   6   27.88    1.34
 -10   1   6   24.60    1.37
 -10   1   6   26.83    1.31
  10  -1  -6   25.64    1.32
 -10   0   6    0.67    0.15
 -10   0   6    0.77    0.15
 -10   0   6    0.99    0.16
  10   0  -6    0.75    0.13
  10   0  -6    0.67    0.12
  10   0  -6    0.70    0.10
 -10  -1   6   27.13    1.37
 -10  -1   6   27.97    1.35
 -10  -1   6   25.57    1.34
  10   1  -6   25.51    1.32
  10   1  -6   26.17    1.29
  10   1  -6   25.42    1.33
 -10  -2   6    0.44    0.16
 -10  -2   6    0.36    0.13
 -10  -2   6    0.46    0.13
  10   2  -6    0.17    0.10
  10   2  -6    0.43    0.10
  10   2  -6    0.46    0.13
  10   2  -6    0.31    0.10
 -10  -3   6    0.14    0.12
 -10  -3   6   -0.01    0.10
  10   3  -6    0.15    0.08
  10   3  -6    0.20    0.10
  10   3  -6    0.02    0.07
 -10  -4   6    2.54    0.30
  10   4  -6    2.47    0.24
  10   4  -6    2.44    0.22
 -10  -5   6    5.57    0.44
 -10  -5   6    5.22    0.40
  10   5  -6    5.84    0.37
  10   5  -6    5.24    0.35
 -10  -6   6   -0.15    0.05
 -10  -6   6   -0.06    0.11
  10   6  -6   -0.01    0.05
  10   6  -6   -0.02    0.06
 -10  -7   6   -0.02    0.05
 -10  -7   6    0.04    0.13
  10   7  -6    0.02    0.07
  10   7  -6    0.03    0.05
 -10  -8   6    0.43    0.06
 -11   8   6    0.03    0.03
  11  -8  -6    0.11    0.04
 -11   7   6    0.23    0.06
  11  -7  -6    0.13    0.05
 -11   6   6    0.01    0.05
  11  -6  -6    0.06    0.04
  11  -6  -6    0.17    0.11
 -11   5   6    0.01    0.05
  11  -5  -6    0.01    0.09
  11  -5  -6    0.05    0.05
  11  -4  -6    4.10    0.26
  11  -4  -6    4.19    0.31
 -11   3   6   11.20    0.81
 -11   2   6    0.16    0.18
 -11   2   6   -0.09    0.07
  11  -2  -6    0.08    0.05
  11  -2  -6    0.02    0.09
 -11   1   6   11.74    0.64
 -11   1   6   12.57    0.75
  11  -1  -6   10.86    0.61
  11  -1  -6   11.54    0.65
 -11   0   6   -0.25    0.16
 -11   0   6   -0.09    0.14
 -11   0   6    0.12    0.10
  11   0  -6    0.07    0.06
  11   0  -6    0.03    0.08
 -11  -1   6   11.56    0.62
 -11  -1   6   10.15    0.67
  11   1  -6   10.56    0.58
  11   1  -6   11.12    0.62
 -11  -2   6    0.11    0.14
 -11  -2   6   -0.03    0.13
 -11  -2   6   -0.04    0.14
  11   2  -6   -0.16    0.12
  11   2  -6   -0.10    0.08
  11   2  -6    0.01    0.08
 -11  -3   6   10.73    0.61
 -11  -3   6   10.01    0.63
 -11  -3   6   10.09    0.60
  11   3  -6    8.88    0.59
  11   3  -6    9.36    0.57
 -11  -4   6    4.23    0.35
 -11  -4   6    4.37    0.41
  11   4  -6    3.89    0.29
  11   4  -6    4.16    0.29
 -11  -5   6    0.18    0.16
  11   5  -6    0.09    0.05
  11   5  -6   -0.02    0.07
 -11  -6   6    0.10    0.15
 -11  -7   6    0.23    0.05
 -11  -8   6    0.07    0.05
 -12   7   6    1.45    0.10
  12  -7  -6    1.39    0.10
 -12   6   6    2.37    0.16
  12  -6  -6    2.02    0.22
  12  -6  -6    1.94    0.14
 -12   5   6    6.93    0.39
  12  -5  -6    6.64    0.38
  12  -5  -6    7.35    0.43
 -12   4   6    0.10    0.06
  12  -4  -6    0.22    0.09
  12  -4  -6    0.18    0.06
 -12   3   6    0.11    0.07
  12  -3  -6    0.25    0.09
  12  -3  -6    0.14    0.06
 -12   2   6   10.84    0.59
  12  -2  -6    9.70    0.56
  12  -2  -6   11.30    0.61
 -12   1   6    5.56    0.37
 -12   1   6    5.86    0.55
  12  -1  -6    5.69    0.34
  12  -1  -6    5.73    0.38
 -12   0   6    3.96    0.29
  12   0  -6    3.87    0.30
  12   0  -6    4.10    0.27
 -12  -1   6    7.00    0.52
 -12  -1   6    5.89    0.39
  12   1  -6    5.91    0.35
  12   1  -6    4.84    0.37
 -12  -2   6   11.44    0.70
 -12  -2   6   10.36    0.60
  12   2  -6    9.86    0.55
  12   2  -6   10.52    0.60
 -12  -3   6    0.29    0.18
 -12  -3   6   -0.05    0.13
  12   3  -6    0.19    0.07
 -12  -4   6    0.12    0.17
  12   4  -6    0.15    0.07
 -12  -5   6    7.04    0.37
  12   5  -6    5.83    0.36
 -12  -6   6    2.14    0.15
  12   6  -6    1.75    0.14
 -12  -7   6    1.47    0.11
 -13   6   6    1.77    0.12
  13  -6  -6    1.54    0.12
 -13   5   6    1.08    0.11
  13  -5  -6    1.17    0.14
  13  -5  -6    1.03    0.10
 -13   4   6    0.36    0.06
  13  -4  -6    0.43    0.11
  13  -4  -6    0.39    0.06
 -13   3   6    1.06    0.13
  13  -3  -6    1.45    0.17
  13  -3  -6    1.17    0.12
 -13   2   6    0.57    0.10
  13  -2  -6    0.64    0.09
  13  -2  -6    0.77    0.13
 -13   1   6   -0.06    0.06
  13  -1  -6    0.07    0.07
  13  -1  -6    0.08    0.06
 -13   0   6    0.13    0.07
  13   0  -6    0.06    0.07
  13   0  -6    0.11    0.07
 -13  -1   6   -0.06    0.08
  13   1  -6    0.05    0.07
  13   1  -6    0.03    0.07
  13   2  -6    0.10    0.08
  13   2  -6    0.62    0.11
 -13  -3   6    1.59    0.17
  13   3  -6    1.03    0.13
  13   4  -6    0.29    0.07
 -13  -5   6    1.14    0.10
  13   5  -6    0.98    0.11
 -13  -6   6    1.55    0.11
  13   6  -6    1.47    0.11
 -14   5   6    0.05    0.04
  14  -5  -6    0.03    0.04
 -14   4   6    0.16    0.05
  14  -4  -6    0.27    0.10
  14  -4  -6    0.21    0.05
 -14   3   6    2.64    0.18
  14  -3  -6    2.55    0.17
  14  -3  -6    2.47    0.21
 -14   2   6    1.16    0.13
  14  -2  -6    1.07    0.12
  14  -2  -6    1.13    0.14
 -14   1   6    3.43    0.24
  14  -1  -6    3.21    0.21
  14  -1  -6    3.48    0.25
 -14   0   6    6.42    0.39
  14   0  -6    6.77    0.36
  14   0  -6    6.84    0.40
 -14  -1   6    3.06    0.24
  14   1  -6    3.55    0.21
  14   1  -6    3.58    0.25
 -14  -2   6    1.27    0.14
  14   2  -6    1.21    0.14
 -14  -3   6    1.97    0.22
  14   3  -6    2.44    0.18
 -14  -4   6    0.20    0.05
  14   4  -6    0.21    0.06
 -14  -5   6    0.03    0.03
  14   5  -6    0.04    0.04
 -15   3   6    0.11    0.04
  15  -3  -6    0.06    0.05
 -15   2   6    0.03    0.07
  15  -2  -6    0.12    0.07
  15  -2  -6   -0.05    0.05
 -15   1   6   -0.04    0.05
  15  -1  -6    0.07    0.05
  15   0  -6   -0.16    0.05
 -15  -1   6    0.04    0.06
  15   1  -6    0.00    0.05
 -15  -2   6    0.05    0.05
  15   2  -6    0.06    0.05
 -15  -3   6    0.10    0.04
  15   3  -6    0.20    0.05
 -12  -2  -7   -0.06    0.04
 -12  -1  -7    1.46    0.12
 -12   0  -7   -0.11    0.04
 -12   1  -7    1.47    0.11
 -11  -4  -7    0.75    0.07
 -11  -3  -7    0.13    0.06
 -11  -2  -7    0.68    0.07
 -11  -2  -7    0.73    0.09
  11   1   7    0.03    0.06
 -11  -1  -7    0.16    0.06
  11   0   7    0.25    0.07
  11   0   7    0.21    0.16
 -11   0  -7    0.15    0.06
  11  -1   7    0.27    0.15
 -11   1  -7    0.18    0.06
 -11   2  -7    0.58    0.08
 -11   3  -7    0.03    0.06
 -10  -5  -7    0.19    0.05
 -10  -4  -7    6.93    0.38
 -10  -4  -7    6.98    0.37
 -10  -3  -7    2.74    0.18
 -10  -3  -7    2.51    0.19
  10   2   7    6.30    0.48
 -10  -2  -7    6.09    0.37
  10   1   7    0.05    0.06
  10   1   7    0.05    0.14
 -10  -1  -7   -0.03    0.05
 -10  -1  -7    0.23    0.09
 -10  -1  -7    0.00    0.06
  10   0   7   -0.06    0.12
 -10   0  -7    0.02    0.04
 -10   0  -7   -0.08    0.06
  10  -1   7    0.12    0.12
 -10   1  -7    0.07    0.05
  10  -2   7    6.75    0.45
  10  -2   7    6.63    0.39
  10  -3   7    2.62    0.28
 -10   3  -7    3.25    0.21
 -10   4  -7    7.58    0.39
   9   6   7    0.62    0.13
   9   5   7    2.30    0.24
  -9  -5  -7    2.28    0.17
  -9  -5  -7    2.49    0.21
  -9  -4  -7   -0.01    0.07
  -9  -4  -7    0.01    0.05
   9   3   7    0.79    0.11
   9   3   7    1.04    0.22
  -9  -3  -7    0.65    0.11
  -9  -3  -7    0.65    0.10
   9   2   7    2.05    0.18
   9   2   7    1.88    0.25
  -9  -2  -7    1.97    0.17
   9   1   7    0.38    0.14
   9   1   7    0.18    0.08
  -9  -1  -7    0.17    0.07
   9   0   7    4.58    0.35
   9   0   7    3.52    0.27
  -9   0  -7    4.20    0.25
   9  -1   7    0.31    0.13
   9  -1   7    0.12    0.09
  -9   1  -7    0.13    0.06
  -9   1  -7    0.19    0.08
   9  -2   7    2.09    0.19
   9  -2   7    2.35    0.25
  -9   2  -7    1.80    0.18
   9  -3   7    0.65    0.22
  -9   3  -7    0.93    0.12
   9  -4   7    0.02    0.11
  -9   4  -7   -0.11    0.07
   9  -5   7    2.39    0.26
   8   7   7    0.35    0.08
  -8  -7  -7    0.27    0.06
   8   6   7    0.18    0.09
  -8  -6  -7    0.22    0.06
   8   5   7    4.41    0.31
  -8  -5  -7    3.55    0.26
  -8  -5  -7    3.96    0.28
   8   4   7    1.01    0.19
   8   4   7    0.99    0.28
  -8  -4  -7    0.81    0.11
  -8  -4  -7    0.82    0.13
   8   3   7    0.28    0.08
   8   3   7    0.41    0.16
  -8  -3  -7    0.31    0.08
   8   2   7    0.08    0.13
   8   2   7    0.09    0.08
  -8  -2  -7    0.05    0.06
   8   1   7    0.21    0.12
  -8  -1  -7    0.41    0.10
   8   0   7    0.11    0.11
   8   0   7    0.11    0.11
  -8   0  -7    0.06    0.06
   8  -1   7    0.48    0.15
   8  -1   7    0.29    0.11
   8  -2   7    0.06    0.10
   8  -2   7   -0.25    0.11
  -8   2  -7    0.04    0.07
   8  -3   7    0.42    0.12
  -8   3  -7    0.32    0.09
   8  -4   7    0.65    0.13
  -8   4  -7    0.73    0.12
   8  -6   7    0.20    0.13
   7   8   7    2.08    0.15
  -7  -8  -7    2.03    0.14
   7   7   7   -0.06    0.07
  -7  -7  -7   -0.04    0.05
   7   6   7    1.34    0.15
  -7  -6  -7    1.44    0.15
   7   4   7    0.18    0.15
   7   4   7    0.20    0.18
  -7  -4  -7    0.27    0.08
   7   3   7    7.00    0.41
   7   3   7    6.22    0.48
  -7  -3  -7    7.07    0.41
   7   2   7    1.84    0.24
   7   2   7    1.96    0.20
  -7  -2  -7    2.09    0.19
   7   1   7   10.64    0.64
   7   1   7   10.92    0.59
  -7  -1  -7   10.63    0.58
   7   0   7    0.70    0.11
   7   0   7    0.50    0.12
  -7   0  -7    0.64    0.10
   7  -1   7   10.87    0.63
   7  -1   7   11.66    0.60
  -7   1  -7   10.43    0.60
  -7   1  -7   10.80    0.56
   7  -2   7    1.81    0.21
  -7   2  -7    1.67    0.20
   7  -3   7    7.00    0.43
  -7   3  -7    6.37    0.41
   7  -4   7    0.16    0.10
  -7   4  -7    0.32    0.10
   7  -6   7    1.09    0.16
   6   8   7    1.38    0.14
  -6  -8  -7    1.86    0.12
  -6  -8  -7    1.59    0.13
   6   7   7    7.37    0.42
  -6  -7  -7    6.39    0.49
  -6  -7  -7    7.35    0.37
   6   6   7    5.55    0.38
  -6  -6  -7    6.08    0.37
  -6  -6  -7    6.10    0.33
   6   5   7    0.56    0.14
   6   5   7    0.51    0.22
  -6  -5  -7    0.66    0.09
  -6  -5  -7    0.94    0.15
  -6  -5  -7    0.58    0.12
   6   4   7    1.30    0.35
   6   4   7    0.92    0.17
  -6  -4  -7    1.11    0.15
   6   3   7    9.62    0.63
   6   3   7   10.53    0.57
  -6  -3  -7   10.64    0.58
   6   2   7    2.08    0.20
   6   2   7    2.28    0.24
  -6  -2  -7    1.86    0.18
   6   1   7   13.34    0.77
   6   1   7   14.78    0.79
  -6  -1  -7   14.06    0.73
   6   0   7    0.04    0.10
   6   0   7   -0.03    0.08
  -6   0  -7    0.05    0.11
   6  -1   7   16.02    0.82
   6  -1   7   14.98    0.84
  -6   1  -7   16.26    0.82
   6  -2   7    2.09    0.21
  -6   2  -7    2.07    0.22
   6  -3   7    9.82    0.55
  -6   3  -7    9.77    0.56
   6  -4   7    0.89    0.16
  -6   4  -7    0.75    0.13
   6  -5   7    0.60    0.12
  -6   5  -7    0.08    0.10
   5   9   7    2.93    0.18
  -5  -9  -7    2.72    0.18
   5   8   7    1.86    0.17
  -5  -8  -7    1.92    0.13
  -5  -8  -7    1.88    0.15
   5   7   7   -0.01    0.07
  -5  -7  -7   -0.03    0.05
  -5  -7  -7    0.05    0.07
  -5  -6  -7    0.02    0.06
  -5  -6  -7    0.10    0.07
  -5  -5  -7    0.68    0.09
  -5  -5  -7    0.61    0.16
  -5  -5  -7    0.52    0.12
   5   4   7    3.98    0.35
   5   4   7    4.44    0.37
  -5  -4  -7    4.42    0.27
  -5  -4  -7    3.91    0.30
   5   3   7   14.80    0.77
   5   3   7   13.73    0.81
  -5  -3  -7   15.42    0.78
   5   2   7    6.48    0.43
   5   2   7    6.57    0.38
  -5  -2  -7    6.21    0.38
   5   1   7    3.59    0.27
   5   1   7    3.55    0.28
  -5  -1  -7    3.82    0.26
   5   0   7    0.56    0.12
   5   0   7    0.60    0.13
  -5   0  -7    0.57    0.10
   5  -1   7    3.61    0.26
  -5   1  -7    3.94    0.24
   5  -2   7    6.50    0.39
  -5   2  -7    6.88    0.41
  -5   2  -7    5.90    0.40
   5  -3   7   13.70    0.73
  -5   3  -7   14.63    0.76
   5  -4   7    3.45    0.26
  -5   4  -7    3.63    0.28
   5  -5   7    0.62    0.11
  -5   5  -7    0.10    0.12
   5  -6   7   -0.03    0.10
   5  -7   7    0.04    0.11
   4   9   7    5.49    0.30
  -4  -9  -7    5.29    0.30
   4   8   7    0.16    0.07
  -4  -8  -7    0.26    0.06
  -4  -8  -7    0.26    0.08
   4   7   7    9.32    0.54
  -4  -7  -7    8.94    0.50
  -4  -7  -7   10.57    0.55
  -4  -6  -7    8.03    0.64
  -4  -6  -7    7.29    0.44
  -4  -6  -7    7.62    0.46
   4   5   7    6.16    0.42
   4   5   7    7.11    0.49
  -4  -5  -7    6.81    0.37
  -4  -5  -7    6.39    0.41
  -4  -5  -7    6.47    0.62
   4   4   7    7.69    0.51
   4   4   7    8.12    0.51
  -4  -4  -7    8.52    0.57
  -4  -4  -7    7.95    0.48
  -4  -4  -7    8.79    0.50
   4   3   7    0.01    0.08
   4   3   7    0.15    0.09
  -4  -3  -7    0.08    0.08
  -4  -3  -7   -0.14    0.15
   4   2   7   16.11    0.81
   4   2   7   14.99    0.84
  -4  -2  -7   16.65    0.82
   4   1   7   43.40    2.00
   4   1   7   38.69    2.07
  -4  -1  -7   42.40    1.99
   4   0   7   -0.04    0.06
  -4   0  -7   -0.12    0.07
   4  -1   7   39.75    1.97
  -4   1  -7   42.24    1.95
   4  -2   7   15.31    0.80
  -4   2  -7   16.77    0.83
  -4   2  -7   15.81    0.83
   4  -3   7    0.12    0.09
  -4   3  -7   -0.04    0.09
  -4   3  -7   -0.06    0.11
   4  -4   7    7.16    0.40
   4  -5   7    6.21    0.36
  -4   5  -7    5.85    0.39
   4  -6   7    7.20    0.41
   4  -8   7    0.23    0.13
   3   9   7    6.64    0.36
  -3  -9  -7    6.50    0.36
  -3  -9  -7    6.34    0.34
   3   8   7    0.09    0.06
  -3  -8  -7    0.03    0.06
  -3  -8  -7    0.04    0.04
   3   7   7   10.94    0.62
  -3  -7  -7   11.03    0.58
  -3  -7  -7   11.76    0.62
   3   6   7    3.94    0.29
  -3  -6  -7    3.77    0.28
  -3  -6  -7    3.52    0.24
  -3  -6  -7    4.30    0.45
   3   5   7   25.29    1.31
   3   5   7   26.04    1.34
  -3  -5  -7   28.59    1.39
  -3  -5  -7   24.42    1.26
  -3  -5  -7   25.93    1.30
   3   4   7    0.44    0.14
   3   4   7    0.26    0.12
  -3  -4  -7    0.29    0.08
  -3  -4  -7    0.21    0.14
  -3  -4  -7    0.26    0.09
  -3  -4  -7    0.36    0.15
   3   3   7    8.15    0.48
  -3  -3  -7    7.14    0.44
  -3  -3  -7    7.72    0.41
  -3  -3  -7    7.70    0.48
   3   2   7    0.68    0.11
   3   2   7    0.41    0.10
  -3  -2  -7    0.31    0.09
  -3  -2  -7    0.44    0.13
   3   1   7    1.72    0.17
  -3  -1  -7    1.72    0.17
   3   0   7    2.83    0.21
   3  -1   7    1.64    0.15
  -3   1  -7    1.61    0.19
   3  -2   7    0.59    0.08
  -3   2  -7    0.43    0.10
  -3   2  -7    0.44    0.12
   3  -3   7    7.45    0.40
  -3   3  -7    7.82    0.45
   3  -4   7    0.19    0.08
  -3   4  -7    0.24    0.11
  -3   4  -7   -0.01    0.13
   3  -5   7   24.67    1.22
  -3   5  -7   26.14    1.27
   3  -6   7    3.64    0.29
   3  -7   7   10.42    0.56
   3  -8   7    0.09    0.11
  -2 -10  -7    0.99    0.08
   2   9   7    5.38    0.31
  -2  -9  -7    4.90    0.28
  -2  -9  -7    5.47    0.31
   2   8   7    9.17    0.49
  -2  -8  -7    8.40    0.48
  -2  -8  -7    7.91    0.45
   2   7   7   21.67    1.09
  -2  -7  -7   20.08    1.05
  -2  -7  -7   21.82    1.08
   2   6   7   11.61    0.65
  -2  -6  -7   12.30    0.77
  -2  -6  -7   11.52    0.64
  -2  -6  -7   11.39    0.61
   2   5   7    0.40    0.12
   2   5   7    0.47    0.15
  -2  -5  -7    0.39    0.09
  -2  -5  -7    0.23    0.16
   2   4   7    1.95    0.21
   2   4   7    1.83    0.23
  -2  -4  -7    1.73    0.24
  -2  -4  -7    1.91    0.16
  -2  -4  -7    1.64    0.18
   2   3   7    8.53    0.51
  -2  -3  -7    8.77    0.49
  -2  -3  -7    9.47    0.53
  -2  -2  -7    4.53    0.31
  -2  -2  -7    4.58    0.29
   2   1   7   68.19    3.23
   2   0   7   -0.01    0.05
  -2   1  -7   53.74    2.61
   2  -2   7    4.49    0.25
  -2   2  -7    4.69    0.31
  -2   3  -7    8.02    0.55
  -2   3  -7    9.63    0.52
  -2   4  -7    1.74    0.20
  -2   4  -7    1.63    0.19
  -2   5  -7    0.31    0.14
  -2   5  -7    0.49    0.13
   2  -6   7   12.68    0.65
   2  -7   7   20.01    0.99
   2  -8   7    7.63    0.43
  -1 -10  -7    0.09    0.04
   1   9   7    0.25    0.07
  -1  -9  -7    0.23    0.08
  -1  -9  -7    0.24    0.05
   1   8   7    1.79    0.18
  -1  -8  -7    1.57    0.13
  -1  -8  -7    1.71    0.17
   1   7   7    9.49    0.57
  -1  -7  -7   10.28    0.73
  -1  -7  -7    9.95    0.56
  -1  -7  -7   10.17    0.53
   1   6   7   14.54    0.78
  -1  -6  -7   13.87    0.73
  -1  -6  -7   13.80    0.76
  -1  -6  -7   15.79    0.90
   1   5   7   54.19    2.51
   1   5   7   50.98    2.48
  -1  -5  -7   50.02    2.56
  -1  -5  -7   49.99    2.47
  -1  -5  -7   51.88    2.44
   1   4   7   25.92    1.40
   1   4   7   30.03    1.41
  -1  -4  -7   26.83    1.44
  -1  -4  -7   29.78    1.35
  -1  -4  -7   27.74    1.38
   1   3   7   37.74    1.91
  -1  -3  -7   38.61    1.93
  -1  -3  -7   41.31    1.89
   1   2   7   25.57    1.30
  -1  -2  -7   27.24    1.31
   1   1   7    6.13    0.36
  -1  -1  -7    6.46    0.35
   1   0   7   10.84    0.56
   1  -1   7    6.64    0.35
  -1   3  -7   39.00    1.89
  -1   4  -7   32.16    1.66
  -1   5  -7   53.03    2.56
  -1   5  -7   53.35    2.54
   1  -6   7   13.81    0.71
  -1   6  -7   13.98    0.76
   1  -7   7    9.29    0.51
   0 -10  -7    0.03    0.03
   0   9   7    3.24    0.22
   0  -9  -7    2.83    0.23
   0  -9  -7    3.04    0.19
   0   8   7    0.97    0.14
   0  -8  -7    1.09    0.14
   0  -8  -7    1.06    0.11
   0   7   7    8.20    0.54
   0  -7  -7   10.12    0.55
   0  -7  -7   10.27    0.73
   0  -7  -7   10.21    0.52
   0   6   7    1.19    0.15
   0  -6  -7    1.19    0.27
   0  -6  -7    1.21    0.15
   0  -6  -7    1.16    0.13
   0   5   7    0.21    0.10
   0   5   7    0.09    0.11
   0  -5  -7    0.06    0.06
   0  -5  -7    0.36    0.15
   0  -5  -7    0.21    0.08
   0   4   7    1.41    0.30
   0   4   7    0.92    0.15
   0  -4  -7    1.19    0.19
   0  -4  -7    1.13    0.14
   0   3   7   16.51    0.84
   0  -3  -7   16.43    0.86
   0  -3  -7   15.40    0.82
   0   2   7    4.24    0.28
   0  -2  -7    3.99    0.28
   0   1   7   63.98    3.08
   0   1   7   65.12    3.11
   0  -1  -7   66.80    3.07
   0   0   7    0.00    0.06
   0   0   7   -0.03    0.05
   0  -1   7   63.84    2.98
   0   4  -7    1.13    0.15
   0   4  -7    1.29    0.18
   0   5  -7    0.06    0.11
   0   5  -7    0.06    0.11
   0  -6   7    1.47    0.16
   0   6  -7    1.28    0.18
   0  -8   7    1.22    0.15
   1 -10  -7    1.22    0.10
   1  -9  -7    0.25    0.06
   1  -9  -7    0.44    0.09
  -1   8   7    0.60    0.11
   1  -8  -7    0.63    0.11
   1  -8  -7    0.41    0.07
  -1   7   7    4.42    0.31
   1  -7  -7    4.36    0.27
   1  -7  -7    4.04    0.30
   1  -7  -7    4.87    0.50
  -1   6   7    0.08    0.10
  -1   6   7   -0.09    0.19
   1  -6  -7    0.13    0.17
   1  -6  -7    0.07    0.07
   1  -6  -7    0.01    0.05
  -1   5   7   40.30    1.78
  -1   5   7   34.21    1.75
   1  -5  -7   35.93    1.84
   1  -5  -7   36.25    1.75
   1  -5  -7   32.72    1.71
  -1   4   7   11.99    0.69
   1  -4  -7   13.01    0.67
   1  -4  -7   13.00    0.66
   1  -4  -7   12.44    0.73
  -1   3   7    9.95    0.59
  -1   3   7    9.72    0.55
   1  -3  -7   10.21    0.58
  -1   2   7   26.40    1.33
  -1   2   7   27.54    1.36
   1  -2  -7   27.48    1.34
  -1   1   7    0.79    0.11
  -1   1   7    0.66    0.11
  -1   0   7   62.88    2.89
  -1   0   7   60.02    2.91
  -1  -1   7    0.79    0.09
  -1  -1   7    0.64    0.09
  -1  -2   7   26.17    1.24
   1   4  -7   12.99    0.67
   1   4  -7   12.25    0.71
  -1  -5   7   34.15    1.71
   1   5  -7   36.64    1.78
   1   5  -7   37.58    1.76
  -1  -6   7    0.08    0.11
   1   6  -7    0.06    0.14
   1   6  -7    0.37    0.11
   1   7  -7    4.77    0.34
  -1  -8   7    0.48    0.12
   1   8  -7    0.13    0.11
  -1  -9   7    0.18    0.11
   2 -10  -7    0.26    0.04
   2  -9  -7    0.89    0.12
   2  -9  -7    0.84    0.09
  -2   8   7    0.66    0.12
   2  -8  -7    0.73    0.10
   2  -8  -7    0.80    0.12
  -2   7   7   35.19    1.73
   2  -7  -7   35.62    1.87
   2  -7  -7   34.23    1.69
   2  -7  -7   35.00    1.72
  -2   6   7   18.37    0.94
   2  -6  -7   17.90    0.89
   2  -6  -7   17.46    0.92
   2  -6  -7   17.89    1.05
  -2   5   7    5.27    0.36
  -2   5   7    5.09    0.35
   2  -5  -7    4.98    0.33
   2  -5  -7    5.73    0.43
   2  -5  -7    5.19    0.31
  -2   4   7    0.32    0.10
  -2   4   7    0.51    0.20
  -2   4   7    0.63    0.15
   2  -4  -7    0.40    0.13
   2  -4  -7    0.62    0.11
  -2   3   7    6.79    0.41
  -2   3   7    6.37    0.44
   2  -3  -7    7.36    0.44
  -2   2   7   -0.02    0.06
  -2   2   7   -0.01    0.06
   2  -2  -7   -0.05    0.07
  -2   1   7   31.74    1.54
  -2   1   7   30.93    1.52
   2  -1  -7   31.39    1.52
  -2   0   7   -0.04    0.06
  -2   0   7   -0.01    0.05
  -2  -1   7   29.52    1.41
  -2  -2   7    0.11    0.04
  -2  -3   7    6.19    0.32
  -2  -4   7    0.56    0.09
   2   4  -7    0.59    0.12
  -2  -5   7    5.42    0.32
   2   5  -7    5.26    0.38
   2   5  -7    5.21    0.36
  -2  -6   7   15.50    0.81
   2   6  -7   16.04    0.85
   2   7  -7   31.12    1.56
  -2  -8   7    0.62    0.13
   2   8  -7    0.67    0.13
  -2  -9   7    0.75    0.13
   3 -10  -7    0.59    0.06
   3  -9  -7    3.45    0.26
   3  -9  -7    3.40    0.21
   3  -8  -7    0.06    0.05
   3  -8  -7    0.01    0.08
   3  -7  -7    3.94    0.25
   3  -7  -7    3.72    0.29
   3  -7  -7    4.19    0.49
  -3   6   7    1.64    0.19
   3  -6  -7    1.61    0.19
   3  -6  -7    1.63    0.15
   3  -6  -7    2.25    0.32
  -3   5   7   12.04    0.76
  -3   5   7   13.86    0.68
  -3   5   7   12.91    0.67
   3  -5  -7   11.63    0.65
   3  -5  -7   11.88    0.75
   3  -5  -7   11.15    0.62
  -3   4   7    6.52    0.53
  -3   4   7    6.32    0.40
  -3   4   7    7.48    0.43
   3  -4  -7    5.92    0.46
   3  -4  -7    6.81    0.39
   3  -4  -7    6.96    0.36
  -3   3   7   34.15    1.75
  -3   3   7   33.54    1.71
   3  -3  -7   37.62    1.76
  -3   2   7    1.33    0.17
  -3   2   7    1.10    0.14
   3  -2  -7    1.28    0.16
  -3   1   7   10.04    0.53
  -3   1   7   10.15    0.55
   3  -1  -7    9.58    0.54
  -3   0   7    0.97    0.11
  -3   0   7    1.10    0.12
   3   0  -7    1.21    0.14
  -3  -1   7    8.75    0.47
  -3  -1   7    9.15    0.47
  -3  -2   7    1.06    0.12
  -3  -2   7    1.01    0.10
  -3  -3   7   33.27    1.50
  -3  -3   7   29.75    1.50
  -3  -4   7    5.71    0.33
  -3  -4   7    5.93    0.34
   3   4  -7    6.41    0.38
   3   4  -7    6.65    0.41
  -3  -5   7   11.53    0.63
  -3  -5   7   11.58    0.61
   3   5  -7   13.32    0.66
   3   5  -7   11.72    0.68
  -3  -6   7    1.74    0.20
   3   6  -7    1.47    0.19
  -3  -7   7    3.52    0.33
   3   7  -7    3.80    0.29
  -3  -8   7   -0.01    0.10
   3   8  -7   -0.01    0.08
  -3  -9   7    2.84    0.25
   3   9  -7    3.55    0.23
   4 -10  -7    0.21    0.04
   4  -9  -7    0.73    0.09
   4  -9  -7    0.93    0.14
   4  -8  -7    0.03    0.09
   4  -8  -7   -0.01    0.04
   4  -7  -7    3.51    0.23
   4  -7  -7    3.41    0.27
   4  -7  -7    3.77    0.47
   4  -6  -7    7.25    0.59
   4  -6  -7    7.56    0.45
   4  -6  -7    7.61    0.42
  -4   5   7    4.29    0.39
  -4   5   7    3.46    0.32
  -4   5   7    4.17    0.29
   4  -5  -7    4.24    0.29
   4  -5  -7    4.49    0.39
   4  -5  -7    3.79    0.25
  -4   4   7    0.12    0.11
  -4   4   7    0.09    0.08
   4  -4  -7    0.06    0.06
   4  -4  -7    0.20    0.08
   4  -4  -7    0.18    0.12
  -4   3   7    0.05    0.07
  -4   3   7    0.09    0.09
   4  -3  -7    0.08    0.07
   4  -3  -7    0.02    0.10
  -4   2   7   20.24    1.05
  -4   2   7   20.56    1.08
   4  -2  -7   22.19    1.09
  -4   1   7    1.62    0.15
  -4   1   7    1.38    0.15
   4  -1  -7    1.43    0.16
  -4   0   7    0.07    0.05
  -4   0   7    0.11    0.06
   4   0  -7   -0.01    0.09
  -4  -1   7    1.38    0.13
  -4  -1   7    1.44    0.13
  -4  -2   7   19.14    0.96
  -4  -2   7   19.68    0.95
  -4  -3   7    0.06    0.06
  -4  -3   7    0.00    0.04
   4   3  -7    0.03    0.09
   4   3  -7   -0.11    0.08
  -4  -4   7    0.29    0.07
  -4  -4   7    0.10    0.06
   4   4  -7    0.09    0.08
   4   4  -7    0.07    0.09
  -4  -5   7    3.48    0.25
  -4  -5   7    3.56    0.26
   4   5  -7    3.55    0.29
  -4  -6   7    7.13    0.41
  -4  -6   7    6.19    0.41
   4   6  -7    6.44    0.44
   4   6  -7    6.76    0.43
  -4  -7   7    2.77    0.26
   4   7  -7    3.31    0.27
  -4  -8   7   -0.05    0.10
   4   8  -7   -0.01    0.07
  -4  -9   7    0.42    0.12
   4   9  -7    0.81    0.11
   5 -10  -7    0.26    0.04
   5  -9  -7    0.03    0.04
   5  -8  -7    4.25    0.32
   5  -8  -7    4.62    0.27
   5  -7  -7    0.69    0.12
   5  -7  -7    0.47    0.15
   5  -7  -7    0.65    0.26
   5  -6  -7    4.16    0.30
   5  -6  -7    3.81    0.48
   5  -6  -7    4.49    0.27
  -5   4   7    2.62    0.29
  -5   4   7    2.47    0.23
   5  -4  -7    2.79    0.19
   5  -4  -7    2.75    0.22
   5  -4  -7    2.84    0.32
  -5   3   7    5.29    0.35
  -5   3   7    5.99    0.41
   5  -3  -7    6.09    0.32
   5  -3  -7    5.58    0.42
  -5   2   7   28.74    1.44
  -5   2   7   28.15    1.39
  -5   1   7    3.99    0.26
  -5   1   7    4.42    0.30
  -5   0   7   13.02    0.68
  -5   0   7   12.62    0.66
  -5  -1   7    4.11    0.25
  -5  -1   7    4.14    0.27
  -5  -2   7   27.28    1.34
  -5  -2   7   28.21    1.36
  -5  -3   7    5.79    0.34
  -5  -3   7    5.46    0.34
   5   3  -7    6.34    0.43
  -5  -4   7    2.66    0.21
   5   4  -7    2.68    0.24
   5   4  -7    2.21    0.24
   5   4  -7    2.76    0.23
  -5  -5   7    9.58    0.55
  -5  -5   7    9.25    0.54
   5   5  -7   10.28    0.56
   5   5  -7    9.99    0.50
  -5  -6   7    4.13    0.32
  -5  -6   7    3.53    0.30
   5   6  -7    3.92    0.32
   5   6  -7    4.64    0.31
  -5  -7   7    0.59    0.14
   5   7  -7    0.63    0.16
  -5  -8   7    3.92    0.31
   5   8  -7    4.20    0.30
  -5  -9   7    0.09    0.10
   5   9  -7    0.05    0.06
   6 -10  -7    3.27    0.18
   6  -9  -7   12.10    0.61
   6  -9  -7   11.04    0.58
   6  -8  -7   11.82    0.74
   6  -8  -7   12.21    0.62
   6  -7  -7    0.75    0.15
   6  -7  -7    0.91    0.11
   6  -7  -7    0.64    0.28
  -6   6   7    0.66    0.28
   6  -6  -7    0.48    0.09
   6  -6  -7    0.16    0.22
   6  -6  -7    0.51    0.13
  -6   5   7    0.06    0.18
   6  -5  -7    0.02    0.05
   6  -5  -7    0.02    0.08
   6  -5  -7    0.07    0.19
   6  -5  -7   -0.34    0.14
  -6   4   7    0.36    0.11
  -6   4   7    0.05    0.12
   6  -4  -7   -0.10    0.13
   6  -4  -7    0.24    0.15
   6  -4  -7    0.09    0.06
   6  -4  -7   -0.04    0.08
  -6   3   7    0.70    0.12
  -6   3   7    0.61    0.14
   6  -3  -7    0.75    0.12
   6  -3  -7    0.94    0.11
  -6   2   7    8.95    0.54
  -6   2   7    9.50    0.59
   6  -2  -7   10.35    0.51
   6  -2  -7   11.71    0.67
  -6   1   7    0.22    0.08
  -6   1   7    0.10    0.06
  -6   0   7    0.03    0.05
  -6   0   7    0.09    0.06
  -6  -1   7    0.10    0.06
  -6  -1   7    0.04    0.06
   6   1  -7    0.17    0.08
   6   1  -7   -0.01    0.08
  -6  -2   7    9.64    0.53
  -6  -2   7    9.76    0.54
   6   2  -7    9.72    0.53
   6   2  -7   10.37    0.57
  -6  -3   7    0.68    0.11
   6   3  -7    0.75    0.13
   6   3  -7    0.99    0.11
   6   3  -7    0.80    0.15
  -6  -4   7    0.03    0.07
  -6  -4   7    0.23    0.08
   6   4  -7    0.07    0.09
   6   4  -7    0.12    0.07
   6   4  -7    0.12    0.10
  -6  -5   7    0.10    0.09
  -6  -5   7    0.20    0.10
   6   5  -7    0.02    0.08
   6   5  -7    0.06    0.09
  -6  -6   7    0.38    0.11
  -6  -6   7    0.26    0.13
  -6  -6   7    0.35    0.14
   6   6  -7    0.22    0.09
   6   6  -7    0.48    0.12
  -6  -7   7    0.80    0.15
  -6  -7   7    0.63    0.13
   6   7  -7    0.65    0.12
  -6  -8   7   10.43    0.67
   6   8  -7    9.67    0.56
  -6  -9   7   10.19    0.58
   6   9  -7   10.60    0.55
   7  -9  -7    0.42    0.06
   7  -8  -7    3.19    0.21
   7  -8  -7    3.43    0.27
   7  -7  -7    3.74    0.24
   7  -7  -7    3.76    0.28
  -7   6   7    3.86    0.49
   7  -6  -7    4.15    0.26
   7  -6  -7    4.27    0.51
   7  -6  -7    3.93    0.30
  -7   5   7    0.17    0.19
   7  -5  -7    0.09    0.06
   7  -5  -7    0.17    0.10
   7  -5  -7   -0.11    0.16
   7  -5  -7    0.11    0.22
  -7   3   7   -0.03    0.09
  -7   3   7    0.02    0.11
   7  -3  -7    0.05    0.06
   7  -3  -7    0.18    0.08
  -7   2   7   10.32    0.58
   7  -2  -7   10.91    0.59
   7  -2  -7   10.58    0.54
   7  -2  -7   10.19    0.58
  -7   1   7    3.55    0.29
   7  -1  -7    3.25    0.26
   7  -1  -7    3.16    0.22
   7  -1  -7    3.02    0.24
  -7   0   7    3.45    0.25
  -7   0   7    3.70    0.29
   7   0  -7    3.58    0.25
  -7  -1   7    3.33    0.24
   7   1  -7    3.18    0.31
   7   1  -7    3.15    0.25
   7   1  -7    3.26    0.24
  -7  -2   7    9.87    0.55
   7   2  -7    9.40    0.53
   7   2  -7    9.42    0.55
   7   2  -7    9.99    0.56
  -7  -3   7    0.03    0.07
  -7  -3   7   -0.01    0.06
   7   3  -7   -0.15    0.08
   7   3  -7    0.03    0.09
   7   3  -7    0.01    0.07
  -7  -4   7    4.73    0.33
  -7  -4   7    4.83    0.32
   7   4  -7    4.16    0.34
   7   4  -7    4.51    0.30
  -7  -5   7   -0.03    0.09
  -7  -5   7    0.11    0.10
   7   5  -7    0.02    0.08
   7   5  -7   -0.06    0.07
   7   5  -7    0.00    0.07
  -7  -6   7    3.58    0.31
  -7  -6   7    3.26    0.29
   7   6  -7    3.26    0.28
   7   6  -7    3.66    0.23
   7   6  -7    3.66    0.28
  -7  -7   7    3.48    0.27
  -7  -7   7    3.76    0.31
   7   7  -7    3.77    0.28
  -7  -8   7    2.47    0.21
  -7  -8   7    2.62    0.25
   7   8  -7    2.55    0.21
   7   9  -7    0.44    0.08
   8  -9  -7    0.00    0.03
   8  -8  -7    1.75    0.14
   8  -8  -7    2.72    0.34
   8  -7  -7    6.86    0.38
   8  -7  -7    6.80    0.47
   8  -6  -7   21.24    1.10
   8  -6  -7   23.24    1.35
   8  -6  -7   20.69    1.06
  -8   5   7    6.98    0.59
   8  -5  -7    5.56    0.38
   8  -5  -7    5.66    0.35
   8  -5  -7    6.00    0.57
  -8   4   7    8.11    0.61
   8  -4  -7    9.08    0.67
   8  -4  -7    8.37    0.46
   8  -4  -7    8.36    0.50
  -8   3   7   14.34    0.87
  -8   3   7   15.09    0.79
  -8   2   7    1.62    0.23
  -8   2   7    1.33    0.17
   8  -2  -7    1.47    0.14
   8  -2  -7    1.46    0.17
   8  -2  -7    1.47    0.17
  -8   1   7   65.99    3.07
  -8   1   7   60.04    3.01
   8  -1  -7   63.58    3.01
   8  -1  -7   64.22    2.98
   8  -1  -7   62.14    3.01
  -8   0   7   -0.19    0.12
  -8   0   7   -0.09    0.07
  -8   0   7   -0.02    0.07
   8   0  -7    0.16    0.07
   8   0  -7    0.02    0.09
   8   0  -7    0.02    0.07
  -8  -1   7   60.77    2.94
  -8  -1   7   57.61    2.91
   8   1  -7   62.47    2.87
   8   1  -7   63.26    2.91
   8   1  -7   60.46    2.92
   8   1  -7   60.73    2.92
  -8  -2   7    1.40    0.17
  -8  -2   7    1.39    0.16
   8   2  -7    1.13    0.16
   8   2  -7    1.47    0.19
   8   2  -7    1.15    0.15
  -8  -3   7   13.25    0.76
  -8  -3   7   13.95    0.76
   8   3  -7   14.68    0.80
  -8  -4   7    7.63    0.47
  -8  -4   7    7.50    0.47
   8   4  -7    7.34    0.45
   8   4  -7    7.60    0.44
   8   4  -7    7.22    0.47
  -8  -5   7    4.74    0.35
  -8  -5   7    4.59    0.35
   8   5  -7    4.85    0.30
   8   5  -7    4.54    0.35
   8   5  -7    5.04    0.33
  -8  -6   7   20.09    1.02
  -8  -6   7   17.95    1.01
   8   6  -7   20.56    0.98
   8   6  -7   18.31    1.01
   8   6  -7   18.30    0.94
  -8  -7   7    5.93    0.36
  -8  -7   7    6.11    0.42
   8   7  -7    6.10    0.39
  -8  -8   7    1.68    0.20
  -8  -8   7    1.50    0.17
   8   8  -7    1.71    0.16
  -9   9   7    0.05    0.03
   9  -9  -7    0.01    0.03
   9  -8  -7    0.06    0.04
   9  -7  -7    0.20    0.11
   9  -7  -7    0.24    0.06
   9  -6  -7    0.65    0.09
   9  -6  -7    0.78    0.14
  -9   5   7    4.55    0.51
   9  -5  -7    5.33    0.59
   9  -5  -7    4.25    0.32
  -9   4   7    1.60    0.30
   9  -4  -7    1.88    0.21
   9  -4  -7    2.23    0.17
  -9   3   7    1.83    0.26
   9  -3  -7    1.67    0.17
   9  -3  -7    2.45    0.21
  -9   2   7    0.48    0.13
  -9   2   7    0.45    0.12
   9  -2  -7    0.45    0.12
   9  -2  -7    0.45    0.10
   9  -2  -7    0.31    0.08
  -9   1   7    3.28    0.30
  -9   1   7    3.29    0.27
   9  -1  -7    3.18    0.26
   9  -1  -7    2.96    0.22
  -9   0   7   19.14    1.04
  -9   0   7   19.43    1.00
  -9   0   7   19.57    1.01
   9   0  -7   19.68    0.96
   9   0  -7   18.28    0.99
   9   0  -7   20.09    1.06
  -9  -1   7    3.07    0.28
  -9  -1   7    3.10    0.27
  -9  -1   7    3.51    0.37
   9   1  -7    3.33    0.31
   9   1  -7    3.57    0.25
   9   1  -7    3.76    0.32
  -9  -2   7    0.45    0.12
  -9  -2   7    0.32    0.11
   9   2  -7    0.33    0.09
   9   2  -7    0.42    0.10
  -9  -3   7    2.32    0.24
  -9  -3   7    2.01    0.21
   9   3  -7    1.81    0.20
   9   3  -7    2.10    0.22
   9   3  -7    1.94    0.20
  -9  -4   7    2.21    0.23
  -9  -4   7    1.81    0.23
   9   4  -7    1.76    0.21
   9   4  -7    1.52    0.19
   9   4  -7    1.56    0.18
  -9  -5   7    3.99    0.35
  -9  -5   7    3.97    0.32
   9   5  -7    3.48    0.35
  -9  -6   7    0.59    0.14
  -9  -6   7    0.78    0.11
   9   6  -7    0.80    0.10
   9   6  -7    0.75    0.14
  -9  -7   7    0.40    0.08
  -9  -7   7    0.21    0.12
   9   7  -7    0.17    0.08
  -9  -8   7   -0.02    0.13
  -9  -8   7    0.03    0.06
   9   8  -7    0.19    0.06
 -10   8   7    0.04    0.04
  10  -8  -7    0.04    0.03
  10  -7  -7    2.81    0.18
  10  -6  -7   20.57    1.02
  10  -6  -7   20.93    1.08
  10  -5  -7    0.08    0.09
  10  -5  -7    0.10    0.05
 -10   4   7    1.73    0.32
  10  -4  -7    0.94    0.12
 -10   3   7    2.26    0.32
  10  -3  -7    1.96    0.17
  10  -3  -7    2.12    0.22
 -10   2   7    5.84    0.47
  10  -2  -7    5.87    0.38
  10  -2  -7    5.57    0.34
 -10   1   7    1.23    0.21
 -10   1   7    1.27    0.19
 -10   1   7    1.03    0.14
  10  -1  -7    1.08    0.13
  10  -1  -7    1.37    0.17
  10  -1  -7    1.40    0.16
 -10   0   7   -0.02    0.10
 -10   0   7    0.12    0.13
 -10   0   7    0.17    0.11
  10   0  -7    0.11    0.08
  10   0  -7   -0.04    0.07
  10   0  -7    0.11    0.08
 -10  -1   7    1.22    0.17
 -10  -1   7    1.34    0.20
 -10  -1   7    1.19    0.21
  10   1  -7    0.90    0.14
  10   1  -7    0.95    0.18
  10   1  -7    1.40    0.14
  10   1  -7    1.47    0.18
 -10  -2   7    5.50    0.41
 -10  -2   7    5.39    0.39
  10   2  -7    6.34    0.40
  10   2  -7    5.45    0.37
  10   2  -7    5.45    0.37
 -10  -3   7    2.29    0.26
 -10  -3   7    2.46    0.26
  10   3  -7    1.99    0.22
  10   3  -7    2.23    0.22
  10   3  -7    2.32    0.22
 -10  -4   7    1.20    0.21
 -10  -4   7    1.26    0.18
  10   4  -7    1.25    0.17
  10   4  -7    1.27    0.16
 -10  -5   7   -0.06    0.10
  10   5  -7    0.04    0.06
  10   5  -7    0.11    0.08
 -10  -6   7   19.69    0.94
 -10  -6   7   18.31    1.02
  10   6  -7   18.13    0.97
  10   6  -7   19.06    0.93
 -10  -7   7    2.37    0.17
 -10  -7   7    2.72    0.27
  10   7  -7    2.49    0.19
 -11   7   7    0.14    0.05
  11  -7  -7    0.16    0.04
  11  -7  -7    0.43    0.16
 -11   6   7    0.11    0.05
  11  -6  -7   -0.02    0.09
  11  -6  -7    0.14    0.08
  11  -5  -7    0.59    0.08
  11  -5  -7    0.63    0.11
  11  -4  -7    0.79    0.12
  11  -4  -7    0.88    0.11
 -11   3   7    2.71    0.38
 -11   3   7    3.15    0.25
  11  -3  -7    3.12    0.22
  11  -3  -7    3.42    0.26
 -11   2   7    0.29    0.08
 -11   2   7    0.35    0.22
  11  -2  -7    0.17    0.07
  11  -2  -7    0.22    0.09
 -11   1   7   -0.10    0.08
 -11   1   7    0.09    0.16
  11  -1  -7   -0.05    0.07
  11  -1  -7   -0.09    0.06
 -11   0   7   13.45    0.82
 -11   0   7   13.73    0.94
 -11   0   7   13.63    0.74
  11   0  -7   13.25    0.70
  11   0  -7   14.39    0.75
 -11  -1   7    0.09    0.11
 -11  -1   7    0.11    0.16
 -11  -1   7    0.03    0.13
  11   1  -7   -0.05    0.08
  11   1  -7    0.11    0.07
 -11  -2   7    0.18    0.13
 -11  -2   7    0.16    0.15
  11   2  -7    0.10    0.09
 -11  -3   7    3.11    0.30
 -11  -3   7    2.98    0.42
  11   3  -7    2.73    0.25
  11   3  -7    2.94    0.24
 -11  -4   7    1.04    0.18
  11   4  -7    0.87    0.14
  11   4  -7    0.96    0.13
 -11  -5   7    0.70    0.15
  11   5  -7    0.71    0.12
  11   5  -7    0.59    0.10
 -11  -6   7   -0.12    0.13
 -11  -6   7    0.16    0.06
  11   6  -7    0.10    0.06
  11   6  -7    0.03    0.06
 -12   7   7    0.33    0.05
  12  -7  -7    0.31    0.05
 -12   6   7    0.40    0.07
  12  -6  -7    0.36    0.06
  12  -6  -7    0.56    0.11
 -12   5   7    0.09    0.05
  12  -5  -7    0.10    0.08
  12  -5  -7    0.05    0.05
  12  -4  -7    1.26    0.12
  12  -4  -7    1.15    0.15
 -12   3   7    1.19    0.14
  12  -3  -7    1.02    0.14
  12  -3  -7    1.22    0.13
 -12   2   7    0.19    0.09
  12  -2  -7    0.19    0.09
  12  -2  -7    0.41    0.08
 -12   1   7   19.91    1.02
 -12   1   7   19.77    1.16
  12  -1  -7   20.89    1.04
  12  -1  -7   19.27    0.99
 -12   0   7   -0.03    0.08
 -12   0   7    0.32    0.22
  12   0  -7   -0.05    0.06
  12   0  -7    0.04    0.07
 -12  -1   7   20.14    1.16
 -12  -1   7   21.70    1.08
  12   1  -7   21.27    1.03
  12   1  -7   20.23    1.07
 -12  -2   7    0.25    0.14
 -12  -2   7    0.58    0.18
  12   2  -7    0.30    0.09
 -12  -3   7    1.30    0.26
  12   3  -7    1.22    0.15
 -12  -4   7    1.29    0.20
  12   4  -7    1.05    0.13
 -12  -5   7    0.14    0.05
 -12  -5   7    0.11    0.22
  12   5  -7    0.05    0.05
 -12  -6   7    0.40    0.06
 -12  -7   7    0.29    0.05
 -13   6   7    0.86    0.09
  13  -6  -7    0.89    0.08
 -13   5   7    0.28    0.06
  13  -5  -7    0.36    0.06
  13  -5  -7    0.30    0.10
 -13   4   7    0.01    0.05
  13  -4  -7    0.08    0.04
  13  -4  -7    0.01    0.07
 -13   3   7    0.27    0.08
  13  -3  -7    0.32    0.07
  13  -3  -7    0.62    0.11
 -13   2   7    0.17    0.08
  13  -2  -7    0.26    0.07
  13  -2  -7    0.24    0.08
 -13   1   7    0.70    0.11
  13  -1  -7    0.57    0.09
  13  -1  -7    0.47    0.09
 -13   0   7    2.88    0.25
  13   0  -7    2.88    0.24
  13   0  -7    3.50    0.22
 -13  -1   7    0.56    0.12
  13   1  -7    0.44    0.10
 -13  -2   7    0.24    0.12
  13   2  -7    0.17    0.07
  13   3  -7    0.43    0.09
  13   4  -7    0.09    0.05
 -13  -5   7    0.21    0.05
  13   5  -7    0.28    0.06
 -13  -6   7    0.79    0.08
 -14   5   7    0.37    0.06
  14  -5  -7    0.41    0.06
 -14   4   7    1.16    0.11
  14  -4  -7    1.05    0.13
  14  -4  -7    1.29    0.13
 -14   3   7    0.26    0.06
  14  -3  -7    0.11    0.07
  14  -3  -7    0.28    0.06
 -14   2   7    0.26    0.07
  14  -2  -7    0.37    0.06
  14  -2  -7    0.15    0.07
 -14   1   7   -0.03    0.07
  14  -1  -7    0.06    0.06
  14  -1  -7    0.09    0.06
 -14   0   7   -0.01    0.07
  14   0  -7    0.06    0.07
  14   0  -7   -0.03    0.06
 -14  -1   7    0.15    0.09
  14   1  -7    0.06    0.06
 -14  -2   7    0.06    0.10
  14   2  -7    0.19    0.07
  14   3  -7    0.08    0.05
 -14  -4   7    0.92    0.08
  14   4  -7    0.78    0.09
 -14  -5   7    0.51    0.05
 -15   3   7    0.07    0.05
  15  -3  -7    0.08    0.11
 -15   2   7    5.18    0.29
  15  -2  -7    5.16    0.30
 -15   1   7    0.02    0.06
 -15   0   7    0.05    0.06
  15   0  -7    0.20    0.06
 -15  -1   7    0.02    0.08
  15   1  -7   -0.01    0.05
 -15  -2   7    4.58    0.27
  15   2  -7    5.54    0.33
 -15  -3   7   -0.08    0.03
  15   3  -7    0.04    0.04
 -11  -2  -8   -0.01    0.04
 -11  -1  -8    2.14    0.15
 -11   0  -8   -0.10    0.04
 -11   1  -8    2.56    0.20
 -11   2  -8    0.00    0.04
 -10  -4  -8    0.01    0.03
 -10  -3  -8    0.54    0.06
 -10  -3  -8    0.63    0.08
 -10  -3  -8    0.57    0.08
 -10  -2  -8    1.58    0.11
 -10  -2  -8    1.67    0.15
 -10  -2  -8    1.37    0.14
  10   1   8    1.52    0.14
 -10  -1  -8    1.54    0.14
  10   0   8    0.19    0.14
  10   0   8    0.17    0.07
 -10   0  -8    0.21    0.06
 -10   1  -8    1.32    0.13
  10  -2   8    1.74    0.20
 -10   2  -8    1.53    0.14
  -9  -6  -8    0.42    0.05
  -9  -5  -8    0.34    0.06
  -9  -4  -8    1.57    0.13
  -9  -4  -8    1.38    0.15
   9   3   8    5.73    0.52
  -9  -3  -8    4.70    0.29
  -9  -3  -8    4.30    0.28
   9   2   8    0.33    0.08
   9   2   8    0.41    0.16
  -9  -2  -8    0.23    0.06
  -9  -2  -8    0.34    0.08
   9   1   8    0.03    0.13
   9   1   8    0.19    0.07
  -9  -1  -8    0.09    0.09
  -9  -1  -8   -0.02    0.05
  -9  -1  -8    0.07    0.06
   9   0   8   -0.09    0.09
  -9   0  -8   -0.04    0.06
  -9   0  -8    0.09    0.05
  -9   0  -8    0.07    0.10
   9  -1   8    0.07    0.12
   9  -1   8    0.13    0.09
  -9   1  -8    0.04    0.07
   9  -2   8    0.28    0.12
  -9   2  -8    0.32    0.08
   9  -3   8    4.91    0.35
  -9   3  -8    4.63    0.29
   9  -4   8    1.84    0.20
  -9   4  -8    1.94    0.18
  -8  -6  -8    0.54    0.07
  -8  -5  -8    3.60    0.23
   8   4   8    1.20    0.27
  -8  -4  -8    1.20    0.14
  -8  -4  -8    1.11    0.12
  -8  -3  -8    5.14    0.31
  -8  -3  -8    5.51    0.34
   8   2   8    0.58    0.11
   8   2   8    0.51    0.16
  -8  -2  -8    0.57    0.09
  -8  -2  -8    0.61    0.10
   8   1   8    0.27    0.13
   8   1   8    0.16    0.08
  -8  -1  -8    0.12    0.07
  -8  -1  -8    0.12    0.06
   8   0   8   37.52    1.92
   8   0   8   37.83    1.86
  -8   0  -8   40.22    1.85
  -8   0  -8   38.15    1.82
   8  -1   8    0.09    0.11
   8  -1   8    0.19    0.12
  -8   1  -8   -0.06    0.11
  -8   1  -8    0.07    0.07
   8  -2   8    0.69    0.13
  -8   2  -8    0.59    0.11
   8  -3   8    5.51    0.38
  -8   3  -8    5.53    0.34
   8  -4   8    1.25    0.17
  -8   4  -8    1.18    0.13
   8  -5   8    2.97    0.29
   7   7   8    0.58    0.10
  -7  -7  -8    0.89    0.09
   7   6   8    4.58    0.43
  -7  -6  -8    4.81    0.29
   7   5   8    7.41    0.46
  -7  -5  -8    7.71    0.43
  -7  -5  -8    6.94    0.41
   7   4   8   10.76    0.65
  -7  -4  -8    8.88    0.53
  -7  -4  -8    9.25    0.52
   7   3   8    0.02    0.06
   7   3   8    0.11    0.14
  -7  -3  -8   -0.08    0.08
  -7  -3  -8    0.12    0.06
   7   2   8   -0.03    0.11
   7   2   8   -0.01    0.07
  -7  -2  -8    0.04    0.10
   7   1   8    4.30    0.34
   7   1   8    4.05    0.27
  -7  -1  -8    3.18    0.24
   7   0   8    0.20    0.11
   7   0   8   -0.14    0.09
  -7   0  -8   -0.03    0.07
  -7   0  -8   -0.07    0.06
   7  -1   8    4.07    0.30
  -7   1  -8    3.70    0.27
  -7   1  -8    3.09    0.27
   7  -2   8   -0.05    0.10
   7  -3   8    0.05    0.11
  -7   3  -8    0.10    0.08
   7  -4   8    7.97    0.49
  -7   4  -8    8.73    0.47
   6   8   8    0.50    0.08
  -6  -8  -8    0.57    0.07
   6   7   8    6.24    0.38
  -6  -7  -8    7.23    0.38
   6   6   8    0.43    0.12
  -6  -6  -8    0.22    0.07
   6   5   8    9.92    0.59
  -6  -5  -8   10.65    0.58
  -6  -5  -8   10.31    0.57
   6   4   8    7.44    0.51
  -6  -4  -8    6.13    0.39
  -6  -4  -8    6.46    0.41
   6   3   8    4.85    0.41
   6   3   8    5.76    0.35
  -6  -3  -8    5.75    0.37
  -6  -3  -8    5.75    0.35
   6   2   8    0.02    0.10
   6   2   8   -0.03    0.08
  -6  -2  -8    0.00    0.06
   6   1   8    4.44    0.31
   6   1   8    4.60    0.36
  -6  -1  -8    4.65    0.29
   6   0   8   15.59    0.76
   6   0   8   14.58    0.80
  -6   0  -8   14.36    0.73
  -6   0  -8   13.56    0.78
   6  -1   8    4.21    0.34
   6  -1   8    4.72    0.34
  -6   1  -8    5.07    0.33
  -6   1  -8    4.85    0.32
   6  -2   8    0.00    0.09
  -6   2  -8    0.00    0.10
  -6   2  -8   -0.04    0.09
   6  -3   8    4.76    0.33
  -6   3  -8    4.71    0.33
  -6   4  -8    6.31    0.39
  -6   5  -8    3.75    0.26
  -5  -8  -8    1.83    0.14
   5   7   8    2.24    0.20
  -5  -7  -8    2.33    0.15
  -5  -7  -8    2.42    0.20
   5   6   8    9.85    0.57
  -5  -6  -8    9.81    0.56
  -5  -6  -8   10.70    0.51
   5   5   8    0.74    0.15
   5   5   8    1.06    0.23
  -5  -5  -8    0.94    0.13
   5   4   8   15.43    0.89
   5   4   8   16.79    1.00
  -5  -4  -8   17.20    0.86
  -5  -4  -8   16.63    0.87
   5   3   8    0.36    0.09
   5   3   8    0.31    0.12
  -5  -3  -8    0.42    0.11
  -5  -3  -8    0.29    0.08
   5   2   8    6.37    0.43
   5   2   8    6.57    0.38
  -5  -2  -8    5.82    0.37
   5   1   8    5.45    0.37
  -5  -1  -8    5.39    0.33
   5   0   8    0.06    0.11
   5   0   8    0.02    0.08
  -5   0  -8   -0.19    0.06
  -5   0  -8   -0.07    0.08
   5  -1   8    5.47    0.35
  -5   1  -8    4.93    0.34
  -5   1  -8    4.76    0.37
   5  -2   8    6.33    0.38
  -5   2  -8    5.58    0.39
  -5   2  -8    6.98    0.40
  -5   3  -8   -0.05    0.12
  -5   3  -8    0.22    0.10
   5  -4   8   15.42    0.84
  -5   4  -8   16.42    0.83
   5  -5   8    0.95    0.14
  -5   5  -8    0.74    0.12
   5  -6   8    9.22    0.52
   4   9   8    0.08    0.05
  -4  -9  -8    0.07    0.05
   4   8   8    0.17    0.07
  -4  -8  -8    0.10    0.05
  -4  -8  -8    0.10    0.05
   4   7   8    0.93    0.13
  -4  -7  -8    1.20    0.11
  -4  -7  -8    1.31    0.14
   4   6   8   -0.02    0.10
  -4  -6  -8    0.06    0.07
  -4  -6  -8    0.09    0.06
   4   5   8    0.35    0.14
   4   5   8    0.42    0.16
  -4  -5  -8    0.38    0.10
  -4  -5  -8    0.66    0.08
   4   4   8   23.49    1.29
   4   4   8   25.20    1.27
  -4  -4  -8   25.23    1.25
  -4  -4  -8   25.61    1.25
   4   3   8    0.10    0.10
  -4  -3  -8    0.35    0.09
  -4  -3  -8    0.16    0.11
   4   2   8   35.08    1.68
   4   2   8   33.68    1.72
  -4  -2  -8   34.58    1.70
  -4  -2  -8   35.02    1.69
   4   1   8    2.08    0.21
   4   1   8    2.03    0.22
  -4  -1  -8    2.16    0.20
  -4  -1  -8    2.17    0.18
   4   0   8    8.16    0.48
  -4   0  -8    7.56    0.47
  -4   0  -8    8.56    0.44
   4  -1   8    2.47    0.21
  -4   1  -8    2.18    0.18
  -4   1  -8    1.83    0.20
   4  -2   8   34.92    1.74
  -4   2  -8   35.63    1.76
  -4   2  -8   38.13    1.84
  -4   3  -8    0.13    0.09
  -4   3  -8    0.21    0.12
   4  -4   8   25.35    1.23
  -4   4  -8   24.85    1.26
   4  -5   8    0.36    0.11
  -4   5  -8    0.37    0.11
   4  -6   8    0.08    0.12
   4  -7   8    0.95    0.20
   3   9   8    9.91    0.52
  -3  -9  -8    9.27    0.45
  -3  -9  -8    8.52    0.47
   3   8   8   -0.03    0.06
  -3  -8  -8   -0.04    0.05
  -3  -8  -8   -0.03    0.04
   3   7   8   18.19    0.95
  -3  -7  -8   18.06    0.91
  -3  -7  -8   19.27    0.95
   3   6   8    1.54    0.18
  -3  -6  -8    1.72    0.16
  -3  -6  -8    2.20    0.27
   3   5   8    1.19    0.20
   3   5   8    1.09    0.18
  -3  -5  -8    0.88    0.35
  -3  -5  -8    0.99    0.11
  -3  -5  -8    1.06    0.14
   3   4   8    4.04    0.35
   3   4   8    4.93    0.37
  -3  -4  -8    4.12    0.46
  -3  -4  -8    4.33    0.30
  -3  -4  -8    5.09    0.36
   3   3   8   14.33    0.77
  -3  -3  -8   13.44    0.74
  -3  -3  -8   13.62    0.72
   3   2   8    0.48    0.10
   3   2   8    0.57    0.12
  -3  -2  -8    0.62    0.10
  -3  -2  -8    0.79    0.12
   3   1   8   48.60    2.48
   3   1   8   51.17    2.45
  -3  -1  -8   50.48    2.47
  -3  -1  -8   55.12    2.44
   3   0   8   -0.03    0.06
  -3   0  -8    0.09    0.07
  -3   0  -8    0.12    0.07
   3  -1   8   51.28    2.42
  -3   1  -8   50.38    2.44
  -3   2  -8    0.57    0.12
  -3   2  -8    0.76    0.13
   3  -3   8   14.22    0.70
  -3   3  -8   14.27    0.75
  -3   3  -8   13.38    0.74
   3  -4   8    3.85    0.25
  -3   4  -8    3.90    0.29
   3  -5   8    0.81    0.12
  -3   5  -8    0.72    0.14
   2   9   8    2.71    0.19
  -2  -9  -8    2.65    0.16
  -2  -9  -8    2.72    0.19
   2   8   8    5.09    0.32
  -2  -8  -8    4.94    0.28
  -2  -8  -8    5.13    0.31
   2   7   8    1.63    0.19
  -2  -7  -8    1.52    0.14
  -2  -7  -8    1.66    0.18
   2   6   8    1.33    0.18
  -2  -6  -8    1.36    0.13
  -2  -6  -8    1.18    0.16
  -2  -6  -8    1.28    0.29
   2   5   8    0.05    0.13
   2   5   8   -0.03    0.12
  -2  -5  -8    0.07    0.07
  -2  -5  -8    0.09    0.06
  -2  -5  -8    0.15    0.22
   2   4   8    2.42    0.27
   2   4   8    2.56    0.29
  -2  -4  -8    2.92    0.20
  -2  -4  -8    3.37    0.34
  -2  -4  -8    2.64    0.25
  -2  -4  -8    2.29    0.26
  -2  -3  -8    0.20    0.12
  -2  -3  -8    0.33    0.15
  -2  -3  -8    0.20    0.08
   2   2   8    5.57    0.42
  -2  -2  -8    5.07    0.32
  -2  -2  -8    5.68    0.36
   2   1   8    1.47    0.16
  -2  -1  -8    1.70    0.15
   2   0   8   13.11    0.68
   2  -1   8    1.39    0.15
  -2   1  -8    1.44    0.17
  -2   2  -8    5.34    0.36
  -2   2  -8    6.19    0.37
   2  -3   8    0.12    0.09
  -2   3  -8   -0.05    0.09
  -2   3  -8    0.15    0.08
  -2   4  -8    2.70    0.24
  -2   4  -8    2.57    0.27
  -2   5  -8   -0.19    0.09
  -2   5  -8   -0.01    0.12
  -2   6  -8    0.03    0.13
  -2   6  -8    0.06    0.12
   1   9   8    0.04    0.05
  -1  -9  -8    0.21    0.06
  -1  -9  -8    0.11    0.04
   1   8   8    0.73    0.12
  -1  -8  -8    0.64    0.10
  -1  -8  -8    0.73    0.09
   1   7   8    3.39    0.27
  -1  -7  -8    3.55    0.23
  -1  -7  -8    3.49    0.53
  -1  -7  -8    3.99    0.27
   1   6   8    0.40    0.19
   1   6   8    0.19    0.10
  -1  -6  -8    0.01    0.20
  -1  -6  -8    0.06    0.08
  -1  -6  -8    0.04    0.05
   1   5   8    3.17    0.29
   1   5   8    2.98    0.31
  -1  -5  -8    3.31    0.38
  -1  -5  -8    2.89    0.23
  -1  -5  -8    3.02    0.20
   1   4   8    0.01    0.15
  -1  -4  -8   -0.25    0.13
  -1  -4  -8    0.09    0.06
  -1  -4  -8    0.05    0.07
   1   3   8    8.24    0.59
  -1  -3  -8    8.75    0.53
  -1  -3  -8    9.05    0.55
  -1  -3  -8    9.15    0.49
  -1  -3  -8    9.36    0.47
   1   2   8    4.44    0.32
  -1  -2  -8    5.67    0.35
  -1  -2  -8    5.04    0.35
   1   1   8    0.89    0.13
  -1  -1  -8    1.13    0.18
   1   0   8    0.05    0.07
  -1   0  -8    0.04    0.08
   1  -1   8    0.91    0.11
  -1   1  -8    1.01    0.15
  -1   1  -8    1.16    0.15
  -1   2  -8    4.85    0.34
  -1   3  -8    9.76    0.54
  -1   3  -8    9.02    0.52
  -1   4  -8   -0.09    0.09
  -1   4  -8    0.12    0.09
  -1   5  -8    2.79    0.26
  -1   5  -8    2.79    0.29
  -1   6  -8    0.19    0.12
  -1   6  -8    0.12    0.11
   0 -10  -8    0.70    0.07
   0  -9  -8    0.27    0.07
   0  -9  -8    0.18    0.05
   0   8   8    0.74    0.12
   0  -8  -8    0.80    0.09
   0  -8  -8    0.74    0.11
   0   7   8    0.34    0.09
   0  -7  -8    0.40    0.09
   0  -7  -8    0.05    0.32
   0  -7  -8    0.28    0.07
   0   6   8    0.86    0.15
   0  -6  -8    0.92    0.11
   0  -6  -8    1.25    0.16
   0  -6  -8    1.08    0.24
   0   5   8    3.28    0.31
   0   5   8    3.29    0.28
   0  -5  -8    3.19    0.26
   0  -5  -8    3.73    0.25
   0  -5  -8    3.19    0.37
   0   4   8    2.90    0.33
   0   4   8    2.44    0.25
   0  -4  -8    2.60    0.18
   0  -4  -8    2.39    0.20
   0  -4  -8    2.54    0.31
   0   3   8   27.42    1.41
   0  -3  -8   29.08    1.43
   0  -3  -8   27.82    1.37
   0   2   8    3.93    0.28
   0  -2  -8    4.04    0.30
   0  -2  -8    4.02    0.25
   0   1   8    2.07    0.18
   0   0   8    5.20    0.31
   0  -1   8    2.03    0.16
   0   2  -8    3.62    0.29
   0   2  -8    4.27    0.28
   0   3  -8   30.69    1.49
   0   3  -8   30.11    1.51
   0   4  -8    2.90    0.27
   0   4  -8    2.68    0.24
   0   5  -8    3.72    0.32
   0   5  -8    3.51    0.28
   0  -7   8    0.25    0.13
   0   7  -8    0.01    0.10
   0  -8   8    1.01    0.15
   1 -10  -8    2.04    0.12
   1  -9  -8    2.17    0.15
   1  -9  -8    2.34    0.18
  -1   8   8    2.07    0.19
   1  -8  -8    2.17    0.19
   1  -8  -8    2.07    0.16
  -1   7   8    0.09    0.09
   1  -7  -8   -0.12    0.30
   1  -7  -8    0.17    0.11
  -1   6   8   22.91    1.15
   1  -6  -8   21.73    1.10
   1  -6  -8   22.63    1.14
  -1   5   8    5.36    0.37
  -1   5   8    4.79    0.34
   1  -5  -8    4.35    0.32
   1  -5  -8    4.93    0.34
   1  -5  -8    5.04    0.44
  -1   4   8   26.08    1.34
   1  -4  -8   28.07    1.28
   1  -4  -8   25.49    1.38
   1  -4  -8   26.06    1.31
  -1   3   8    5.30    0.35
   1  -3  -8    5.17    0.32
   1  -3  -8    5.38    0.38
  -1   2   8   29.93    1.52
  -1   2   8   29.75    1.48
   1  -2  -8   30.44    1.48
  -1   1   8    9.51    0.54
  -1   1   8    9.28    0.51
   1  -1  -8    9.22    0.51
  -1   0   8    0.00    0.06
  -1   0   8   -0.06    0.06
  -1  -1   8    8.45    0.45
  -1  -1   8    8.97    0.47
  -1  -2   8   30.14    1.47
   1   2  -8   31.72    1.54
   1   2  -8   31.93    1.56
   1   4  -8   24.15    1.28
   1   4  -8   26.56    1.26
   1   5  -8    5.28    0.35
   1   5  -8    4.50    0.35
  -1  -6   8   21.88    1.10
   1   6  -8   22.63    1.15
  -1  -7   8   -0.18    0.12
   1   7  -8   -0.03    0.09
   2 -10  -8    0.46    0.05
   2  -9  -8    0.38    0.06
   2  -9  -8    0.35    0.09
   2  -8  -8    1.22    0.11
   2  -8  -8    0.88    0.12
   2  -7  -8    8.29    0.68
   2  -7  -8    7.54    0.47
  -2   6   8    1.29    0.16
   2  -6  -8    1.06    0.14
   2  -6  -8    0.96    0.12
   2  -6  -8    0.98    0.38
  -2   5   8    7.87    0.47
  -2   5   8    8.30    0.49
   2  -5  -8    7.41    0.42
   2  -5  -8    7.38    0.57
  -2   4   8    8.73    0.59
   2  -4  -8    9.57    0.47
   2  -4  -8    9.16    0.60
   2  -4  -8    8.71    0.50
  -2   3   8    7.92    0.51
  -2   3   8    9.21    0.56
   2  -3  -8    9.80    0.56
   2  -3  -8    8.93    0.50
  -2   2   8    0.00    0.07
  -2   2   8    0.06    0.07
   2  -2  -8    0.07    0.10
  -2   1   8    0.30    0.09
  -2   1   8    0.30    0.08
  -2   0   8  154.50    7.19
  -2   0   8  152.88    7.17
  -2  -1   8    0.32    0.08
  -2  -2   8   -0.09    0.08
  -2  -2   8   -0.04    0.06
   2   2  -8   -0.05    0.13
  -2  -3   8    8.43    0.46
   2   3  -8    9.81    0.53
  -2  -4   8    8.57    0.46
   2   4  -8    9.82    0.51
   2   4  -8    8.60    0.53
   2   5  -8    6.87    0.49
   2   5  -8    8.18    0.46
  -2  -6   8    1.34    0.16
   2   6  -8    1.02    0.15
   2   6  -8    0.99    0.17
  -2  -7   8    7.04    0.43
  -2  -8   8    1.08    0.16
   2   8  -8    1.16    0.14
   3 -10  -8    1.11    0.09
   3  -9  -8    0.11    0.07
   3  -9  -8    0.03    0.04
   3  -8  -8    0.37    0.09
   3  -8  -8    0.42    0.07
   3  -7  -8   -0.07    0.28
   3  -7  -8    0.18    0.10
  -3   6   8    0.03    0.08
   3  -6  -8   -0.05    0.07
   3  -6  -8    0.21    0.06
   3  -6  -8   -0.10    0.20
  -3   5   8    1.63    0.20
  -3   5   8    1.39    0.18
   3  -5  -8    1.86    0.22
   3  -5  -8    1.71    0.26
  -3   4   8   28.84    1.57
  -3   4   8   30.60    1.49
   3  -4  -8   30.55    1.57
   3  -4  -8   30.79    1.44
   3  -4  -8   29.56    1.47
  -3   3   8    5.79    0.37
  -3   3   8    5.27    0.47
   3  -3  -8    6.05    0.42
   3  -3  -8    6.22    0.33
   3  -3  -8    5.98    0.35
  -3   2   8    5.30    0.32
  -3   2   8    4.70    0.34
   3  -2  -8    4.71    0.30
  -3   1   8   12.56    0.66
  -3   1   8   12.83    0.69
   3  -1  -8   12.50    0.67
  -3   0   8   -0.06    0.06
  -3   0   8   -0.03    0.05
  -3  -1   8   12.76    0.64
  -3  -1   8   12.37    0.65
  -3  -2   8    4.29    0.27
  -3  -2   8    4.38    0.27
   3   2  -8    4.76    0.33
   3   2  -8    4.98    0.31
  -3  -3   8    5.26    0.30
  -3  -3   8    5.14    0.30
   3   3  -8    5.41    0.36
  -3  -4   8   27.77    1.35
   3   4  -8   26.97    1.41
   3   4  -8   29.19    1.39
  -3  -5   8    1.44    0.18
   3   5  -8    1.54    0.17
  -3  -6   8   -0.05    0.10
   3   6  -8    0.02    0.08
   3   6  -8    0.23    0.11
  -3  -7   8    0.06    0.11
  -3  -8   8    0.33    0.12
   3   8  -8    0.49    0.11
  -3  -9   8   -0.01    0.12
   3   9  -8   -0.02    0.07
   4 -10  -8    4.86    0.25
   4  -9  -8    0.19    0.08
   4  -8  -8    3.92    0.24
   4  -8  -8    4.06    0.28
   4  -7  -8    5.17    0.34
   4  -7  -8    5.10    0.31
   4  -7  -8    6.52    0.81
   4  -6  -8    0.11    0.05
   4  -6  -8   -0.03    0.08
   4  -6  -8    0.02    0.21
  -4   5   8    0.03    0.12
  -4   5   8    0.09    0.15
   4  -5  -8    0.10    0.19
   4  -5  -8    0.16    0.09
   4  -5  -8    0.09    0.06
  -4   4   8    7.24    0.43
  -4   4   8    7.02    0.50
   4  -4  -8    7.25    0.51
   4  -4  -8    6.73    0.41
   4  -4  -8    6.38    0.37
  -4   3   8    8.25    0.49
  -4   3   8    8.31    0.54
   4  -3  -8    8.96    0.56
   4  -3  -8    8.37    0.44
   4  -3  -8    8.28    0.47
  -4   2   8   16.14    0.91
  -4   2   8   17.40    0.88
   4  -2  -8   17.69    0.92
   4  -2  -8   16.74    0.85
  -4   1   8   20.04    1.04
  -4   1   8   19.36    1.01
   4  -1  -8   20.71    1.03
  -4   0   8  307.01   13.94
  -4   0   8  290.38   13.91
   4   0  -8  300.54   13.92
  -4  -1   8   19.25    0.95
  -4  -1   8   18.81    0.96
  -4  -2   8   15.82    0.78
  -4  -2   8   14.46    0.79
   4   2  -8   16.92    0.83
  -4  -3   8    7.54    0.43
  -4  -3   8    8.06    0.43
   4   3  -8    8.42    0.47
   4   3  -8    8.11    0.49
  -4  -4   8    5.86    0.34
  -4  -4   8    5.84    0.34
   4   4  -8    5.92    0.40
   4   4  -8    5.98    0.38
  -4  -5   8    0.00    0.10
  -4  -5   8    0.06    0.09
   4   5  -8    0.07    0.10
  -4  -6   8   -0.03    0.10
   4   6  -8    0.16    0.08
   4   6  -8   -0.10    0.10
  -4  -7   8    4.29    0.32
   4   7  -8    4.47    0.33
  -4  -8   8    3.85    0.30
   4   8  -8    4.14    0.29
  -4  -9   8    0.18    0.12
   4   9  -8    0.09    0.06
   5 -10  -8   -0.02    0.03
   5  -9  -8    0.09    0.04
   5  -9  -8   -0.09    0.08
   5  -8  -8    1.06    0.10
   5  -8  -8    0.97    0.13
   5  -7  -8    0.06    0.08
   5  -7  -8    0.36    0.29
   5  -7  -8   -0.05    0.04
   5  -6  -8    3.03    0.43
   5  -6  -8    2.47    0.19
   5  -6  -8    2.64    0.23
  -5   5   8    0.59    0.20
  -5   5   8    0.17    0.14
   5  -5  -8    0.59    0.20
   5  -5  -8    0.39    0.07
   5  -5  -8    0.39    0.11
  -5   4   8   11.07    0.62
  -5   4   8   10.56    0.69
   5  -4  -8   11.58    0.73
   5  -4  -8   11.51    0.60
   5  -4  -8   10.68    0.57
  -5   3   8   12.74    0.77
  -5   3   8   12.59    0.70
   5  -3  -8   12.79    0.69
   5  -3  -8   14.24    0.66
   5  -3  -8   13.16    0.79
  -5   2   8    8.64    0.53
  -5   2   8   10.12    0.59
   5  -2  -8   10.33    0.60
   5  -2  -8    9.66    0.53
  -5   1   8    1.39    0.15
  -5   1   8    1.47    0.18
   5  -1  -8    1.77    0.21
   5  -1  -8    1.45    0.16
  -5   0   8    0.11    0.07
  -5   0   8   -0.08    0.05
   5   0  -8   -0.15    0.10
   5   0  -8    0.19    0.15
  -5  -1   8    1.45    0.15
  -5  -1   8    1.92    0.17
   5   1  -8    1.63    0.18
  -5  -2   8    8.82    0.49
  -5  -2   8    8.97    0.48
   5   2  -8    8.91    0.51
  -5  -3   8   11.49    0.63
  -5  -3   8   12.67    0.63
   5   3  -8   11.40    0.64
   5   3  -8   12.04    0.67
   5   3  -8   12.14    0.61
  -5  -4   8   10.06    0.56
  -5  -4   8   11.18    0.57
   5   4  -8   10.05    0.61
   5   4  -8   10.45    0.59
  -5  -5   8    0.46    0.11
  -5  -5   8    0.51    0.11
   5   5  -8    0.49    0.11
   5   5  -8    0.19    0.10
  -5  -6   8    1.97    0.22
   5   6  -8    1.98    0.23
  -5  -7   8    0.03    0.10
   5   7  -8   -0.03    0.07
   5   7  -8    0.09    0.12
  -5  -8   8    0.88    0.15
   5   8  -8    0.76    0.12
   5   9  -8    0.12    0.06
   6  -9  -8   -0.13    0.10
   6  -9  -8    0.02    0.04
   6  -8  -8    6.02    0.37
   6  -8  -8    6.43    0.35
   6  -7  -8    3.26    0.21
   6  -7  -8    2.76    0.24
   6  -6  -8    6.26    0.39
   6  -6  -8    6.18    0.63
   6  -6  -8    5.88    0.35
  -6   5   8    2.98    0.37
   6  -5  -8    2.74    0.24
   6  -5  -8    2.70    0.20
   6  -5  -8    2.96    0.38
  -6   4   8    3.19    0.34
  -6   4   8    2.73    0.26
   6  -4  -8    3.79    0.41
  -6   3   8    0.95    0.15
  -6   3   8    1.32    0.22
   6  -3  -8    1.22    0.13
   6  -3  -8    0.97    0.13
  -6   2   8   46.96    2.36
  -6   2   8   46.73    2.30
   6  -2  -8   49.46    2.37
   6  -2  -8   45.65    2.29
   6  -2  -8   50.07    2.30
  -6   1   8    0.61    0.11
  -6   1   8    0.40    0.13
   6  -1  -8    0.69    0.10
   6  -1  -8    0.53    0.12
  -6   0   8   23.75    1.20
  -6   0   8   24.53    1.23
   6   0  -8   23.98    1.21
  -6  -1   8    0.52    0.09
  -6  -1   8    0.50    0.10
   6   1  -8    0.85    0.15
   6   1  -8    0.63    0.11
  -6  -2   8   44.26    2.19
  -6  -2   8   46.02    2.23
   6   2  -8   49.23    2.18
   6   2  -8   46.15    2.21
   6   2  -8   42.94    2.21
  -6  -3   8    1.06    0.15
  -6  -3   8    0.90    0.12
   6   3  -8    1.24    0.14
   6   3  -8    0.76    0.14
   6   3  -8    1.00    0.14
  -6  -4   8    2.73    0.23
  -6  -4   8    2.64    0.22
   6   4  -8    3.26    0.21
   6   4  -8    2.58    0.25
  -6  -5   8    2.71    0.24
  -6  -5   8    2.28    0.24
   6   5  -8    2.58    0.23
   6   5  -8    2.51    0.25
  -6  -6   8    4.94    0.37
  -6  -6   8    5.45    0.41
   6   6  -8    5.52    0.36
   6   6  -8    5.51    0.38
  -6  -7   8    2.91    0.27
   6   7  -8    2.92    0.25
  -6  -8   8    5.83    0.38
   6   8  -8    5.50    0.36
   6   9  -8    0.01    0.05
   7  -9  -8    5.64    0.30
   7  -8  -8    0.93    0.13
   7  -7  -8    3.46    0.27
   7  -7  -8    3.65    0.23
   7  -6  -8   15.69    0.85
   7  -6  -8   18.87    1.32
   7  -6  -8   15.12    0.84
  -7   5   8    0.39    0.24
   7  -5  -8    0.00    0.07
   7  -5  -8    0.13    0.06
   7  -5  -8    0.26    0.26
  -7   4   8    0.23    0.17
  -7   4   8   -0.01    0.13
   7  -4  -8    0.10    0.08
   7  -4  -8    0.14    0.06
   7  -4  -8    0.11    0.21
  -7   3   8    5.64    0.47
  -7   3   8    6.64    0.42
   7  -3  -8    7.06    0.41
   7  -3  -8    6.50    0.53
   7  -3  -8    6.51    0.36
  -7   2   8    0.78    0.17
  -7   2   8    0.46    0.11
   7  -2  -8    0.42    0.13
   7  -2  -8    0.63    0.11
   7  -2  -8    0.57    0.09
  -7   1   8   10.71    0.60
  -7   1   8   11.19    0.65
   7  -1  -8   10.71    0.60
   7  -1  -8   10.92    0.59
  -7   0   8    0.01    0.06
  -7   0   8   -0.07    0.08
   7   0  -8    0.22    0.15
   7   0  -8   -0.05    0.06
   7   0  -8    0.12    0.09
  -7  -1   8   10.40    0.59
  -7  -1   8   10.48    0.57
   7   1  -8   10.17    0.55
   7   1  -8    9.92    0.60
   7   1  -8   10.27    0.58
  -7  -2   8    0.56    0.12
  -7  -2   8    0.54    0.10
   7   2  -8    0.55    0.10
   7   2  -8    0.60    0.11
   7   2  -8    0.57    0.11
  -7  -3   8    5.85    0.38
  -7  -3   8    5.81    0.37
   7   3  -8    6.03    0.36
   7   3  -8    5.91    0.39
   7   3  -8    6.29    0.39
  -7  -4   8    0.19    0.09
  -7  -4   8    0.33    0.11
   7   4  -8    0.14    0.09
   7   4  -8    0.15    0.08
   7   4  -8    0.10    0.09
  -7  -5   8    0.10    0.12
  -7  -5   8    0.00    0.09
   7   5  -8    0.16    0.09
   7   5  -8    0.05    0.08
   7   5  -8    0.10    0.07
  -7  -6   8   13.31    0.77
  -7  -6   8   14.43    0.80
  -7  -6   8   13.19    0.73
   7   6  -8   14.62    0.86
   7   6  -8   14.40    0.75
  -7  -7   8    3.50    0.29
   7   7  -8    2.90    0.25
  -7  -8   8    0.82    0.15
   7   8  -8    0.80    0.15
   8  -9  -8    2.68    0.15
   8  -8  -8    2.26    0.15
   8  -7  -8    0.31    0.06
   8  -7  -8    0.27    0.09
   8  -6  -8   12.80    0.66
   8  -6  -8   12.89    0.70
  -8   5   8    4.00    0.52
   8  -5  -8    4.02    0.26
   8  -5  -8    3.97    0.29
   8  -5  -8    4.62    0.58
  -8   4   8    8.92    0.65
   8  -4  -8    8.59    0.48
   8  -4  -8   10.04    0.80
   8  -4  -8    8.94    0.52
  -8   3   8    8.04    0.46
  -8   3   8    7.04    0.52
   8  -3  -8    7.11    0.61
   8  -3  -8    6.80    0.43
   8  -3  -8    6.72    0.39
  -8   2   8   25.52    1.29
  -8   2   8   25.51    1.36
   8  -2  -8   25.44    1.24
   8  -2  -8   25.65    1.27
  -8   1   8    0.00    0.08
  -8   1   8    0.09    0.08
   8  -1  -8   -0.01    0.06
   8  -1  -8   -0.03    0.07
   8  -1  -8    0.00    0.09
  -8   0   8    7.78    0.49
  -8   0   8    7.35    0.45
   8   0  -8    7.74    0.42
   8   0  -8    6.48    0.49
   8   0  -8    7.90    0.44
  -8  -1   8    0.11    0.09
  -8  -1   8    0.01    0.06
   8   1  -8   -0.08    0.07
   8   1  -8   -0.01    0.06
   8   1  -8   -0.07    0.12
  -8  -2   8   23.80    1.22
  -8  -2   8   24.22    1.24
   8   2  -8   23.15    1.32
   8   2  -8   25.47    1.24
  -8  -3   8    6.21    0.41
  -8  -3   8    6.68    0.43
   8   3  -8    6.50    0.43
   8   3  -8    6.50    0.39
   8   3  -8    6.55    0.41
  -8  -4   8    8.30    0.50
  -8  -4   8    7.87    0.49
   8   4  -8    8.17    0.45
   8   4  -8    8.24    0.50
   8   4  -8    7.39    0.47
  -8  -5   8    4.20    0.33
  -8  -5   8    3.63    0.30
   8   5  -8    3.43    0.29
   8   5  -8    3.67    0.24
   8   5  -8    3.53    0.28
  -8  -6   8   11.95    0.65
  -8  -6   8   13.33    0.71
   8   6  -8   11.33    0.68
   8   6  -8   12.67    0.67
  -8  -7   8    0.27    0.10
  -8  -7   8    0.26    0.11
   8   7  -8    0.27    0.08
  -8  -8   8    1.57    0.29
   8   8  -8    2.12    0.17
   9  -8  -8    0.45    0.06
   9  -8  -8    0.26    0.13
   9  -7  -8    3.94    0.25
   9  -7  -8    3.49    0.26
   9  -6  -8    2.38    0.18
   9  -6  -8    2.54    0.22
  -9   5   8   11.33    0.83
   9  -5  -8    8.76    0.51
   9  -5  -8   10.33    0.89
   9  -5  -8    9.75    0.56
  -9   4   8    6.62    0.57
   9  -4  -8    5.71    0.35
   9  -4  -8    7.80    0.69
   9  -4  -8    5.81    0.39
  -9   3   8    0.72    0.20
   9  -3  -8    0.60    0.12
   9  -3  -8    0.45    0.08
  -9   2   8    4.89    0.34
  -9   2   8    4.33    0.39
   9  -2  -8    4.33    0.27
   9  -2  -8    4.64    0.31
   9  -2  -8    4.18    0.32
  -9   1   8    2.69    0.25
  -9   1   8    2.48    0.29
   9  -1  -8    2.74    0.22
   9  -1  -8    2.88    0.20
   9  -1  -8    2.36    0.22
  -9   0   8   -0.11    0.10
  -9   0   8    0.22    0.15
  -9   0   8    0.05    0.09
   9   0  -8   -0.02    0.08
   9   0  -8    0.06    0.08
   9   0  -8    0.07    0.07
  -9  -1   8    2.57    0.24
  -9  -1   8    2.22    0.26
   9   1  -8    2.53    0.24
   9   1  -8    3.22    0.30
   9   1  -8    2.83    0.23
  -9  -2   8    4.38    0.34
  -9  -2   8    3.83    0.30
   9   2  -8    4.08    0.30
   9   2  -8    3.78    0.32
   9   2  -8    4.31    0.29
  -9  -3   8    0.68    0.14
  -9  -3   8    0.50    0.12
   9   3  -8    0.40    0.11
   9   3  -8    0.44    0.10
   9   3  -8    0.56    0.10
  -9  -4   8    5.41    0.37
  -9  -4   8    5.30    0.38
   9   4  -8    5.26    0.34
   9   4  -8    4.53    0.31
  -9  -5   8    9.07    0.53
  -9  -5   8    8.18    0.54
   9   5  -8    8.09    0.50
   9   5  -8    8.06    0.48
   9   5  -8    7.93    0.44
  -9  -6   8    1.97    0.19
  -9  -6   8    2.27    0.25
   9   6  -8    2.18    0.20
  -9  -7   8    3.57    0.29
  -9  -7   8    3.64    0.24
   9   7  -8    3.44    0.25
   9   8  -8    0.26    0.06
 -10   8   8    0.17    0.04
  10  -8  -8    0.17    0.04
  10  -7  -8    1.21    0.10
  10  -6  -8    0.44    0.07
  10  -6  -8    0.47    0.09
  10  -5  -8    1.05    0.14
  10  -5  -8    1.16    0.12
 -10   4   8    3.92    0.47
  10  -4  -8    3.57    0.28
  10  -4  -8    4.63    0.56
  10  -4  -8    3.48    0.23
 -10   3   8    1.22    0.26
  10  -3  -8    0.64    0.09
  10  -3  -8    0.52    0.11
 -10   2   8    0.40    0.18
 -10   2   8   -0.02    0.15
  10  -2  -8    0.42    0.08
  10  -2  -8    0.37    0.08
 -10   1   8    8.81    0.60
 -10   1   8    9.28    0.53
 -10   1   8   10.10    0.57
  10  -1  -8    8.40    0.52
  10  -1  -8    9.62    0.49
  10  -1  -8    8.54    0.52
 -10   0   8    0.01    0.11
 -10   0   8    0.05    0.13
 -10   0   8    0.10    0.14
  10   0  -8    0.05    0.07
  10   0  -8    0.13    0.08
  10   0  -8    0.05    0.09
 -10  -1   8    8.02    0.53
 -10  -1   8    7.85    0.56
  10   1  -8    8.93    0.52
  10   1  -8    9.53    0.52
  10   1  -8    9.18    0.54
 -10  -2   8    0.43    0.14
 -10  -2   8    0.46    0.13
  10   2  -8    0.47    0.11
  10   2  -8    0.47    0.11
  10   2  -8    0.52    0.13
 -10  -3   8    0.54    0.14
 -10  -3   8    0.81    0.17
  10   3  -8    0.63    0.12
  10   3  -8    0.69    0.12
  10   3  -8    0.58    0.12
 -10  -4   8    3.54    0.34
 -10  -4   8    3.18    0.29
  10   4  -8    3.53    0.27
  10   4  -8    2.91    0.23
  10   4  -8    2.98    0.25
 -10  -5   8    0.96    0.17
  10   5  -8    0.89    0.13
  10   5  -8    1.05    0.12
 -10  -6   8    0.21    0.07
 -10  -6   8    0.35    0.13
  10   6  -8    0.51    0.07
  10   6  -8    0.43    0.09
 -10  -7   8    0.96    0.16
  10   7  -8    1.22    0.13
 -11   7   8    0.16    0.05
  11  -7  -8    0.22    0.04
  11  -7  -8    0.23    0.10
 -11   6   8    0.20    0.06
  11  -6  -8    0.17    0.08
  11  -6  -8    0.13    0.04
  11  -5  -8    2.15    0.20
  11  -5  -8    2.37    0.17
  11  -4  -8    0.04    0.06
  11  -4  -8   -0.03    0.04
 -11   3   8    2.06    0.46
 -11   3   8    1.20    0.14
  11  -3  -8    1.48    0.17
  11  -3  -8    1.26    0.14
 -11   2   8    4.90    0.33
 -11   2   8    5.85    0.54
  11  -2  -8    4.44    0.34
  11  -2  -8    4.80    0.30
 -11   1   8    0.12    0.18
 -11   1   8    0.53    0.22
  11  -1  -8    0.73    0.10
  11  -1  -8    0.55    0.12
 -11   0   8    0.08    0.12
 -11   0   8    0.04    0.16
 -11   0   8    0.07    0.14
  11   0  -8    0.14    0.08
  11   0  -8   -0.03    0.07
 -11  -1   8    0.88    0.19
 -11  -1   8    0.85    0.19
 -11  -1   8    0.66    0.16
  11   1  -8    0.40    0.09
  11   1  -8    0.56    0.11
 -11  -2   8    4.55    0.37
 -11  -2   8    5.26    0.43
  11   2  -8    4.31    0.32
  11   2  -8    4.77    0.33
  11   2  -8    4.67    0.33
 -11  -3   8    1.37    0.24
 -11  -3   8    1.09    0.18
  11   3  -8    1.37    0.16
  11   3  -8    1.29    0.16
  11   3  -8    1.89    0.19
 -11  -4   8    0.06    0.11
  11   4  -8    0.03    0.08
  11   4  -8   -0.05    0.06
 -11  -5   8    1.89    0.22
  11   5  -8    2.34    0.19
  11   5  -8    2.10    0.16
 -11  -6   8    0.18    0.06
  11   6  -8    0.20    0.06
 -11  -7   8    0.13    0.05
 -12   6   8    0.71    0.09
  12  -6  -8    0.86    0.11
  12  -6  -8    0.65    0.07
 -12   5   8    1.95    0.15
  12  -5  -8    1.89    0.18
  12  -5  -8    1.75    0.14
 -12   4   8    3.89    0.25
  12  -4  -8    3.43    0.23
  12  -4  -8    3.59    0.31
 -12   3   8    2.03    0.20
  12  -3  -8    2.24    0.21
  12  -3  -8    2.34    0.17
 -12   2   8    1.19    0.15
  12  -2  -8    1.40    0.16
  12  -2  -8    1.26    0.13
 -12   1   8    1.53    0.17
  12  -1  -8    1.33    0.14
  12  -1  -8    1.41    0.17
 -12   0   8    1.97    0.23
  12   0  -8    2.38    0.21
  12   0  -8    2.41    0.19
 -12  -1   8    1.38    0.18
 -12  -1   8    1.56    0.24
  12   1  -8    0.95    0.13
 -12  -2   8    1.57    0.22
  12   2  -8    1.05    0.14
 -12  -3   8    1.96    0.24
  12   3  -8    1.79    0.20
  12   3  -8    1.75    0.17
 -12  -4   8    4.15    0.34
  12   4  -8    3.69    0.25
  12   4  -8    3.68    0.25
 -12  -5   8    1.81    0.23
 -12  -5   8    1.80    0.15
  12   5  -8    1.93    0.14
  13  -6  -8    0.12    0.05
 -13   5   8   -0.02    0.04
  13  -5  -8    0.07    0.07
 -13   4   8    0.59    0.09
  13  -4  -8    0.47    0.10
  13  -4  -8    0.58    0.08
 -13   3   8    0.07    0.06
  13  -3  -8    0.14    0.06
  13  -3  -8    0.10    0.07
 -13   2   8    2.04    0.22
  13  -2  -8    1.52    0.17
  13  -2  -8    2.05    0.21
 -13   1   8    1.26    0.19
  13  -1  -8    1.36    0.17
  13  -1  -8    1.01    0.14
 -13   0   8   -0.02    0.09
  13   0  -8   -0.01    0.08
  13   0  -8   -0.03    0.05
 -13  -1   8    1.63    0.18
  13   1  -8    1.50    0.17
 -13  -2   8    1.44    0.25
  13   2  -8    1.32    0.14
  13   3  -8    0.26    0.11
  13   4  -8    0.44    0.07
 -13  -5   8   -0.07    0.04
  13   5  -8    0.00    0.05
 -14   4   8    4.53    0.25
  14  -4  -8    4.41    0.24
  14  -4  -8    4.50    0.27
 -14   3   8    1.14    0.12
  14  -3  -8    0.97    0.10
  14  -3  -8    0.78    0.10
  14  -2  -8    0.39    0.08
 -14   1   8    2.47    0.19
  14  -1  -8    2.29    0.19
  14  -1  -8    2.39    0.18
 -14   0   8   10.22    0.56
  14   0  -8   10.86    0.57
 -14  -1   8    2.77    0.23
  14   1  -8    2.20    0.19
  14   2  -8    0.64    0.09
  14   3  -8    1.07    0.11
 -14  -4   8    4.27    0.26
  14   4  -8    4.22    0.23
 -15   2   8    0.16    0.06
  15  -2  -8    0.17    0.06
 -15   1   8   -0.18    0.06
  15  -1  -8    0.12    0.06
  15   0  -8    0.00    0.05
  15   1  -8    0.19    0.06
  15   2  -8    0.10    0.05
 -10  -1  -9    0.11    0.05
 -10   0  -9    0.00    0.04
 -10   1  -9    0.10    0.05
 -10   2  -9    0.07    0.05
 -10   3  -9    0.26    0.06
  -9  -5  -9    3.46    0.19
  -9  -5  -9    3.54    0.20
  -9  -4  -9    0.04    0.05
  -9  -4  -9   -0.08    0.10
  -9  -3  -9    1.42    0.14
  -9  -3  -9    1.53    0.11
   9   2   9    1.08    0.24
  -9  -2  -9    1.03    0.12
  -9  -2  -9    1.14    0.09
  -9  -2  -9    1.28    0.13
   9   1   9    6.68    0.46
  -9  -1  -9    7.56    0.38
  -9  -1  -9    6.24    0.39
   9   0   9    0.60    0.15
  -9   0  -9    0.82    0.18
   9  -1   9    6.66    0.45
  -9   1  -9    6.89    0.39
   9  -2   9    0.85    0.16
  -9   2  -9    0.79    0.10
  -9   3  -9    1.45    0.13
  -9   4  -9    0.18    0.08
  -8  -6  -9    2.83    0.16
  -8  -5  -9    0.21    0.05
  -8  -4  -9    5.40    0.31
  -8  -4  -9    6.13    0.33
   8   3   9    8.67    0.58
  -8  -3  -9    8.54    0.47
   8   2   9    0.55    0.16
  -8  -2  -9    0.61    0.10
  -8  -2  -9    0.43    0.07
   8   1   9    0.84    0.12
   8   1   9    1.15    0.21
  -8  -1  -9    1.24    0.11
  -8  -1  -9    1.06    0.13
  -8  -1  -9    1.12    0.15
   8   0   9   -0.03    0.15
   8   0   9    0.03    0.12
  -8   0  -9   -0.06    0.06
  -8   0  -9    0.02    0.08
   8  -1   9    1.11    0.15
   8  -1   9    1.06    0.24
  -8   1  -9    0.95    0.13
   8  -2   9    0.62    0.14
  -8   2  -9    0.49    0.10
   8  -3   9    8.13    0.50
  -8   3  -9    8.77    0.48
   8  -4   9    4.98    0.37
  -8   4  -9    5.64    0.30
  -7  -7  -9    0.28    0.04
  -7  -6  -9    0.11    0.04
  -7  -5  -9    4.24    0.26
   7   4   9    0.03    0.19
  -7  -4  -9    0.11    0.09
  -7  -4  -9    0.12    0.05
   7   3   9    1.14    0.19
  -7  -3  -9    1.16    0.13
  -7  -3  -9    1.11    0.14
   7   2   9    5.22    0.40
  -7  -2  -9    4.33    0.28
  -7  -2  -9    5.27    0.33
   7   1   9    3.48    0.32
   7   1   9    3.50    0.26
  -7  -1  -9    3.08    0.25
  -7  -1  -9    3.41    0.21
   7   0   9   41.93    2.09
   7   0   9   44.35    2.03
  -7   0  -9   39.41    2.06
  -7   0  -9   43.28    2.04
   7  -1   9    3.57    0.28
   7  -1   9    3.23    0.30
  -7   1  -9    3.15    0.25
  -7   1  -9    3.19    0.25
   7  -2   9    5.30    0.38
  -7   2  -9    5.35    0.35
   7  -3   9    1.04    0.18
  -7   3  -9    1.19    0.15
   7  -4   9    0.17    0.12
  -7   4  -9    0.21    0.12
   6   7   9   -0.02    0.09
  -6  -7  -9    0.14    0.04
   6   6   9   -0.26    0.11
  -6  -6  -9    0.10    0.05
   6   5   9    0.12    0.27
  -6  -5  -9    0.27    0.08
   6   4   9    0.69    0.19
  -6  -4  -9    0.64    0.10
  -6  -4  -9    0.62    0.12
   6   3   9    0.60    0.17
  -6  -3  -9    0.93    0.14
  -6  -3  -9    0.75    0.10
   6   2   9    1.03    0.19
   6   2   9    0.88    0.13
  -6  -2  -9    1.04    0.15
  -6  -2  -9    1.35    0.21
   6   1   9    3.67    0.27
   6   1   9    3.83    0.32
  -6  -1  -9    3.53    0.23
  -6  -1  -9    3.49    0.27
   6   0   9   -0.16    0.09
   6   0   9    0.03    0.10
  -6   0  -9    0.07    0.07
  -6   0  -9    0.07    0.06
   6  -1   9    3.85    0.31
  -6   1  -9    4.23    0.29
  -6   1  -9    3.76    0.29
   6  -2   9    0.87    0.15
  -6   2  -9    0.61    0.16
   6  -3   9    0.62    0.14
  -6   3  -9    0.60    0.11
   6  -4   9    0.95    0.15
  -6   4  -9    0.70    0.12
   6  -5   9    0.48    0.16
  -6   5  -9    0.35    0.09
   5   8   9    0.59    0.08
  -5  -8  -9    0.41    0.06
   5   7   9    3.60    0.33
  -5  -7  -9    3.35    0.22
   5   6   9    0.62    0.12
  -5  -6  -9    0.61    0.10
   5   5   9    4.90    0.52
   5   5   9    5.21    0.40
  -5  -5  -9    4.05    0.28
   5   4   9    7.75    0.53
  -5  -4  -9    7.59    0.46
  -5  -4  -9    7.88    0.45
   5   3   9    0.32    0.14
  -5  -3  -9    0.33    0.10
  -5  -3  -9    0.20    0.07
   5   2   9   25.50    1.26
   5   2   9   23.57    1.19
  -5  -2  -9   24.62    1.22
  -5  -2  -9   22.02    1.17
   5   1   9    5.52    0.36
   5   1   9    5.81    0.40
  -5  -1  -9    6.01    0.34
  -5  -1  -9    5.85    0.38
   5   0   9    4.72    0.34
   5   0   9    4.39    0.32
  -5   0  -9    4.54    0.26
  -5   0  -9    4.39    0.32
   5  -1   9    5.81    0.39
  -5   1  -9    5.87    0.38
  -5   1  -9    6.08    0.39
   5  -2   9   23.31    1.18
  -5   2  -9   22.78    1.18
  -5   2  -9   23.74    1.17
   5  -3   9    0.33    0.11
  -5   3  -9    0.05    0.11
  -5   3  -9    0.36    0.10
   5  -4   9    7.52    0.44
  -5   4  -9    7.39    0.44
   5  -5   9    3.85    0.30
  -5   5  -9    3.57    0.25
   4   8   9    0.66    0.08
  -4  -8  -9    0.58    0.07
   4   7   9    0.81    0.12
   4   6   9   16.05    0.82
  -4  -6  -9   14.96    0.80
   4   5   9    0.73    0.19
   4   5   9    0.25    0.14
  -4  -5  -9    0.46    0.10
   4   4   9    3.81    0.36
  -4  -4  -9    4.71    0.33
  -4  -4  -9    4.54    0.30
   4   3   9    9.39    0.59
  -4  -3  -9    9.17    0.52
  -4  -3  -9    9.73    0.54
   4   2   9    1.84    0.23
  -4  -2  -9    1.80    0.16
  -4  -2  -9    1.81    0.21
   4   1   9   11.25    0.62
  -4  -1  -9   10.04    0.58
  -4  -1  -9   10.30    0.55
   4   0   9    0.23    0.13
   4   0   9   -0.08    0.08
  -4   0  -9   -0.01    0.06
  -4   0  -9   -0.01    0.07
   4  -1   9   10.61    0.59
  -4   1  -9   10.72    0.60
  -4   1  -9   10.34    0.59
   4  -2   9    1.86    0.21
  -4   2  -9    2.08    0.22
  -4   2  -9    1.81    0.20
   4  -3   9    8.97    0.51
  -4   3  -9    9.91    0.54
  -4   3  -9    8.91    0.53
  -4   5  -9    0.40    0.10
  -4   6  -9    0.19    0.15
  -3  -9  -9    1.48    0.11
   3   8   9    4.81    0.30
  -3  -8  -9    5.33    0.30
  -3  -8  -9    5.25    0.27
   3   7   9    1.41    0.16
  -3  -7  -9    1.79    0.13
  -3  -7  -9    1.62    0.16
   3   6   9    0.34    0.11
  -3  -6  -9    0.41    0.09
  -3  -6  -9    0.64    0.08
   3   5   9    0.29    0.17
  -3  -5  -9    0.47    0.09
   3   4   9   -0.09    0.11
  -3  -4  -9    0.03    0.06
  -3  -4  -9   -0.11    0.12
   3   3   9    4.15    0.33
  -3  -3  -9    4.09    0.30
  -3  -3  -9    4.07    0.27
   3   2   9    6.39    0.41
  -3  -2  -9    5.71    0.35
   3   1   9   11.51    0.60
   3   1   9   10.92    0.63
  -3  -1  -9   10.75    0.62
  -3  -1  -9   11.42    0.58
   3   0   9    9.93    0.56
  -3   0  -9    9.56    0.56
  -3   0  -9   10.12    0.51
   3  -1   9   10.58    0.58
  -3   1  -9   11.10    0.65
  -3   1  -9   10.68    0.60
   3  -2   9    6.21    0.36
  -3   2  -9    5.41    0.37
   3  -3   9    4.60    0.29
  -3   3  -9    4.44    0.31
  -3   3  -9    3.68    0.28
   3  -4   9   -0.09    0.12
  -3   4  -9    0.14    0.10
  -3   4  -9    0.18    0.08
  -3   5  -9    0.49    0.14
  -3   6  -9   -0.02    0.11
  -2  -9  -9    0.17    0.05
   2   8   9    0.22    0.07
  -2  -8  -9    0.26    0.05
  -2  -8  -9    0.26    0.07
   2   7   9    8.52    0.53
  -2  -7  -9   10.18    0.49
  -2  -7  -9    9.72    0.53
   2   6   9    3.71    0.30
  -2  -6  -9    3.59    0.23
  -2  -6  -9    4.40    0.28
   2   5   9   -0.10    0.13
   2   5   9    0.15    0.15
  -2  -5  -9    0.02    0.07
  -2  -5  -9    0.08    0.06
   2   4   9    8.36    0.53
  -2  -4  -9    8.32    0.50
   2   3   9   21.12    1.08
  -2  -3  -9   21.17    1.04
  -2  -3  -9   19.00    1.02
   2   2   9    0.63    0.13
  -2  -2  -9    0.66    0.12
   2   1   9    5.61    0.37
  -2  -1  -9    5.74    0.37
  -2  -1  -9    6.18    0.33
   2   0   9    0.05    0.09
  -2   0  -9   -0.07    0.06
  -2   0  -9    0.01    0.07
   2  -1   9    6.14    0.35
  -2   1  -9    5.63    0.37
  -2   1  -9    5.56    0.37
   2  -2   9    0.83    0.11
  -2   2  -9    0.51    0.10
  -2   2  -9    0.65    0.12
  -2   3  -9   20.89    1.03
  -2   3  -9   18.47    1.03
  -2   4  -9    8.26    0.50
  -2   4  -9    8.24    0.48
  -2   5  -9   -0.04    0.09
  -2   5  -9    0.06    0.11
  -2   6  -9    0.00    0.12
  -2   6  -9   -0.12    0.11
  -1  -9  -9   -0.09    0.04
  -1  -9  -9    0.03    0.07
   1   8   9    7.66    0.44
  -1  -8  -9    8.21    0.41
  -1  -8  -9    7.61    0.44
   1   7   9    8.43    0.51
  -1  -7  -9    9.06    0.47
  -1  -7  -9    9.37    0.51
   1   6   9    0.31    0.12
   1   6   9   -0.16    0.20
  -1  -6  -9    0.59    0.15
   1   5   9    8.53    0.51
   1   5   9    8.21    0.54
  -1  -5  -9    8.41    0.44
  -1  -5  -9    8.48    0.88
  -1  -5  -9    7.72    0.47
   1   4   9    1.35    0.20
   1   4   9    1.43    0.23
  -1  -4  -9    1.53    0.15
  -1  -4  -9    1.33    0.16
   1   3   9   13.01    0.73
  -1  -3  -9   13.50    0.69
  -1  -3  -9   12.05    0.67
   1   2   9    0.03    0.08
  -1  -2  -9    0.04    0.06
  -1  -2  -9    0.05    0.10
   1   1   9   19.48    1.05
  -1  -1  -9   22.01    1.00
  -1  -1  -9   19.50    1.03
   1   0   9   21.34    1.07
  -1   0  -9   21.40    1.03
  -1   0  -9   21.44    1.08
   1  -1   9   17.43    0.90
  -1   1  -9   18.74    0.93
   1  -2   9    0.12    0.08
  -1   2  -9    0.13    0.08
  -1   2  -9    0.12    0.08
  -1   3  -9   10.64    0.61
  -1   3  -9   11.11    0.60
  -1   4  -9    1.07    0.16
  -1   5  -9    7.96    0.48
  -1   5  -9    7.82    0.46
  -1   6  -9    0.56    0.13
  -1   6  -9    0.12    0.11
   0  -9  -9    0.23    0.06
   0  -9  -9    0.32    0.06
   0  -8  -9    0.70    0.10
   0   7   9    6.25    0.38
   0  -7  -9    6.32    0.37
   0  -7  -9    5.40    0.33
   0   6   9   10.26    0.60
   0  -6  -9   10.82    0.80
   0  -6  -9   10.99    0.55
   0  -6  -9   10.81    0.59
   0   5   9    0.39    0.15
   0   5   9    0.41    0.13
   0  -5  -9    0.39    0.09
   0  -5  -9    0.29    0.07
   0  -5  -9    0.26    0.23
   0   4   9   15.20    0.80
   0   4   9   14.71    0.82
   0  -4  -9   15.39    0.87
   0  -4  -9   14.86    0.73
   0  -4  -9   13.59    0.76
   0   3   9   58.50    2.81
   0  -3  -9   56.86    2.76
   0  -3  -9   58.82    2.77
   0   2   9    7.50    0.55
   0  -2  -9    7.84    0.43
   0  -2  -9    8.66    0.50
   0   1   9    5.79    0.36
   0  -1  -9    5.60    0.33
   0  -1  -9    6.42    0.46
   0   0   9   -0.09    0.07
   0   0  -9    0.02    0.07
   0   0  -9   -0.01    0.08
   0  -1   9    5.01    0.31
   0   1  -9    5.14    0.34
   0   1  -9    5.34    0.33
   0  -2   9    8.05    0.41
   0   2  -9    7.22    0.46
   0   2  -9    7.28    0.44
   0   3  -9   54.57    2.58
   0   3  -9   52.54    2.56
   0   5  -9    0.23    0.09
   0   5  -9    0.20    0.10
   0   7  -9   -0.11    0.09
   1  -9  -9    0.22    0.07
   1  -9  -9    0.31    0.05
   1  -8  -9    1.06    0.13
   1  -8  -9    1.06    0.10
  -1   7   9    1.36    0.16
   1  -7  -9    1.46    0.17
   1  -7  -9    1.38    0.13
  -1   6   9    5.52    0.38
   1  -6  -9    6.37    0.62
   1  -6  -9    5.66    0.36
   1  -6  -9    5.67    0.32
  -1   5   9    5.29    0.39
  -1   5   9    4.68    0.34
   1  -5  -9    4.53    0.31
   1  -5  -9    4.31    0.48
   1  -5  -9    4.42    0.27
  -1   4   9    1.14    0.18
  -1   4   9    0.98    0.17
   1  -4  -9    1.35    0.27
   1  -4  -9    1.38    0.13
  -1   3   9    0.18    0.09
   1  -3  -9    0.07    0.16
   1  -3  -9   -0.06    0.08
   1  -3  -9    0.09    0.06
   1  -3  -9    0.19    0.14
  -1   2   9    2.47    0.22
   1  -2  -9    2.43    0.18
   1  -2  -9    2.51    0.23
  -1   1   9    3.37    0.28
  -1   1   9    3.54    0.26
   1  -1  -9    3.31    0.26
   1  -1  -9    3.82    0.23
  -1   0   9    2.85    0.22
  -1   0   9    2.70    0.23
   1   0  -9    2.69    0.23
  -1  -1   9    2.73    0.22
  -1  -1   9    2.99    0.23
   1   1  -9    3.45    0.28
  -1  -2   9    2.59    0.20
   1   2  -9    2.55    0.22
   1   3  -9   -0.01    0.08
   1   3  -9    0.06    0.08
   1   4  -9    1.29    0.16
   1   4  -9    1.00    0.15
   1   5  -9    3.65    0.31
   1   5  -9    4.69    0.31
   1   6  -9    5.28    0.35
   1   6  -9    5.22    0.36
   1   7  -9    1.21    0.16
   1   8  -9   -0.12    0.09
   2  -9  -9    1.96    0.13
   2  -9  -9    1.98    0.16
   2  -8  -9    0.26    0.07
   2  -8  -9    0.17    0.05
  -2   7   9    7.77    0.47
   2  -7  -9    8.05    0.46
   2  -7  -9    7.74    0.42
  -2   6   9    0.53    0.26
  -2   6   9    0.48    0.10
   2  -6  -9    0.32    0.07
   2  -6  -9    0.50    0.10
   2  -6  -9    0.57    0.28
  -2   5   9   15.49    0.84
  -2   5   9   16.67    0.87
   2  -5  -9   14.79    0.79
   2  -5  -9   16.94    0.98
   2  -5  -9   15.92    0.83
  -2   4   9    2.49    0.28
  -2   4   9    2.40    0.25
   2  -4  -9    2.14    0.19
   2  -4  -9    2.42    0.18
   2  -4  -9    3.41    0.37
  -2   3   9    6.51    0.41
  -2   3   9    5.97    0.44
   2  -3  -9    6.54    0.37
   2  -3  -9    6.04    0.46
   2  -3  -9    6.36    0.35
  -2   2   9    2.99    0.25
  -2   2   9    3.67    0.33
   2  -2  -9    3.59    0.22
   2  -2  -9    2.95    0.28
  -2   1   9   58.41    2.84
  -2   1   9   57.39    2.87
   2  -1  -9   58.50    2.80
   2  -1  -9   62.30    2.83
   2  -1  -9   60.52    2.84
  -2   0   9    0.05    0.07
  -2   0   9    0.08    0.08
   2   0  -9    0.07    0.09
   2   0  -9    0.05    0.07
  -2  -1   9   58.21    2.65
  -2  -1   9   53.62    2.67
  -2  -2   9    3.35    0.23
  -2  -2   9    3.19    0.23
   2   2  -9    3.06    0.26
   2   2  -9    3.56    0.25
  -2  -3   9    6.00    0.34
   2   3  -9    5.99    0.39
   2   3  -9    5.55    0.37
  -2  -4   9    2.15    0.20
   2   4  -9    2.33    0.24
   2   4  -9    2.33    0.22
  -2  -5   9   14.17    0.70
   2   5  -9   13.17    0.73
   2   5  -9   13.48    0.75
   2   6  -9    0.20    0.10
   2   6  -9    0.25    0.12
  -2  -7   9    6.99    0.44
   2   7  -9    7.48    0.45
  -2  -8   9    0.12    0.15
   3  -9  -9    1.51    0.14
   3  -9  -9    1.42    0.11
   3  -8  -9    0.02    0.04
   3  -8  -9   -0.03    0.06
   3  -7  -9   14.28    0.76
   3  -7  -9   14.53    0.73
   3  -6  -9    0.33    0.28
   3  -6  -9    0.36    0.09
   3  -6  -9    0.44    0.08
  -3   5   9    7.61    0.47
  -3   5   9    7.00    0.44
   3  -5  -9    6.23    0.38
   3  -5  -9    8.19    0.61
   3  -5  -9    7.12    0.42
  -3   4   9    0.84    0.20
  -3   4   9    1.08    0.17
  -3   4   9    0.62    0.13
   3  -4  -9    0.80    0.22
   3  -4  -9    0.70    0.11
   3  -4  -9    0.81    0.10
   3  -4  -9    0.45    0.15
  -3   3   9    7.79    0.48
  -3   3   9    7.63    0.53
   3  -3  -9    7.64    0.44
   3  -3  -9    7.50    0.48
   3  -3  -9    8.39    0.55
   3  -3  -9    8.20    0.43
  -3   2   9   11.93    0.68
  -3   2   9   11.38    0.71
   3  -2  -9   12.71    0.65
   3  -2  -9   12.65    0.69
   3  -2  -9   12.70    0.68
   3  -2  -9   13.69    0.76
  -3   1   9    1.46    0.18
  -3   1   9    1.42    0.16
   3  -1  -9    1.60    0.15
   3  -1  -9    1.75    0.19
   3  -1  -9    1.53    0.18
  -3   0   9  129.54    6.55
  -3   0   9  137.32    6.58
   3   0  -9  151.16    6.58
   3   0  -9  142.57    6.56
  -3  -1   9    1.39    0.17
  -3  -1   9    1.80    0.16
  -3  -2   9   10.80    0.58
  -3  -2   9   10.89    0.59
   3   2  -9   11.63    0.63
   3   2  -9   11.63    0.61
  -3  -3   9    6.93    0.39
  -3  -3   9    7.26    0.40
   3   3  -9    6.80    0.42
   3   3  -9    7.44    0.45
   3   4  -9    0.67    0.13
   3   4  -9    0.56    0.11
  -3  -5   9    6.66    0.38
   3   5  -9    5.86    0.42
   3   5  -9    6.52    0.40
  -3  -6   9    0.51    0.23
   3   6  -9    0.45    0.12
   3   6  -9    0.46    0.12
  -3  -7   9   13.17    0.68
   3   7  -9   11.82    0.69
  -3  -8   9   -0.05    0.13
   3   9  -9    1.78    0.16
   4  -9  -9    0.30    0.08
   4  -9  -9    0.41    0.06
   4  -8  -9    5.64    0.31
   4  -7  -9    1.73    0.18
   4  -7  -9    1.91    0.15
   4  -6  -9    7.43    0.45
   4  -6  -9    9.09    0.70
   4  -6  -9    6.99    0.41
  -4   5   9    1.45    0.20
  -4   5   9    1.23    0.27
   4  -5  -9    1.50    0.14
   4  -5  -9    1.27    0.31
   4  -5  -9    1.27    0.16
  -4   4   9   21.32    1.14
  -4   4   9   21.86    1.23
   4  -4  -9   23.57    1.23
   4  -4  -9   23.33    1.24
   4  -4  -9   21.29    1.08
  -4   3   9    0.09    0.09
  -4   3   9    0.04    0.11
   4  -3  -9    0.21    0.22
   4  -3  -9    0.21    0.18
   4  -3  -9    0.30    0.07
   4  -3  -9    0.03    0.06
  -4   2   9    0.12    0.09
  -4   2   9    0.03    0.10
   4  -2  -9   -0.01    0.06
   4  -2  -9   -0.19    0.12
   4  -2  -9    0.17    0.11
   4  -2  -9    0.12    0.16
  -4   1   9    6.28    0.39
  -4   1   9    6.14    0.42
   4  -1  -9    6.12    0.38
   4  -1  -9    7.00    0.41
  -4   0   9    0.06    0.07
  -4   0   9    0.03    0.07
   4   0  -9   -0.02    0.09
   4   0  -9   -0.06    0.07
   4   0  -9   -0.02    0.06
  -4  -1   9    6.29    0.39
  -4  -1   9    6.13    0.38
   4   1  -9    7.83    0.48
   4   1  -9    6.35    0.39
  -4  -2   9    0.03    0.06
  -4  -2   9    0.06    0.08
   4   2  -9    0.09    0.07
   4   2  -9   -0.15    0.07
  -4  -3   9    0.06    0.07
  -4  -3   9    0.18    0.08
   4   3  -9    0.07    0.08
   4   3  -9    0.03    0.09
  -4  -4   9   21.08    1.01
  -4  -4   9   19.64    1.00
   4   4  -9   20.10    1.09
   4   4  -9   20.01    1.09
  -4  -5   9    1.20    0.15
   4   5  -9    0.91    0.14
   4   5  -9    1.33    0.17
  -4  -6   9    6.14    0.41
   4   6  -9    7.06    0.42
   4   6  -9    6.20    0.43
  -4  -7   9    1.50    0.19
   4   7  -9    2.00    0.21
  -4  -8   9    4.61    0.34
   4   8  -9    5.22    0.33
   4   9  -9    0.52    0.08
   5  -9  -9    0.86    0.11
   5  -9  -9    0.90    0.08
   5  -8  -9    4.09    0.24
   5  -8  -9    4.20    0.28
   5  -7  -9    8.28    0.50
   5  -7  -9    9.15    0.47
   5  -6  -9    9.15    0.53
   5  -6  -9    8.76    0.49
   5  -6  -9   10.55    0.80
  -5   5   9   22.78    1.32
   5  -5  -9   22.66    1.14
   5  -5  -9   23.64    1.18
   5  -5  -9   25.68    1.73
  -5   4   9    3.57    0.40
  -5   4   9    3.76    0.30
   5  -4  -9    3.81    0.26
   5  -4  -9    4.05    0.28
   5  -4  -9    4.06    0.46
  -5   3   9    3.70    0.28
  -5   3   9    3.07    0.32
   5  -3  -9    3.46    0.26
   5  -3  -9    3.80    0.23
   5  -3  -9    3.57    0.40
  -5   2   9    0.09    0.08
  -5   2   9    0.15    0.11
   5  -2  -9    0.14    0.07
   5  -2  -9    0.15    0.18
   5  -2  -9    0.10    0.08
   5  -2  -9   -0.01    0.14
   5  -2  -9    0.16    0.12
  -5   1   9    6.14    0.42
  -5   1   9    5.76    0.38
   5  -1  -9    6.52    0.41
   5  -1  -9    6.01    0.36
  -5   0   9    9.02    0.53
   5   0  -9   10.53    0.58
   5   0  -9   10.26    0.52
   5   0  -9    9.24    0.53
  -5  -1   9    5.73    0.37
  -5  -1   9    5.78    0.34
   5   1  -9    5.14    0.35
   5   1  -9    5.64    0.37
  -5  -2   9    0.10    0.07
   5   2  -9    0.04    0.08
   5   2  -9    0.13    0.08
  -5  -3   9    3.09    0.24
  -5  -3   9    3.26    0.23
   5   3  -9    3.21    0.25
   5   3  -9    3.29    0.28
  -5  -4   9    3.62    0.27
  -5  -4   9    3.61    0.25
   5   4  -9    3.34    0.29
   5   4  -9    3.17    0.27
  -5  -5   9   21.42    1.08
   5   5  -9   21.85    1.12
   5   5  -9   20.58    1.09
  -5  -6   9    8.05    0.50
   5   6  -9    8.37    0.52
   5   6  -9    9.25    0.52
  -5  -7   9    7.68    0.47
   5   7  -9    7.57    0.47
  -5  -8   9    3.54    0.28
   5   9  -9    0.87    0.10
   6  -9  -9    0.42    0.12
   6  -8  -9    0.53    0.07
   6  -8  -9    0.72    0.10
   6  -7  -9    4.47    0.26
   6  -7  -9    4.11    0.30
   6  -6  -9    1.22    0.13
   6  -6  -9    1.04    0.15
   6  -6  -9    1.30    0.47
  -6   5   9    1.31    0.27
   6  -5  -9    1.27    0.16
   6  -5  -9    1.64    0.14
   6  -5  -9    1.77    0.34
  -6   4   9    7.69    0.46
  -6   4   9    6.26    0.54
   6  -4  -9    6.98    0.39
   6  -4  -9    7.04    0.43
   6  -4  -9    7.69    0.64
  -6   3   9    1.03    0.21
  -6   3   9    0.97    0.16
   6  -3  -9    0.93    0.11
   6  -3  -9    1.38    0.27
  -6   2   9    0.03    0.07
  -6   2   9    0.01    0.10
   6  -2  -9   -0.02    0.07
   6  -2  -9    0.05    0.07
   6  -2  -9    0.05    0.21
   6  -2  -9   -0.06    0.11
  -6   1   9    0.03    0.07
  -6   1   9   -0.01    0.08
   6  -1  -9   -0.21    0.22
   6  -1  -9    0.12    0.09
   6  -1  -9    0.22    0.07
   6  -1  -9    0.07    0.14
  -6   0   9    0.04    0.08
  -6   0   9   -0.02    0.06
   6   0  -9    0.02    0.08
   6   0  -9   -0.12    0.11
   6   0  -9   -0.06    0.06
  -6  -1   9    0.06    0.08
  -6  -1   9    0.13    0.07
   6   1  -9    0.05    0.07
   6   1  -9    0.00    0.08
   6   1  -9    0.13    0.09
  -6  -2   9    0.05    0.08
  -6  -2   9    0.06    0.06
   6   2  -9   -0.04    0.09
   6   2  -9   -0.11    0.07
   6   2  -9    0.08    0.07
  -6  -3   9    0.85    0.12
  -6  -3   9    0.95    0.15
   6   3  -9    0.91    0.11
   6   3  -9    0.93    0.18
  -6  -4   9    6.36    0.40
  -6  -4   9    6.68    0.40
   6   4  -9    6.33    0.41
   6   4  -9    6.56    0.43
  -6  -5   9    1.37    0.18
  -6  -5   9    1.66    0.20
   6   5  -9    1.07    0.16
   6   5  -9    1.38    0.17
  -6  -6   9    1.04    0.17
   6   6  -9    0.81    0.15
   6   6  -9    1.17    0.15
  -6  -7   9    3.88    0.31
   6   7  -9    3.73    0.29
  -6  -8   9    0.90    0.14
   6   8  -9    0.70    0.11
   6   9  -9    0.33    0.06
   7  -9  -9    0.07    0.04
   7  -8  -9    0.69    0.08
   7  -8  -9    0.83    0.11
   7  -7  -9    0.39    0.09
   7  -7  -9    0.36    0.07
   7  -6  -9    2.48    0.22
   7  -6  -9    2.67    0.19
  -7   5   9    3.80    0.43
   7  -5  -9    3.76    0.47
   7  -5  -9    2.67    0.21
  -7   4   9    1.37    0.26
  -7   4   9    1.55    0.20
   7  -4  -9    1.12    0.15
   7  -4  -9    1.28    0.13
   7  -4  -9    1.58    0.34
  -7   3   9    0.08    0.14
  -7   3   9   -0.07    0.10
   7  -3  -9    0.04    0.07
   7  -3  -9    0.00    0.05
   7  -3  -9    0.20    0.24
  -7   2   9    2.36    0.22
  -7   2   9    2.25    0.28
   7  -2  -9    2.82    0.37
   7  -2  -9    2.42    0.19
   7  -2  -9    2.49    0.25
  -7   1   9    3.25    0.30
  -7   1   9    3.32    0.25
   7  -1  -9    3.22    0.24
   7  -1  -9    3.26    0.26
   7  -1  -9    3.46    0.24
  -7   0   9    7.34    0.44
  -7   0   9    7.28    0.48
   7   0  -9    7.39    0.43
   7   0  -9    8.03    0.48
  -7  -1   9    3.04    0.24
  -7  -1   9    3.02    0.27
   7   1  -9    3.04    0.22
   7   1  -9    3.40    0.28
   7   1  -9    3.10    0.26
  -7  -2   9    2.23    0.22
  -7  -2   9    2.16    0.20
   7   2  -9    2.40    0.24
   7   2  -9    2.12    0.19
  -7  -3   9   -0.05    0.09
  -7  -3   9   -0.02    0.07
   7   3  -9   -0.02    0.08
   7   3  -9    0.01    0.07
   7   3  -9    0.02    0.07
  -7  -4   9    1.22    0.16
  -7  -4   9    1.08    0.20
   7   4  -9    1.53    0.15
   7   4  -9    1.25    0.17
   7   4  -9    1.07    0.16
  -7  -5   9    2.87    0.25
  -7  -5   9    2.67    0.29
   7   5  -9    2.19    0.22
   7   5  -9    2.23    0.23
  -7  -6   9    2.37    0.25
   7   6  -9    2.37    0.23
   7   6  -9    2.26    0.22
  -7  -7   9    0.39    0.13
   7   7  -9    0.26    0.09
   7   7  -9    0.08    0.10
  -7  -8   9    0.58    0.14
   7   8  -9    0.65    0.09
   8  -8  -9   -0.03    0.03
   8  -8  -9    0.03    0.07
   8  -7  -9    3.90    0.24
   8  -7  -9    4.16    0.27
   8  -6  -9    0.58    0.11
   8  -6  -9    0.52    0.08
  -8   5   9   -0.67    0.31
   8  -5  -9    0.04    0.05
   8  -5  -9    0.01    0.07
   8  -5  -9   -0.74    0.39
  -8   4   9    2.58    0.37
   8  -4  -9    1.99    0.40
   8  -4  -9    1.74    0.19
   8  -4  -9    1.73    0.16
  -8   3   9    0.31    0.18
  -8   3   9    0.32    0.13
   8  -3  -9    0.47    0.10
   8  -3  -9    0.43    0.08
   8  -3  -9    0.86    0.30
  -8   2   9    0.08    0.10
  -8   2   9    0.09    0.12
   8  -2  -9    0.14    0.09
   8  -2  -9   -0.04    0.13
   8  -2  -9    0.20    0.07
   8  -2  -9    0.11    0.28
  -8   1   9   11.16    0.66
  -8   1   9   10.08    0.60
   8  -1  -9   10.30    0.55
   8  -1  -9   10.60    0.58
  -8   0   9    0.08    0.08
  -8   0   9    0.02    0.10
   8   0  -9    0.06    0.10
   8   0  -9   -0.05    0.06
   8   0  -9   -0.12    0.14
  -8  -1   9   10.56    0.61
  -8  -1   9   10.34    0.57
   8   1  -9    9.55    0.57
   8   1  -9    9.54    0.55
   8   1  -9   10.01    0.58
  -8  -2   9    0.00    0.08
  -8  -2   9    0.00    0.09
   8   2  -9    0.14    0.09
   8   2  -9    0.11    0.07
   8   2  -9    0.02    0.09
  -8  -3   9    0.49    0.11
   8   3  -9    0.28    0.09
   8   3  -9    0.29    0.09
   8   3  -9    0.30    0.10
  -8  -4   9    1.71    0.21
   8   4  -9    1.54    0.16
   8   4  -9    1.61    0.20
  -8  -5   9   -0.06    0.09
  -8  -5   9   -0.14    0.17
   8   5  -9    0.08    0.07
   8   5  -9    0.13    0.08
   8   5  -9   -0.03    0.07
  -8  -6   9    0.37    0.12
  -8  -6   9    0.78    0.14
   8   6  -9    0.38    0.10
   8   6  -9    0.63    0.12
  -8  -7   9    3.75    0.30
   8   7  -9    3.24    0.25
   8   8  -9   -0.08    0.04
   9  -8  -9    6.43    0.33
   9  -8  -9    6.55    0.37
   9  -7  -9    1.92    0.17
   9  -7  -9    1.90    0.14
   9  -6  -9    0.07    0.05
   9  -6  -9    0.06    0.07
   9  -5  -9    0.20    0.08
   9  -5  -9    0.19    0.06
  -9   4   9    0.20    0.25
   9  -4  -9    0.24    0.12
   9  -4  -9    0.08    0.45
  -9   3   9    1.13    0.25
   9  -3  -9    1.82    0.40
   9  -3  -9    1.86    0.19
   9  -3  -9    1.70    0.15
  -9   2   9    0.33    0.16
  -9   2   9    0.18    0.12
   9  -2  -9    0.22    0.08
   9  -2  -9    0.18    0.11
   9  -2  -9    0.37    0.37
   9  -2  -9    0.23    0.08
  -9   1   9    1.07    0.17
  -9   1   9    1.14    0.33
   9  -1  -9    1.19    0.13
   9  -1  -9    1.23    0.15
   9  -1  -9    1.03    0.16
  -9   0   9    1.14    0.22
  -9   0   9    0.75    0.13
   9   0  -9    0.67    0.11
   9   0  -9    0.60    0.13
  -9  -1   9    1.06    0.16
  -9  -1   9    1.25    0.31
   9   1  -9    0.97    0.13
   9   1  -9    1.16    0.17
   9   1  -9    0.77    0.12
  -9  -2   9    0.19    0.10
  -9  -2   9    0.33    0.13
   9   2  -9    0.26    0.10
   9   2  -9    0.32    0.08
   9   2  -9    0.19    0.11
  -9  -3   9    1.61    0.22
   9   3  -9    1.45    0.17
   9   3  -9    1.75    0.19
   9   3  -9    2.12    0.22
  -9  -4   9    0.37    0.12
  -9  -4   9    0.36    0.16
   9   4  -9    0.07    0.09
  -9  -5   9    0.26    0.11
   9   5  -9    0.21    0.09
   9   5  -9    0.16    0.07
   9   5  -9    0.19    0.08
  -9  -6   9    0.06    0.08
  -9  -6   9    0.14    0.11
   9   6  -9    0.18    0.08
   9   6  -9    0.13    0.07
  -9  -7   9    2.22    0.24
  -9  -7   9    1.98    0.18
   9   7  -9    1.78    0.17
   9   8  -9    5.81    0.32
  10  -7  -9    0.78    0.08
  10  -6  -9    2.38    0.19
  10  -6  -9    1.95    0.15
  10  -5  -9   -0.03    0.04
  10  -5  -9   -0.05    0.06
  10  -4  -9    0.51    0.08
  10  -4  -9    0.65    0.11
 -10   3   9    7.79    0.72
  10  -3  -9    7.68    0.78
  10  -3  -9    6.77    0.43
  10  -3  -9    6.58    0.38
 -10   2   9    1.79    0.30
 -10   2   9    2.78    0.30
  10  -2  -9    1.94    0.20
  10  -2  -9    2.10    0.17
 -10   1   9    4.05    0.31
 -10   1   9    3.97    0.39
  10  -1  -9    4.18    0.29
  10  -1  -9    4.12    0.29
  10  -1  -9    4.11    0.27
 -10   0   9   -0.04    0.13
 -10   0   9    0.08    0.10
 -10   0   9    0.24    0.15
  10   0  -9    0.28    0.18
  10   0  -9   -0.02    0.08
  10   0  -9   -0.14    0.06
 -10  -1   9    3.76    0.36
  10   1  -9    3.90    0.28
  10   1  -9    4.16    0.33
  10   1  -9    3.79    0.29
 -10  -2   9    1.98    0.25
 -10  -2   9    1.51    0.21
  10   2  -9    1.66    0.18
  10   2  -9    1.85    0.18
  10   2  -9    1.93    0.23
 -10  -3   9    7.43    0.61
 -10  -3   9    6.48    0.43
  10   3  -9    5.94    0.40
  10   3  -9    6.70    0.41
  10   3  -9    5.97    0.38
 -10  -4   9    0.65    0.15
  10   4  -9    0.48    0.09
  10   4  -9    0.88    0.14
  10   4  -9    0.78    0.13
 -10  -5   9    0.08    0.11
  10   5  -9   -0.12    0.06
  10   5  -9   -0.09    0.06
  10   5  -9    0.11    0.07
 -10  -6   9    1.55    0.15
 -10  -6   9    1.71    0.20
  10   6  -9    1.85    0.18
  10   7  -9    1.16    0.12
 -11   7   9    1.43    0.11
  11  -7  -9    1.61    0.11
  11  -7  -9    1.51    0.17
 -11   6   9    1.20    0.12
  11  -6  -9    1.12    0.10
  11  -6  -9    1.17    0.14
  11  -5  -9    0.08    0.07
  11  -5  -9    0.11    0.06
 -11   4   9    0.10    0.06
  11  -4  -9    0.02    0.06
  11  -4  -9    0.16    0.06
 -11   3   9    5.57    0.35
  11  -3  -9    5.56    0.32
  11  -3  -9    5.82    0.36
 -11   2   9    0.12    0.24
 -11   2   9    0.11    0.09
  11  -2  -9   -0.01    0.06
  11  -2  -9    0.09    0.06
 -11   1   9    5.35    0.38
 -11   1   9    6.81    0.45
  11  -1  -9    5.66    0.33
  11  -1  -9    5.29    0.36
 -11   0   9    5.24    0.37
 -11   0   9    5.37    0.61
 -11   0   9    6.06    0.40
  11   0  -9    4.49    0.33
  11   0  -9    5.12    0.34
 -11  -1   9    6.92    0.53
 -11  -1   9    5.19    0.40
  11   1  -9    5.30    0.36
  11   1  -9    5.41    0.36
 -11  -2   9    0.06    0.18
 -11  -2   9   -0.07    0.11
  11   2  -9    0.01    0.11
  11   2  -9    0.09    0.07
  11   2  -9    0.06    0.07
 -11  -3   9    5.26    0.39
  11   3  -9    5.34    0.35
  11   3  -9    5.42    0.33
  11   3  -9    5.17    0.34
 -11  -4   9    0.01    0.20
  11   4  -9    0.09    0.06
  11   4  -9    0.10    0.08
 -11  -5   9   -0.05    0.12
  11   5  -9    0.10    0.06
  11   5  -9    0.11    0.07
 -11  -6   9    0.95    0.10
 -11  -6   9    1.12    0.18
  11   6  -9    1.21    0.13
 -12   6   9    3.90    0.23
  12  -6  -9    3.41    0.20
  12  -6  -9    3.38    0.22
 -12   5   9    2.35    0.17
  12  -5  -9    2.37    0.19
  12  -5  -9    2.24    0.15
 -12   4   9    4.11    0.26
  12  -4  -9    4.01    0.27
  12  -4  -9    4.14    0.24
 -12   3   9    0.01    0.07
  12  -3  -9    0.00    0.06
  12  -3  -9    0.04    0.06
 -12   2   9    2.98    0.24
  12  -2  -9    3.18    0.24
  12  -2  -9    3.23    0.21
 -12   1   9    1.76    0.20
  12  -1  -9    1.57    0.17
 -12   0   9   -0.01    0.32
 -12   0   9   -0.09    0.11
  12   0  -9   -0.01    0.07
 -12  -1   9    1.95    0.34
  12   1  -9    1.55    0.16
 -12  -2   9    3.41    0.35
  12   2  -9    2.71    0.22
 -12  -3   9    0.15    0.14
  12   3  -9    0.08    0.06
  12   3  -9   -0.04    0.10
 -12  -4   9    3.79    0.34
  12   4  -9    3.61    0.25
  12   4  -9    3.61    0.23
 -12  -5   9    2.40    0.16
 -12  -6   9    3.14    0.18
 -13   5   9    0.53    0.07
  13  -5  -9    0.55    0.09
  13  -5  -9    0.57    0.09
 -13   4   9    0.01    0.05
  13  -4  -9    0.06    0.05
 -13   3   9    0.01    0.06
  13  -3  -9    0.11    0.06
  13  -3  -9    0.15    0.07
 -13   2   9    0.30    0.08
  13  -2  -9    0.20    0.07
 -13   1   9    1.83    0.19
  13  -1  -9    2.36    0.19
 -13   0   9    0.07    0.11
  13   0  -9   -0.03    0.05
 -13  -1   9    2.09    0.23
  13   1  -9    2.28    0.19
  13   3  -9   -0.03    0.05
  13   4  -9   -0.08    0.04
 -13  -5   9    0.41    0.06
 -14   4   9    2.04    0.14
 -14   3   9    1.26    0.12
  14  -3  -9    1.17    0.14
 -14   2   9    1.02    0.13
  14  -2  -9    1.12    0.12
 -14   1   9    1.23    0.14
  14  -1  -9    1.38    0.14
 -14   0   9    0.02    0.10
  14   0  -9   -0.05    0.05
  14   1  -9    1.24    0.13
  14   2  -9    1.11    0.11
 -14  -4   9    1.60    0.11
  15  -2  -9    0.08    0.05
  15  -1  -9    1.32    0.12
  15   0  -9    3.31    0.21
  15   1  -9    1.13    0.11
  15   2  -9    0.12    0.04
 -10  -1 -10    0.06    0.04
 -10   0 -10    1.44    0.11
 -10   1 -10   -0.01    0.04
  -9  -3 -10   -0.04    0.06
  -9  -3 -10   -0.04    0.05
  -9  -2 -10   -0.01    0.05
  -9  -2 -10    0.06    0.06
  -9  -1 -10    7.47    0.40
  -9   0 -10   -0.06    0.05
  -9   1 -10    6.92    0.37
  -9   2 -10   -0.10    0.04
  -9   3 -10    0.02    0.05
  -8  -5 -10    1.13    0.11
  -8  -4 -10    0.03    0.03
  -8  -3 -10    1.41    0.13
  -8  -3 -10    1.69    0.11
  -8  -3 -10    1.57    0.14
   8   2  10    1.27    0.20
  -8  -2 -10    1.46    0.13
  -8  -2 -10    1.31    0.13
   8   1  10   -0.05    0.13
  -8  -1 -10    0.01    0.06
  -8  -1 -10    0.02    0.06
   8   0  10    2.20    0.27
  -8   0 -10    2.35    0.18
  -8   0 -10    2.00    0.19
   8  -1  10    0.17    0.12
  -8   1 -10   -0.04    0.08
   8  -2  10    1.31    0.18
  -8   2 -10    1.32    0.14
  -8   3 -10    1.50    0.13
  -8   4 -10   -0.09    0.05
  -7  -6 -10    3.11    0.17
  -7  -5 -10    0.00    0.04
  -7  -4 -10    0.06    0.04
  -7  -4 -10    0.16    0.11
   7   3  10    1.24    0.21
  -7  -3 -10    1.16    0.13
  -7  -3 -10    1.03    0.13
   7   2  10    0.09    0.14
  -7  -2 -10    0.05    0.05
  -7  -2 -10    0.07    0.06
   7   1  10    0.18    0.13
  -7  -1 -10    0.45    0.09
  -7  -1 -10    0.42    0.10
   7   0  10    0.11    0.12
  -7   0 -10    0.02    0.06
  -7   0 -10   -0.01    0.06
   7  -1  10    0.33    0.20
  -7   1 -10    0.40    0.09
   7  -2  10   -0.11    0.11
  -7   2 -10    0.02    0.06
   7  -3  10    1.28    0.17
  -7   3 -10    1.12    0.17
  -7   4 -10   -0.02    0.06
  -6  -7 -10    2.29    0.14
  -6  -7 -10    2.45    0.16
  -6  -6 -10    2.12    0.15
  -6  -5 -10    2.44    0.17
   6   4  10    0.56    0.19
  -6  -4 -10    0.67    0.11
  -6  -4 -10    0.64    0.09
   6   3  10    3.72    0.35
  -6  -3 -10    3.84    0.24
  -6  -3 -10    3.87    0.27
   6   2  10    0.22    0.12
  -6  -2 -10    0.16    0.06
  -6  -2 -10    0.12    0.08
   6   1  10    3.01    0.30
  -6  -1 -10    3.00    0.19
  -6  -1 -10    2.84    0.23
   6   0  10   19.15    0.99
  -6   0 -10   17.44    0.95
  -6   0 -10   18.38    0.94
   6  -1  10    3.47    0.28
  -6   1 -10    2.83    0.24
  -6   1 -10    2.93    0.24
   6  -2  10    0.36    0.12
  -6   2 -10   -0.11    0.08
  -6   2 -10    0.16    0.07
   6  -3  10    3.38    0.35
  -6   3 -10    3.37    0.25
   6  -4  10    0.53    0.15
  -6   4 -10    0.95    0.14
  -6   5 -10    2.34    0.18
  -5  -7 -10    0.05    0.04
  -5  -6 -10    4.92    0.29
   5   5  10    0.14    0.23
  -5  -5 -10    0.14    0.05
   5   4  10   24.45    1.29
  -5  -4 -10   25.92    1.23
  -5  -4 -10   23.67    1.21
   5   3  10    2.70    0.30
  -5  -3 -10    2.63    0.19
  -5  -3 -10    2.49    0.22
   5   2  10    0.88    0.17
  -5  -2 -10    0.71    0.13
  -5  -2 -10    1.12    0.12
   5   1  10    0.96    0.17
  -5  -1 -10    0.76    0.13
   5   0  10    0.00    0.09
  -5   0 -10   -0.06    0.06
  -5   0 -10    0.14    0.08
   5  -1  10    1.03    0.16
  -5   1 -10    0.96    0.14
  -5   1 -10    0.84    0.13
   5  -2  10    0.96    0.15
  -5   2 -10    0.75    0.13
  -5   2 -10    0.86    0.13
   5  -3  10    2.66    0.26
  -5   3 -10    2.70    0.23
   5  -4  10   25.64    1.18
  -5   4 -10   21.71    1.17
  -5   5 -10    0.09    0.07
  -4  -8 -10    0.15    0.05
   4   7  10    0.94    0.12
  -4  -7 -10    0.93    0.10
   4   6  10    3.37    0.28
  -4  -6 -10    3.20    0.22
  -4  -5 -10    8.94    0.49
   4   4  10   -0.03    0.13
  -4  -4 -10   -0.02    0.05
  -4  -4 -10    0.02    0.10
   4   3  10    2.17    0.27
  -4  -3 -10    2.11    0.18
  -4  -2 -10    6.68    0.40
  -4  -2 -10    5.75    0.34
   4   1  10    0.08    0.10
  -4  -1 -10    0.01    0.06
  -4  -1 -10    0.15    0.08
   4   0  10    8.02    0.48
  -4   0 -10    7.62    0.47
  -4   0 -10    7.49    0.46
   4  -1  10    0.02    0.10
  -4   1 -10    0.14    0.08
  -4   1 -10    0.16    0.08
  -4   2 -10    5.46    0.36
  -4   2 -10    5.39    0.36
   4  -3  10    2.61    0.23
  -4   3 -10    1.91    0.30
  -4   3 -10    2.13    0.21
   4  -4  10   -0.02    0.13
  -4   4 -10    0.01    0.07
  -4   4 -10    0.06    0.10
  -4   5 -10    8.86    0.49
   3   8  10    1.36    0.14
  -3  -8 -10    1.55    0.12
  -3  -8 -10    1.25    0.15
   3   7  10    9.70    0.52
  -3  -7 -10    9.16    0.50
   3   6  10    8.62    0.51
  -3  -6 -10    8.88    0.49
   3   5  10   -0.12    0.16
   3   5  10    0.29    0.17
  -3  -5 -10    0.18    0.07
   3   4  10    0.54    0.16
  -3  -4 -10    0.68    0.14
  -3  -4 -10    0.68    0.11
   3   3  10    0.74    0.16
  -3  -3 -10    0.72    0.13
  -3  -3 -10    0.80    0.11
   3   2  10    7.77    0.51
  -3  -2 -10    7.42    0.43
  -3  -2 -10    8.73    0.48
   3   1  10    7.98    0.51
  -3  -1 -10    8.92    0.44
  -3  -1 -10    7.75    0.48
   3   0  10   -0.06    0.08
  -3   0 -10    0.01    0.07
  -3   0 -10    0.00    0.08
   3  -1  10    7.79    0.46
  -3   1 -10    7.95    0.46
  -3   1 -10    7.45    0.47
   3  -2  10    7.35    0.43
  -3   2 -10    6.78    0.44
  -3   2 -10    7.58    0.44
   3  -3  10    1.01    0.14
  -3   3 -10    0.52    0.11
  -3   3 -10    0.73    0.12
   3  -4  10    0.71    0.15
  -3   4 -10    0.71    0.15
  -3   5 -10    0.09    0.08
  -3   5 -10   -0.24    0.10
  -3   6 -10    0.08    0.10
   2   8  10   12.24    0.65
  -2  -8 -10   13.30    0.65
   2   7  10    0.23    0.09
  -2  -7 -10    0.12    0.05
   2   6  10   17.03    0.87
  -2  -6 -10   15.94    0.85
   2   5  10    0.23    0.16
   2   5  10    0.16    0.15
  -2  -5 -10    0.20    0.08
  -2  -4 -10    0.24    0.07
  -2  -4 -10    0.03    0.12
   2   3  10    1.00    0.18
  -2  -3 -10    1.28    0.16
  -2  -3 -10    1.03    0.12
   2   2  10   30.87    1.56
  -2  -2 -10   30.30    1.49
  -2  -2 -10   31.52    1.53
   2   1  10    5.13    0.36
  -2  -1 -10    5.04    0.34
  -2  -1 -10    5.32    0.33
   2   0  10   17.32    0.90
  -2   0 -10   17.25    0.90
  -2   0 -10   17.94    0.83
  -2   0 -10   15.93    0.90
   2  -1  10    4.61    0.32
  -2   1 -10    4.59    0.33
  -2   1 -10    5.10    0.33
   2  -2  10   28.60    1.37
  -2   2 -10   28.07    1.39
  -2   2 -10   26.91    1.40
   2  -3  10    1.08    0.15
  -2   3 -10    0.88    0.14
  -2   3 -10    1.01    0.15
  -2   4 -10    0.19    0.10
  -2   4 -10    0.23    0.08
  -2   5 -10    0.10    0.10
  -2   5 -10    0.13    0.08
  -2   6 -10   -0.05    0.10
  -2   6 -10    0.06    0.13
  -1  -9 -10    0.87    0.09
  -1  -8 -10    0.69    0.07
  -1  -8 -10    0.70    0.09
   1   7  10   15.95    0.85
  -1  -7 -10   15.79    0.83
  -1  -7 -10   17.25    0.79
   1   5  10    0.73    0.18
  -1  -5 -10    0.52    0.09
   1   4  10    0.67    0.16
  -1  -4 -10    0.81    0.12
   1   3  10   14.29    0.81
  -1  -3 -10   14.85    0.77
  -1  -3 -10   14.20    0.74
   1   2  10    5.56    0.38
  -1  -2 -10    5.53    0.36
   1   1  10   20.16    1.04
  -1  -1 -10   20.17    0.98
  -1  -1 -10   19.89    1.02
   1   0  10    0.03    0.08
  -1   0 -10   -0.01    0.06
  -1   0 -10    0.01    0.07
  -1   0 -10    0.01    0.07
   1  -1  10   18.74    0.94
  -1   1 -10   17.91    0.96
  -1   1 -10   18.94    0.96
   1  -2  10    5.34    0.33
  -1   2 -10    4.96    0.37
  -1   2 -10    5.73    0.35
   1  -3  10   12.91    0.66
  -1   3 -10   13.00    0.71
  -1   3 -10   12.64    0.69
  -1   4 -10    0.58    0.10
  -1   4 -10    0.87    0.14
  -1   5 -10    0.45    0.10
  -1   5 -10    0.55    0.12
   0  -9 -10    0.08    0.05
   0  -8 -10    0.15    0.06
   0  -8 -10    0.22    0.05
   0   7  10    3.57    0.27
   0  -7 -10    3.91    0.23
   0  -7 -10    4.55    0.28
   0   6  10    6.44    0.43
   0  -6 -10    7.15    0.37
   0  -6 -10    7.05    0.41
   0   5  10    0.31    0.18
   0   5  10    0.27    0.13
   0  -5 -10    0.17    0.07
   0  -5 -10    0.24    0.08
   0   4  10    1.57    0.22
   0  -4 -10    1.98    0.18
   0   3  10    0.09    0.09
   0  -3 -10    0.02    0.11
   0  -3 -10    0.05    0.06
   0   2  10    0.66    0.13
   0  -2 -10    0.74    0.13
   0  -2 -10    0.55    0.09
   0   1  10    0.70    0.13
   0  -1 -10    0.93    0.13
   0  -1 -10    1.00    0.11
   0   0  10   12.45    0.65
   0   0 -10   11.91    0.66
   0   0 -10   11.44    0.66
   0   0 -10   12.30    0.60
   0   1 -10    0.88    0.13
   0   1 -10    0.67    0.11
   0  -2  10    0.79    0.12
   0   2 -10    0.62    0.11
   0   2 -10    0.47    0.10
   0   3 -10    0.15    0.08
   0   3 -10    0.12    0.08
   0   4 -10    1.43    0.19
   0   4 -10    1.79    0.19
   0   5 -10    0.28    0.09
   0   5 -10    0.23    0.09
   0   6 -10    6.67    0.39
   0   6 -10    5.72    0.38
   0   7 -10   -0.04    0.10
   1  -9 -10    3.28    0.20
   1  -8 -10    3.31    0.24
   1  -8 -10    3.77    0.21
  -1   7  10    0.31    0.10
   1  -7 -10    0.40    0.07
   1  -7 -10    0.44    0.10
  -1   6  10    1.89    0.22
   1  -6 -10    2.34    0.19
   1  -6 -10    2.09    0.16
  -1   5  10    3.91    0.34
  -1   5  10    3.35    0.31
   1  -5 -10    3.41    0.22
   1  -5 -10    3.47    0.25
  -1   4  10   31.49    1.62
   1  -4 -10   32.42    1.57
  -1   3  10    5.71    0.39
   1  -3 -10    6.31    0.37
   1  -3 -10    4.60    0.36
  -1   2  10   11.34    0.64
   1  -2 -10   11.19    0.61
   1  -2 -10   11.01    0.58
  -1   1  10    3.03    0.25
   1  -1 -10    3.12    0.21
   1  -1 -10    3.23    0.25
   1  -1 -10    3.22    0.26
   1   0 -10   -0.01    0.08
   1   0 -10   -0.15    0.06
  -1  -1  10    3.26    0.23
   1   1 -10    2.83    0.24
   1   1 -10    3.21    0.26
  -1  -2  10   11.26    0.60
   1   2 -10   10.94    0.63
   1   2 -10   11.92    0.63
  -1  -3  10    5.55    0.34
   1   4 -10   25.66    1.34
   1   4 -10   27.34    1.32
   1   5 -10    2.93    0.25
   1   5 -10    3.02    0.25
   1   6 -10    2.21    0.21
   1   6 -10    1.92    0.21
   1   7 -10    0.39    0.10
   2  -9 -10    1.23    0.11
   2  -9 -10    0.98    0.11
   2  -8 -10    1.44    0.11
   2  -8 -10    1.17    0.13
   2  -7 -10    3.30    0.24
   2  -7 -10    3.39    0.21
  -2   6  10    3.98    0.30
   2  -6 -10    3.68    0.28
   2  -6 -10    4.05    0.24
   2  -6 -10    4.18    0.32
  -2   5  10    9.12    0.56
  -2   5  10   10.23    0.59
   2  -5 -10    9.85    0.55
   2  -5 -10    9.46    0.49
   2  -5 -10    9.05    0.53
  -2   4  10    2.75    0.35
  -2   4  10    2.66    0.28
   2  -4 -10    2.82    0.22
   2  -4 -10    3.05    0.23
  -2   3  10    7.14    0.47
   2  -3 -10    8.19    0.46
   2  -3 -10    7.30    0.45
  -2   2  10    2.46    0.23
  -2   2  10    2.21    0.27
   2  -2 -10    2.46    0.23
   2  -2 -10    2.40    0.23
   2  -2 -10    2.50    0.19
  -2   1  10   17.30    0.92
  -2   1  10   15.98    0.87
   2  -1 -10   16.69    0.87
   2  -1 -10   17.91    0.83
   2  -1 -10   15.63    0.86
  -2   0  10   31.49    1.63
   2   0 -10   33.34    1.63
   2   0 -10   35.11    1.64
  -2  -1  10   16.14    0.89
  -2  -1  10   17.68    0.88
   2   1 -10   17.23    0.90
   2   1 -10   18.07    0.90
  -2  -2  10    2.41    0.20
   2   2 -10    2.04    0.22
  -2  -3  10    7.19    0.47
   2   3 -10    6.95    0.45
  -2  -4  10    2.46    0.23
   2   4 -10    2.40    0.22
   2   4 -10    2.64    0.24
   2   5 -10    7.90    0.49
   2   5 -10    8.06    0.47
   2   6 -10    3.63    0.28
   2   6 -10    3.28    0.27
   2   8 -10    1.19    0.13
   3  -9 -10    1.64    0.14
   3  -9 -10    1.90    0.12
   3  -8 -10    1.15    0.14
   3  -8 -10    1.28    0.11
   3  -7 -10    2.45    0.17
   3  -7 -10    2.47    0.20
   3  -6 -10    2.14    0.16
   3  -6 -10    2.29    0.20
  -3   5  10    7.35    0.47
   3  -5 -10    6.71    0.42
   3  -5 -10    7.68    0.45
   3  -5 -10    6.77    0.38
   3  -5 -10    6.76    0.69
  -3   4  10    0.74    0.14
   3  -4 -10    0.66    0.31
   3  -4 -10    0.79    0.15
   3  -4 -10    0.81    0.10
   3  -4 -10    0.85    0.13
  -3   3  10   15.59    0.90
  -3   3  10   15.95    0.84
   3  -3 -10   16.50    0.82
   3  -3 -10   13.41    0.80
  -3   2  10    7.74    0.50
  -3   2  10    7.02    0.44
   3  -2 -10    7.30    0.42
   3  -2 -10    6.63    0.43
   3  -2 -10    6.67    0.39
  -3   1  10    0.04    0.08
  -3   1  10   -0.02    0.09
   3  -1 -10   -0.09    0.08
   3  -1 -10   -0.04    0.09
   3  -1 -10   -0.02    0.06
  -3   0  10   -0.06    0.09
   3   0 -10    0.00    0.09
   3   0 -10    0.05    0.07
   3   0 -10   -0.01    0.06
  -3  -1  10    0.17    0.09
  -3  -1  10    0.06    0.11
   3   1 -10   -0.13    0.08
   3   1 -10    0.10    0.08
  -3  -2  10    6.97    0.41
  -3  -2  10    6.82    0.41
   3   2 -10    6.84    0.42
  -3  -3  10   14.12    0.72
  -3  -4  10    0.71    0.12
   3   4 -10    0.71    0.13
   3   4 -10    0.69    0.12
  -3  -5  10    6.50    0.39
   3   5 -10    5.95    0.42
   3   5 -10    6.40    0.39
  -3  -6  10    2.23    0.21
   3   6 -10    1.85    0.22
   3   6 -10    2.03    0.21
  -3  -7  10    2.02    0.22
   3   7 -10    2.29    0.21
   3   8 -10    1.30    0.15
   4  -9 -10    0.08    0.04
   4  -9 -10   -0.03    0.06
   4  -8 -10    0.01    0.06
   4  -8 -10    0.04    0.04
   4  -7 -10    0.20    0.06
   4  -7 -10    0.23    0.08
   4  -6 -10    2.02    0.16
   4  -6 -10    1.40    0.56
   4  -6 -10    2.21    0.20
  -4   5  10    8.01    0.51
   4  -5 -10    7.60    0.42
   4  -5 -10    7.51    0.46
   4  -5 -10    8.82    0.76
  -4   4  10   21.38    1.25
  -4   4  10   22.46    1.16
   4  -4 -10   23.20    1.13
   4  -4 -10   22.65    1.09
   4  -4 -10   22.15    1.29
  -4   3  10    2.37    0.24
  -4   3  10    2.68    0.32
   4  -3 -10    2.74    0.21
   4  -3 -10    2.21    0.27
   4  -3 -10    2.69    0.20
  -4   2  10    7.57    0.47
  -4   2  10    8.10    0.53
   4  -2 -10    7.28    0.44
   4  -2 -10    8.51    0.48
   4  -2 -10    8.10    0.46
  -4   1  10    8.64    0.55
  -4   1  10    8.60    0.50
   4  -1 -10    8.30    0.50
   4  -1 -10    8.85    0.47
  -4   0  10    5.96    0.40
  -4   0  10    5.23    0.36
   4   0 -10    6.33    0.33
   4   0 -10    5.20    0.37
   4   0 -10    5.34    0.35
  -4  -1  10    8.68    0.52
  -4  -1  10    8.88    0.49
   4   1 -10    9.07    0.46
   4   1 -10    8.31    0.51
   4   1 -10    8.33    0.49
  -4  -2  10    7.46    0.42
  -4  -2  10    7.55    0.45
   4   2 -10    7.59    0.46
   4   2 -10    7.32    0.45
  -4  -3  10    2.29    0.20
  -4  -3  10    2.47    0.24
   4   3 -10    2.45    0.24
   4   3 -10    2.40    0.23
[truncated: 104,301 more chars]
