# Supplementary material for: Synthesis, crystal structure and Hirshfeld surface analysis of 3-ethyl-2-(methyl­sulfan­yl)-5,5-diphenyl-3H-imidazol-4(5H)-one (Thio­phenytoin analogue)
Source: Acta Crystallogr E Crystallogr Commun. 2025 Aug 5;81(Pt 9):801–5. doi: 10.1107/S205698902500698X (PMC12412691; doi:10.1107/S205698902500698X)
Supplement: Supplementary file 2 [file e-81-00801-Isup2.hkl]

data_I                                                                          
_shelx_title ' cu_H5.res in P2(1)/n'                                            
_shelx_refln_list_code          4                                               
_shelx_F_calc_maximum      174.27                                               
_exptl_crystal_F_000       656.00                                               
_reflns_d_resolution_high  0.7996                                               
                                                                                
loop_                                                                           
 _space_group_symop_operation_xyz                                               
 'x, y, z'                                                                      
 '-x+1/2, y+1/2, -z+1/2'                                                        
 '-x, -y, -z'                                                                   
 'x-1/2, -y-1/2, z-1/2'                                                         
                                                                                
_cell_length_a    12.6759                                                       
_cell_length_b     9.2109                                                       
_cell_length_c    14.1568                                                       
_cell_angle_alpha  90.000                                                       
_cell_angle_beta  105.915                                                       
_cell_angle_gamma  90.000                                                       
                                                                                
_shelx_F_squared_multiplier     1.000                                           
                                                                                
loop_                                                                           
 _refln_index_h                                                                 
 _refln_index_k                                                                 
 _refln_index_l                                                                 
 _refln_F_squared_calc                                                          
 _refln_F_squared_meas                                                          
 _refln_F_squared_sigma                                                         
 _refln_observed_status                                                         
   2   0   0      17105.32      18996.15       886.42 o                         
   4   0   0       6715.52       5848.20       374.84 o                         
   6   0   0         45.14         41.73         4.23 o                         
   8   0   0        349.56        372.68        10.22 o                         
  10   0   0       1228.66       1135.49        27.92 o                         
  12   0   0        314.49        319.41         9.13 o                         
  14   0   0         39.71         42.96         3.90 o                         
   1   1   0        172.91        134.90         4.79 o                         
   2   1   0       1512.48       1377.06        51.48 o                         
   3   1   0       9425.10       8926.58       522.21 o                         
   4   1   0        205.59        205.82         5.16 o                         
   5   1   0         36.56         49.16         2.01 o                         
   6   1   0       2580.67       2586.07        70.82 o                         
   7   1   0        395.12        361.73         8.57 o                         
   8   1   0        625.05        649.28        10.91 o                         
   9   1   0       1172.39       1169.93        18.08 o                         
  10   1   0          9.73         10.72         1.08 o                         
  11   1   0        209.50        211.01         5.10 o                         
  12   1   0         80.92         79.98         2.75 o                         
  13   1   0         66.04         77.73         2.68 o                         
  14   1   0          0.06         -0.12         0.58 o                         
  15   1   0         21.18         20.69         1.11 o                         
   1   2   0       8241.72       8654.03       283.54 o                         
   2   2   0       1409.85       1354.06        59.85 o                         
   3   2   0       2532.12       2577.81        69.53 o                         
   4   2   0       4678.72       4704.01        97.92 o                         
   5   2   0        750.67        732.96        16.00 o                         
   6   2   0        158.53        206.85         5.27 o                         
   7   2   0       1701.76       1752.52        31.51 o                         
   8   2   0          0.88          0.43         0.89 o                         
   9   2   0          0.33          0.65         0.79 o                         
  10   2   0        110.10        106.92         3.12 o                         
  11   2   0          5.83          3.78         0.82 o                         
  12   2   0          0.19          1.07         0.70 o                         
  13   2   0          8.92          9.37         1.14 o                         
  14   2   0         12.97         15.03         1.00 o                         
  15   2   0          0.98          0.74         0.72 o                         
   1   3   0       3461.23       3807.23       135.68 o                         
   2   3   0         78.10         84.02         3.15 o                         
   3   3   0         31.59         33.18         1.93 o                         
   4   3   0        786.25        717.89        17.01 o                         
   5   3   0        225.20        273.13         6.58 o                         
   6   3   0         20.11         22.45         1.87 o                         
   7   3   0       1653.46       1698.22        28.64 o                         
   8   3   0        251.73        246.82         5.04 o                         
   9   3   0        465.86        452.93         9.10 o                         
  10   3   0         10.73         12.21         1.02 o                         
  11   3   0          1.49          2.36         0.90 o                         
  12   3   0         46.21         40.20         1.67 o                         
  13   3   0         60.09         52.59         1.83 o                         
  14   3   0         10.05         10.96         1.22 o                         
   0   4   0        426.23        539.85        18.99 o                         
   1   4   0       1685.94       1829.00        43.18 o                         
   2   4   0       1145.13       1285.14        60.80 o                         
   3   4   0       1392.10       1428.72        34.10 o                         
   4   4   0         17.11          8.38         1.13 o                         
   5   4   0        648.70        611.28        15.38 o                         
   6   4   0        352.67        316.16         8.29 o                         
   7   4   0          1.80          1.30         0.92 o                         
   8   4   0         20.77         10.14         1.37 o                         
   9   4   0        442.06        445.68         8.84 o                         
  10   4   0         69.61         62.29         2.10 o                         
  11   4   0        265.67        272.81         5.82 o                         
  12   4   0        194.88        181.05         4.05 o                         
  13   4   0          4.20          5.01         0.60 o                         
  14   4   0         18.34         20.35         2.07 o                         
   1   5   0        542.69        575.69        14.52 o                         
   2   5   0        239.90        227.17         6.51 o                         
   3   5   0       1003.74       1094.59        26.71 o                         
   4   5   0        616.58        728.39        14.79 o                         
   5   5   0         67.68         68.48         2.09 o                         
   6   5   0         50.85         54.00         1.95 o                         
   7   5   0         11.60         17.16         1.11 o                         
   8   5   0         99.14        112.50         3.24 o                         
   9   5   0          1.23          1.54         0.87 o                         
  10   5   0          2.25          2.21         0.72 o                         
  11   5   0         10.99         10.36         0.90 o                         
  12   5   0        192.52        195.67         4.53 o                         
  13   5   0         20.19         27.82         1.61 o                         
   0   6   0        438.15        541.79        16.42 o                         
   1   6   0         29.88         35.39         1.91 o                         
   2   6   0         39.64         39.46         1.63 o                         
   3   6   0       1064.32       1099.22        20.37 o                         
   4   6   0         42.17         41.50         2.01 o                         
   5   6   0        342.53        352.10         6.53 o                         
   6   6   0          0.48          1.19         0.79 o                         
   7   6   0        204.45        188.68         4.87 o                         
   8   6   0         15.98         11.46         1.05 o                         
   9   6   0        196.02        192.50         6.54 o                         
  10   6   0         20.12         20.81         1.27 o                         
  11   6   0        131.94        142.17         4.24 o                         
  12   6   0         12.06         10.51         1.12 o                         
  13   6   0          4.09          3.66         1.41 o                         
   1   7   0        182.71        187.68         3.81 o                         
   2   7   0        891.39        879.94        14.53 o                         
   3   7   0        164.45        158.75         4.01 o                         
   4   7   0         16.11         11.37         1.03 o                         
   5   7   0          3.48          4.52         1.13 o                         
   6   7   0         96.15        104.97         3.18 o                         
   7   7   0         20.61         18.22         1.70 o                         
   8   7   0          0.07          1.26         1.03 o                         
   9   7   0        128.62        122.79         3.51 o                         
  10   7   0        118.98        119.32         4.60 o                         
  11   7   0        151.06        153.96         4.33 o                         
  12   7   0        197.84        200.06         7.18 o                         
   0   8   0        428.91        411.23        10.99 o                         
   1   8   0         56.25         38.71         1.60 o                         
   2   8   0         60.97         57.85         2.21 o                         
   3   8   0         61.48         76.55         2.57 o                         
   4   8   0          0.57          1.00         0.81 o                         
   5   8   0         93.70         81.20         4.79 o                         
   6   8   0        342.21        328.77         8.03 o                         
   7   8   0         43.99         46.16         1.78 o                         
   8   8   0          6.00          6.98         1.02 o                         
   9   8   0          2.00          2.05         1.02 o                         
  10   8   0          0.47         -0.56         0.93 o                         
   1   9   0         35.76         40.28         1.77 o                         
   2   9   0         13.20         10.11         1.00 o                         
   3   9   0         15.08         13.93         1.18 o                         
   4   9   0          6.32          5.44         0.86 o                         
   5   9   0         23.94         30.21         2.06 o                         
   6   9   0          0.65          1.40         0.80 o                         
   7   9   0         48.28         50.94         2.13 o                         
   8   9   0         39.25         35.27         1.79 o                         
   9   9   0          4.47          1.83         0.80 o                         
   0  10   0        341.08        321.94        12.05 o                         
   1  10   0         12.46         12.08         1.19 o                         
   2  10   0          3.35          4.76         1.22 o                         
   3  10   0         25.09         29.11         1.53 o                         
   4  10   0         44.47         40.74         2.10 o                         
   5  10   0        166.14        161.79         4.42 o                         
   6  10   0          1.94          4.58         2.94 o                         
   7  10   0         18.55         13.82         1.69 o                         
   1  11   0        148.56        147.17         5.39 o                         
   2  11   0          0.96          0.19         0.76 o                         
   3  11   0          7.12          9.30         1.13 o                         
   4  11   0         14.25         12.69         1.41 o                         
 -15   0   1         49.70         49.34         2.69 o                         
 -13   0   1          0.43          2.41         1.12 o                         
 -11   0   1        731.54        751.78        17.17 o                         
  -9   0   1         91.90         84.27         3.59 o                         
  -7   0   1        361.71        400.20        13.49 o                         
  -5   0   1       1875.88       1784.71        48.45 o                         
  -3   0   1        499.25        409.40        19.86 o                         
  -1   0   1       2218.03       1852.29        86.17 o                         
   1   0   1        360.62        292.33        13.93 o                         
   3   0   1       2483.34       1977.17        92.39 o                         
   5   0   1        195.60        134.10         7.90 o                         
   7   0   1        346.31        408.87        16.38 o                         
   9   0   1        252.34        264.96         6.93 o                         
  11   0   1        825.15        861.21        21.61 o                         
  13   0   1          8.35          9.12         1.69 o                         
 -15   1   1          0.29          1.97         1.13 o                         
 -14   1   1          2.07          1.22         0.67 o                         
 -13   1   1          9.87         10.78         1.51 o                         
 -12   1   1          5.48          4.07         0.93 o                         
 -11   1   1        102.66        103.07         2.98 o                         
 -10   1   1        558.07        557.73         9.21 o                         
  -9   1   1          0.12          0.80         0.75 o                         
  -8   1   1        121.60        121.43         3.23 o                         
  -7   1   1        574.78        556.73        16.30 o                         
  -6   1   1        201.57        203.75        28.09 o                         
  -5   1   1       1914.26       1891.93        39.72 o                         
  -4   1   1        384.61        296.31         8.63 o                         
  -3   1   1       4611.75       4283.74       313.29 o                         
  -2   1   1       1295.43       1118.52        37.11 o                         
  -1   1   1       4212.76       4044.00       132.61 o                         
   0   1   1       1339.41       1289.95        42.72 o                         
   1   1   1       4772.00       3125.99      1160.96 o                         
   2   1   1       5766.94       5292.23       241.13 o                         
   3   1   1       1328.97       1255.66        34.15 o                         
   4   1   1       1366.85       1227.56        29.01 o                         
   5   1   1        355.26        323.53         8.30 o                         
   6   1   1        368.37        415.85         9.48 o                         
   7   1   1         18.18         19.34         1.30 o                         
   8   1   1        908.52        903.58        14.90 o                         
   9   1   1         10.62          7.74         1.12 o                         
  10   1   1        119.80        108.79         3.28 o                         
  11   1   1        203.65        194.73         4.33 o                         
  12   1   1          7.31          6.53         0.96 o                         
  13   1   1         67.56         72.06         2.47 o                         
  14   1   1          8.46          7.52         0.80 o                         
 -15   2   1          1.05          0.79         0.82 o                         
 -14   2   1          0.06          0.17         0.70 o                         
 -13   2   1          0.25          0.05         0.65 o                         
 -12   2   1          0.08         -0.15         0.76 o                         
 -11   2   1         92.40         82.86         2.79 o                         
 -10   2   1         31.77         29.33         1.58 o                         
  -9   2   1        355.60        377.76         6.87 o                         
  -8   2   1        534.08        570.84         8.83 o                         
  -7   2   1       1053.23       1054.00        22.96 o                         
  -6   2   1        677.89        685.68        15.14 o                         
  -5   2   1        725.59        624.66        17.72 o                         
  -4   2   1         63.46         70.10         2.38 o                         
  -3   2   1       2089.24       2103.99        77.44 o                         
  -2   2   1        319.30        274.15        13.72 o                         
  -1   2   1          1.44          3.10         0.85 o                         
   0   2   1       1082.73        931.95        25.51 o                         
   1   2   1       5356.42       5514.10       256.34 o                         
   2   2   1         23.56         16.48         1.55 o                         
   3   2   1        496.83        565.67        12.23 o                         
   4   2   1        207.36        184.70         4.48 o                         
   5   2   1        333.29        323.17         8.60 o                         
   6   2   1        450.34        465.99        11.86 o                         
   7   2   1          4.40         10.23         1.08 o                         
   8   2   1          3.73          1.73         0.81 o                         
   9   2   1       1116.20       1111.88        25.52 o                         
  10   2   1        142.83        143.51         3.93 o                         
  11   2   1        130.07        137.17         5.85 o                         
  12   2   1          0.57          0.46         0.72 o                         
  13   2   1          1.26          0.37         0.83 o                         
  14   2   1         14.43         14.03         1.15 o                         
 -14   3   1         16.83         16.15         0.87 o                         
 -13   3   1          4.92          1.81         1.37 o                         
 -12   3   1         98.98         99.44         2.77 o                         
 -11   3   1         14.67         11.14         1.21 o                         
 -10   3   1          7.83          8.77         0.98 o                         
  -9   3   1          2.06          3.92         1.17 o                         
  -8   3   1        305.83        324.34         5.98 o                         
  -7   3   1       1757.42       1805.91        39.65 o                         
  -6   3   1         97.89         81.36         2.91 o                         
  -5   3   1          6.17          8.09         1.02 o                         
  -4   3   1        543.44        541.15        15.46 o                         
  -3   3   1       1122.61       1155.38        27.48 o                         
  -2   3   1       1601.12       1634.20        41.86 o                         
  -1   3   1        178.57        142.68         6.89 o                         
   0   3   1        325.92        355.24        19.23 o                         
   1   3   1       3311.20       3391.79        92.98 o                         
   2   3   1       1313.47       1399.51        56.99 o                         
   3   3   1        144.07        148.06         3.81 o                         
   4   3   1       4562.48       4859.81       113.04 o                         
   5   3   1        735.38        714.24        20.35 o                         
   6   3   1       1868.82       2023.40        60.18 o                         
   7   3   1        327.39        337.23         6.09 o                         
   8   3   1         31.76         37.72         1.94 o                         
   9   3   1        262.71        239.57         4.97 o                         
  10   3   1          2.15          1.67         0.77 o                         
  11   3   1         20.97         14.20         1.13 o                         
  12   3   1        175.78        164.49         3.77 o                         
  13   3   1         67.42         69.61         3.46 o                         
  14   3   1         24.30         31.11         1.81 o                         
 -14   4   1         56.99         61.89         3.75 o                         
 -13   4   1        127.20        125.41         3.72 o                         
 -12   4   1         29.86         27.07         1.36 o                         
 -11   4   1        123.64        117.69         4.06 o                         
 -10   4   1         27.53         21.20         1.25 o                         
  -9   4   1        260.82        263.38         5.43 o                         
  -8   4   1        410.65        376.14         7.26 o                         
  -7   4   1        539.87        543.82        11.37 o                         
  -6   4   1        684.71        669.49        15.48 o                         
  -5   4   1        158.44        166.67         5.17 o                         
  -4   4   1          2.66          0.29         0.73 o                         
  -3   4   1        498.52        570.74        16.17 o                         
  -2   4   1        570.31        568.89        12.63 o                         
  -1   4   1         92.38         96.23         3.16 o                         
   0   4   1         10.75         32.57         2.00 o                         
   1   4   1         82.84         97.09         6.66 o                         
   2   4   1       5570.36       6002.97       161.41 o                         
   3   4   1          0.46         -0.13         0.86 o                         
   4   4   1          0.87          2.88         0.91 o                         
   5   4   1        358.89        372.00         6.98 o                         
   6   4   1        496.99        473.98         9.26 o                         
   7   4   1          6.77          8.45         0.95 o                         
   8   4   1         30.61         27.44         1.46 o                         
   9   4   1        458.95        425.74         8.04 o                         
  10   4   1        141.83        146.89         6.68 o                         
  11   4   1          1.45         -0.67         0.67 o                         
  12   4   1         43.82         50.38         1.76 o                         
  13   4   1          9.16          9.67         1.18 o                         
  14   4   1         35.36         31.32         1.99 o                         
 -13   5   1         12.43         18.75         1.17 o                         
 -12   5   1         34.92         24.99         1.79 o                         
 -11   5   1          4.81          7.31         0.82 o                         
 -10   5   1        447.65        428.08         8.93 o                         
  -9   5   1         37.37         33.19         1.48 o                         
  -8   5   1          6.34          4.12         0.93 o                         
  -7   5   1        396.27        389.39         8.62 o                         
  -6   5   1          6.97          7.82         1.12 o                         
  -5   5   1        112.14        112.99         2.99 o                         
  -4   5   1          6.77          5.87         0.96 o                         
  -3   5   1         89.08         82.33         3.22 o                         
  -2   5   1         61.77        100.94         3.57 o                         
  -1   5   1       1700.13       1795.96        42.76 o                         
   0   5   1       1541.30       1782.11        42.43 o                         
   1   5   1       1344.67       1321.11        31.78 o                         
   2   5   1         24.60         23.96         1.66 o                         
   3   5   1        173.41        195.35         5.83 o                         
   4   5   1         82.12         66.93         4.07 o                         
   5   5   1        377.68        351.92         6.72 o                         
   6   5   1         93.93         96.31         2.67 o                         
   7   5   1        261.19        265.75         5.51 o                         
   8   5   1          1.65          2.71         0.81 o                         
   9   5   1         10.18         12.23         1.01 o                         
  10   5   1          5.94          1.33         0.72 o                         
  11   5   1         34.79         41.71         1.63 o                         
  12   5   1         13.83         16.98         1.39 o                         
  13   5   1          8.33          6.42         0.98 o                         
 -13   6   1          5.70          6.68         0.78 o                         
 -12   6   1        119.14         98.49         2.73 o                         
 -11   6   1          0.08         -0.24         0.97 o                         
 -10   6   1          0.30         -0.69         0.69 o                         
  -9   6   1        112.54        113.35         3.55 o                         
  -8   6   1        435.43        436.25         9.08 o                         
  -7   6   1        163.77        148.61         4.43 o                         
  -6   6   1         43.51         33.34         1.62 o                         
  -5   6   1         17.11         12.13         1.00 o                         
  -4   6   1        176.44        169.07         3.80 o                         
  -3   6   1        253.55        265.80         6.44 o                         
  -2   6   1        433.40        456.45         7.99 o                         
  -1   6   1         87.27         92.02         2.60 o                         
   0   6   1        198.29        194.46         4.88 o                         
   1   6   1        779.36        857.58        17.15 o                         
   2   6   1        253.76        264.34         5.68 o                         
   3   6   1        162.31        193.56         4.49 o                         
   4   6   1        126.36        126.46         3.01 o                         
   5   6   1         33.32         34.20         2.14 o                         
   6   6   1        307.41        296.32         6.38 o                         
   7   6   1         30.97         28.65         1.43 o                         
   8   6   1          0.67         -0.20         1.01 o                         
   9   6   1         62.00         62.13         2.22 o                         
  10   6   1         48.01         36.97         1.62 o                         
  11   6   1          1.94          1.95         0.74 o                         
  12   6   1        111.17        112.61         3.26 o                         
 -12   7   1          0.03          0.45         0.70 o                         
 -11   7   1         25.89         25.77         2.20 o                         
 -10   7   1        197.63        204.51         4.69 o                         
  -9   7   1         62.17         58.24         2.09 o                         
  -8   7   1         56.55         52.57         2.19 o                         
  -7   7   1        678.25        668.57        14.26 o                         
  -6   7   1       1179.38       1135.54        19.81 o                         
  -5   7   1         14.00         17.78         1.27 o                         
  -4   7   1        596.97        588.37        10.73 o                         
  -3   7   1         36.96         43.22         1.88 o                         
  -2   7   1        184.85        186.10         3.82 o                         
  -1   7   1        157.69        147.41         3.21 o                         
   0   7   1         17.03         18.26         1.25 o                         
   1   7   1        735.99        783.79        13.83 o                         
   2   7   1          8.97          9.00         1.20 o                         
   3   7   1        243.82        234.09         5.27 o                         
   4   7   1       1409.86       1367.80        25.13 o                         
   5   7   1        263.48        267.44         5.56 o                         
   6   7   1        759.25        744.25        13.41 o                         
   7   7   1         49.35         40.68         2.60 o                         
   8   7   1          8.45         10.80         1.16 o                         
   9   7   1         17.02         15.51         1.21 o                         
  10   7   1          0.51          0.95         0.79 o                         
  11   7   1          9.45         11.24         1.02 o                         
 -11   8   1         92.46         83.75         3.39 o                         
 -10   8   1        102.93         85.69         3.67 o                         
  -9   8   1          5.52          7.13         1.18 o                         
  -8   8   1          3.40          4.74         1.02 o                         
  -7   8   1         63.14         62.27         2.46 o                         
  -6   8   1         67.64         64.32         2.38 o                         
  -5   8   1         30.60         32.66         1.84 o                         
  -4   8   1         10.51          9.92         1.19 o                         
  -3   8   1        323.19        297.29         6.62 o                         
  -2   8   1         29.51         33.04         1.66 o                         
  -1   8   1         82.60         90.54         2.49 o                         
   0   8   1        318.45        311.28         6.12 o                         
   1   8   1        134.38        120.32         3.30 o                         
   2   8   1        116.74        123.79         3.40 o                         
   3   8   1          9.26         12.03         1.18 o                         
   4   8   1         99.51        103.87         3.59 o                         
   5   8   1         68.23         73.81         4.34 o                         
   6   8   1         13.52         18.17         1.37 o                         
   7   8   1         30.77         24.62         1.62 o                         
   8   8   1         24.73         18.20         2.58 o                         
   9   8   1         44.26         44.10         1.78 o                         
  10   8   1          0.39          0.99         1.00 o                         
  -9   9   1         52.23         52.74         3.38 o                         
  -8   9   1          7.51          7.21         1.00 o                         
  -7   9   1        124.52        108.70         3.23 o                         
  -6   9   1         38.31         37.25         1.69 o                         
  -5   9   1        111.94         99.49         3.34 o                         
  -4   9   1         96.93         80.45         2.70 o                         
  -3   9   1        148.37        130.47         3.75 o                         
  -2   9   1          1.74          3.88         0.83 o                         
  -1   9   1         23.79         17.58         1.19 o                         
   0   9   1          0.36          0.05         0.75 o                         
   1   9   1         32.25         34.39         1.95 o                         
   2   9   1        203.77        183.32         4.87 o                         
   3   9   1         89.14         78.42         2.75 o                         
   4   9   1        102.98        101.79         3.30 o                         
   5   9   1        161.16        147.67         4.10 o                         
   6   9   1          2.27          2.64         1.65 o                         
   7   9   1          0.45          1.61         0.80 o                         
   8   9   1        134.69        140.75         5.48 o                         
   9   9   1          1.35          3.30         0.99 o                         
  -7  10   1          9.49          4.51         1.13 o                         
  -6  10   1          0.25          0.19         0.88 o                         
  -5  10   1          8.29          5.91         0.95 o                         
  -4  10   1          0.05          1.00         1.51 o                         
  -3  10   1         71.85         67.89         2.62 o                         
  -2  10   1         22.05         13.52         1.19 o                         
  -1  10   1          8.25          9.16         1.04 o                         
   0  10   1        173.96        158.25         5.56 o                         
   1  10   1        113.55        111.91         4.40 o                         
   2  10   1          1.51          2.24         0.73 o                         
   3  10   1         98.34        104.12         3.17 o                         
   4  10   1         10.67          8.13         1.18 o                         
   5  10   1          4.12          2.72         0.99 o                         
   6  10   1          6.65          6.77         1.13 o                         
   7  10   1         34.92         38.07         2.54 o                         
  -4  11   1         52.33         47.10         3.10 o                         
  -3  11   1         14.62         10.43         2.26 o                         
  -2  11   1        125.24        108.18         8.32 o                         
  -1  11   1          5.38          1.69         1.13 o                         
   0  11   1         18.51         18.13         1.41 o                         
   1  11   1          0.03         -0.85         0.85 o                         
   2  11   1         86.26         77.01         4.23 o                         
   3  11   1          1.59          1.97         0.85 o                         
   4  11   1          4.40          5.07         1.13 o                         
 -14   0   2          0.93          1.29         1.15 o                         
 -12   0   2        145.29        160.35         7.70 o                         
 -10   0   2        392.60        383.83        10.37 o                         
  -8   0   2        372.77        324.37        13.25 o                         
  -6   0   2       1953.65       1910.35        52.00 o                         
  -4   0   2       3939.34       3708.45       156.31 o                         
   0   0   2        664.95        695.28        23.03 o                         
   2   0   2        584.91        488.64        23.28 o                         
   4   0   2        172.38        197.33         7.39 o                         
   6   0   2         82.63         75.75         3.89 o                         
   8   0   2        721.94        708.38        17.71 o                         
  10   0   2       1806.23       1820.77        50.49 o                         
  12   0   2        181.35        167.72         8.08 o                         
  14   0   2          1.94          1.22         0.88 o                         
 -15   1   2         85.26         96.76         2.73 o                         
 -14   1   2          0.64          0.15         0.61 o                         
 -13   1   2        140.19        150.08         3.99 o                         
 -12   1   2        314.20        308.03         6.69 o                         
 -11   1   2        464.74        465.60         8.39 o                         
 -10   1   2        711.99        711.06        12.08 o                         
  -9   1   2        421.52        428.89         7.23 o                         
  -8   1   2        109.63        119.31         2.61 o                         
  -7   1   2        878.22        849.81        16.93 o                         
  -6   1   2          6.54         14.80         1.01 o                         
  -5   1   2        403.26        386.46         8.62 o                         
  -4   1   2        876.15        788.82        18.86 o                         
  -3   1   2       3729.54       3329.04       109.69 o                         
  -2   1   2          0.89          0.45         0.56 o                         
  -1   1   2       2489.79       2298.63        75.74 o                         
   0   1   2        255.50        242.37        10.90 o                         
   1   1   2        643.12        557.60        19.77 o                         
   2   1   2         47.17         40.72         3.10 o                         
   3   1   2       3950.77       3857.11       112.77 o                         
   4   1   2          6.91          6.59         1.08 o                         
   5   1   2        595.62        568.39        16.12 o                         
   6   1   2         23.45         27.78         1.72 o                         
   7   1   2       1166.70       1142.59        20.89 o                         
   8   1   2         75.32         72.03         2.31 o                         
   9   1   2         19.25         19.25         1.20 o                         
  10   1   2          0.10         -0.79         0.79 o                         
  11   1   2        105.42        106.48         3.21 o                         
  12   1   2          7.38          5.56         0.92 o                         
  13   1   2         30.36         28.10         1.94 o                         
  14   1   2          0.01         -0.35         0.55 o                         
 -15   2   2         21.72         22.15         1.32 o                         
 -14   2   2          5.21          3.90         0.64 o                         
 -13   2   2        106.53        110.87         2.93 o                         
 -12   2   2         49.31         56.70         2.09 o                         
 -11   2   2         13.35         14.65         1.29 o                         
 -10   2   2        218.63        195.82         4.39 o                         
  -9   2   2        107.65        110.65         2.60 o                         
  -8   2   2         10.75         17.23         1.62 o                         
  -7   2   2        365.41        361.15         8.61 o                         
  -6   2   2       6292.76       6331.12       131.73 o                         
  -5   2   2        440.21        351.14        14.25 o                         
  -4   2   2        936.90        912.31        21.80 o                         
  -3   2   2        148.31        133.04         4.91 o                         
  -2   2   2       4383.18       4343.47       142.85 o                         
  -1   2   2        966.60        929.42        25.45 o                         
   0   2   2       5706.99       5615.21       159.81 o                         
   1   2   2       4091.34       3905.41       148.93 o                         
   2   2   2        879.49        868.03        26.63 o                         
   3   2   2       4945.43       5097.86       181.99 o                         
   4   2   2         41.61         68.88         2.48 o                         
   5   2   2        216.24        252.46         6.03 o                         
   6   2   2        754.12        762.99        17.35 o                         
   7   2   2        202.48        195.43         4.17 o                         
   8   2   2        392.45        368.71         6.61 o                         
   9   2   2         29.43         29.01         1.41 o                         
  10   2   2        262.96        282.16         5.51 o                         
  11   2   2        168.32        155.06         3.65 o                         
  12   2   2        112.39        122.26         3.46 o                         
  13   2   2         15.01         12.85         0.99 o                         
  14   2   2         14.34         15.79         2.26 o                         
 -15   3   2          0.86          0.60         0.64 o                         
 -14   3   2         17.41         21.03         1.03 o                         
 -13   3   2          8.20          8.61         0.87 o                         
 -12   3   2         86.63         96.19         3.17 o                         
 -11   3   2        179.64        172.38         5.25 o                         
 -10   3   2        174.81        165.57         4.24 o                         
  -9   3   2       1173.54       1161.48        20.16 o                         
  -8   3   2         24.75         20.57         1.60 o                         
  -7   3   2         11.34         16.93         1.03 o                         
  -6   3   2        761.57        789.66        26.52 o                         
  -5   3   2         38.35         35.98         1.92 o                         
  -4   3   2        218.75        171.82         5.75 o                         
  -3   3   2        661.60        679.97        21.05 o                         
  -2   3   2        659.25        647.72        15.66 o                         
  -1   3   2          2.22          4.13         0.90 o                         
   0   3   2        376.55        410.46        11.79 o                         
   1   3   2        432.64        446.15        12.96 o                         
   2   3   2       4981.17       5268.60       110.44 o                         
   3   3   2       1194.80       1310.30        31.15 o                         
   4   3   2         72.58         51.73         3.75 o                         
   5   3   2        506.53        520.98        14.65 o                         
   6   3   2         10.93         10.46         0.97 o                         
   7   3   2         27.64         34.35         1.52 o                         
   8   3   2        105.31         95.39         2.77 o                         
   9   3   2          8.92          9.84         0.97 o                         
  10   3   2        150.13        149.20         3.60 o                         
  11   3   2         10.96         11.27         0.97 o                         
  12   3   2        105.98        112.03         3.15 o                         
  13   3   2          1.36          0.08         1.07 o                         
  14   3   2         60.10         70.04         3.09 o                         
 -14   4   2          0.42          0.11         0.58 o                         
 -13   4   2          6.95          7.03         0.75 o                         
 -12   4   2          8.46          7.84         0.85 o                         
 -11   4   2         68.57         53.83         1.95 o                         
 -10   4   2         12.48          7.13         0.96 o                         
  -9   4   2       1247.19       1225.52        21.20 o                         
  -8   4   2         77.00         72.65         2.27 o                         
  -7   4   2        190.57        199.70         4.68 o                         
  -6   4   2         63.14         75.06         3.49 o                         
  -5   4   2         23.01         10.57         1.24 o                         
  -4   4   2          0.14          1.23         1.08 o                         
  -3   4   2        720.64        755.93        21.35 o                         
  -2   4   2        287.52        324.92         8.58 o                         
  -1   4   2       1050.90       1132.81        31.44 o                         
   0   4   2       5122.39       5672.95       132.07 o                         
   1   4   2         12.88         23.94         1.50 o                         
   2   4   2        323.51        319.85         9.97 o                         
   3   4   2        665.59        642.23        15.87 o                         
   4   4   2         24.87         26.03         1.74 o                         
   5   4   2         23.53         21.12         1.92 o                         
   6   4   2         24.45         29.07         1.41 o                         
   7   4   2        149.62        150.11         3.44 o                         
   8   4   2         31.55         36.05         2.03 o                         
   9   4   2         42.25         32.10         1.51 o                         
  10   4   2         68.96         53.88         1.98 o                         
  11   4   2         12.52         15.81         1.10 o                         
  12   4   2         78.45         76.44         2.09 o                         
  13   4   2          0.33          1.65         0.91 o                         
 -14   5   2         36.75         34.19         2.64 o                         
 -13   5   2         77.84         67.91         3.46 o                         
 -12   5   2        214.22        203.01         5.14 o                         
 -11   5   2         56.83         54.68         2.13 o                         
 -10   5   2         27.78         22.56         1.28 o                         
  -9   5   2        127.62        113.17         2.90 o                         
  -8   5   2         30.47         32.08         1.75 o                         
  -7   5   2        120.85        116.56         3.29 o                         
  -6   5   2        400.81        379.30         7.21 o                         
  -5   5   2         48.60         49.49         2.13 o                         
  -4   5   2        600.77        572.75        11.86 o                         
  -3   5   2        562.43        591.83        13.55 o                         
  -2   5   2         59.94         70.15         2.84 o                         
  -1   5   2          0.97          0.99         0.85 o                         
   0   5   2         31.44         20.41         1.95 o                         
   1   5   2        159.51        169.25         5.09 o                         
   2   5   2       1733.45       1733.51        41.31 o                         
   3   5   2          1.79          1.13         0.91 o                         
   4   5   2        323.81        339.30         9.28 o                         
   5   5   2          9.86         10.02         1.07 o                         
   6   5   2         61.14         67.57         2.27 o                         
   7   5   2         61.37         51.24         1.98 o                         
   8   5   2        456.65        443.32         8.28 o                         
   9   5   2          3.66          1.51         0.76 o                         
  10   5   2        149.01        161.44         3.72 o                         
  11   5   2         10.87         15.40         1.51 o                         
  12   5   2         24.58         22.06         1.97 o                         
  13   5   2         51.94         54.83         2.85 o                         
 -13   6   2          3.47          3.99         0.81 o                         
 -12   6   2          6.17          8.12         1.04 o                         
 -11   6   2         16.63         14.76         1.09 o                         
 -10   6   2         23.83         23.57         1.81 o                         
  -9   6   2         20.23         24.03         1.54 o                         
  -8   6   2         84.64         81.37         3.10 o                         
  -7   6   2        171.58        174.70         4.67 o                         
  -6   6   2        992.67        989.01        17.34 o                         
  -5   6   2       2666.15       2575.46        43.22 o                         
  -4   6   2        613.48        609.12        10.99 o                         
  -3   6   2        162.96        162.80         3.51 o                         
  -2   6   2        485.49        486.49         8.98 o                         
  -1   6   2        722.54        783.34        15.94 o                         
   0   6   2         22.73         32.06         2.14 o                         
   1   6   2        576.74        569.87        10.92 o                         
   2   6   2        416.47        432.04         9.05 o                         
   3   6   2        128.52        140.41         3.61 o                         
   4   6   2        263.81        276.46         6.03 o                         
   5   6   2       1078.33       1001.88        17.48 o                         
   6   6   2        369.96        376.81         6.94 o                         
   7   6   2        677.41        687.81        15.49 o                         
   8   6   2         64.81         71.81         2.86 o                         
   9   6   2        158.23        162.66         5.68 o                         
  10   6   2        148.48        141.26         4.39 o                         
  11   6   2         81.85         82.08         3.09 o                         
  12   6   2         17.32         22.14         2.40 o                         
 -12   7   2          1.83          2.72         0.84 o                         
 -11   7   2          7.19          8.49         0.79 o                         
 -10   7   2          0.54          0.53         1.13 o                         
  -9   7   2         98.61         95.44         4.14 o                         
  -8   7   2         34.91         36.75         1.87 o                         
  -7   7   2          5.83          2.75         0.84 o                         
  -6   7   2          9.52          8.34         0.99 o                         
  -5   7   2         45.56         39.27         1.72 o                         
  -4   7   2        247.61        227.47         4.83 o                         
  -3   7   2        227.72        213.02         4.58 o                         
  -2   7   2         79.26         75.14         2.28 o                         
  -1   7   2        440.35        444.18         7.80 o                         
   0   7   2          4.09          3.69         0.80 o                         
   1   7   2         76.23         72.80         2.80 o                         
   2   7   2          2.17          2.17         1.32 o                         
   3   7   2         43.93         32.14         1.62 o                         
   4   7   2        452.98        463.66         8.78 o                         
   5   7   2        437.98        453.13         8.61 o                         
   6   7   2          4.55          3.59         2.01 o                         
   7   7   2         11.20          7.06         1.07 o                         
   8   7   2         43.08         42.89         2.37 o                         
   9   7   2          6.43          7.00         1.05 o                         
  10   7   2         47.88         55.69         2.21 o                         
  11   7   2          5.64          3.60         0.85 o                         
 -11   8   2          2.48          3.47         0.75 o                         
 -10   8   2          2.64          1.97         0.69 o                         
  -9   8   2          4.82          5.14         0.69 o                         
  -8   8   2         17.18         18.41         1.31 o                         
  -7   8   2          0.65         -0.04         0.85 o                         
  -6   8   2        178.68        177.92         4.49 o                         
  -5   8   2        154.21        143.56         3.62 o                         
  -4   8   2         16.22         12.73         1.13 o                         
  -3   8   2         48.41         46.98         1.94 o                         
  -2   8   2         68.47         59.99         2.07 o                         
  -1   8   2         30.62         24.39         1.26 o                         
   0   8   2          4.13          6.14         0.93 o                         
   1   8   2        108.05        127.07         3.45 o                         
   2   8   2          1.02          0.26         1.00 o                         
   3   8   2        101.65         90.76         2.92 o                         
   4   8   2         22.68         24.35         1.57 o                         
   5   8   2         90.41         93.45         2.88 o                         
   6   8   2         11.15          9.67         1.64 o                         
   7   8   2          0.80          0.34         0.87 o                         
   8   8   2         20.98         21.74         1.50 o                         
   9   8   2        164.05        171.35         5.52 o                         
  10   8   2         54.22         52.36         2.44 o                         
  -9   9   2         51.98         51.74         2.14 o                         
  -8   9   2          5.99          3.50         1.95 o                         
  -7   9   2         23.50         29.79         1.51 o                         
  -6   9   2         43.96         41.60         1.95 o                         
  -5   9   2          4.67          3.04         0.81 o                         
  -4   9   2         37.29         33.40         1.96 o                         
  -3   9   2          5.37          3.15         0.85 o                         
  -2   9   2          7.65          9.62         1.04 o                         
  -1   9   2        595.56        586.35        12.25 o                         
   0   9   2        118.21        109.97         3.22 o                         
   1   9   2          0.42          0.01         0.81 o                         
   2   9   2         31.55         36.17         1.86 o                         
   3   9   2         84.55         84.41         4.49 o                         
   4   9   2        143.29        145.06         5.52 o                         
   5   9   2          0.61          1.81         0.93 o                         
   6   9   2          0.11         -0.83         0.83 o                         
   7   9   2        136.12        136.16         4.70 o                         
   8   9   2         57.10         69.05         3.09 o                         
  -7  10   2         27.59         27.95         4.37 o                         
  -6  10   2         10.64          7.33         1.97 o                         
  -5  10   2          2.26          2.60         1.38 o                         
  -4  10   2          0.31          0.89         1.59 o                         
  -3  10   2         19.48         15.00         1.36 o                         
  -2  10   2        160.23        143.97         4.36 o                         
  -1  10   2          0.29         -0.24         1.28 o                         
   0  10   2         80.15         92.71         3.54 o                         
   1  10   2         51.45         56.91         3.40 o                         
   2  10   2         29.35         28.59         1.66 o                         
   3  10   2         97.70         95.72         3.50 o                         
   4  10   2        107.01         99.65         3.64 o                         
   5  10   2         58.72         67.50         3.09 o                         
   6  10   2        177.23        176.13         9.03 o                         
  -4  11   2         26.78         25.38         2.26 o                         
  -3  11   2        116.60        111.16         5.93 o                         
  -2  11   2         81.50         77.00         4.51 o                         
  -1  11   2         18.32         19.17         1.97 o                         
   0  11   2         28.06         19.17         1.97 o                         
   1  11   2          2.42          2.54         0.85 o                         
   2  11   2          1.98          3.10         1.13 o                         
   3  11   2          0.04         -0.85         0.85 o                         
 -15   0   3         14.91         23.85         2.17 o                         
 -13   0   3         68.94         80.40         3.76 o                         
 -11   0   3          1.29          0.52         1.16 o                         
  -9   0   3        166.00        163.72         4.27 o                         
  -7   0   3        131.47        139.84         6.18 o                         
  -5   0   3       2208.73       2153.82        58.37 o                         
  -3   0   3       2519.75       2297.93       107.43 o                         
  -1   0   3       6459.99       5718.36       187.45 o                         
   1   0   3         45.20         51.33         3.10 o                         
   3   0   3       2092.42       1970.91        65.10 o                         
   5   0   3         35.22         36.94         2.59 o                         
   7   0   3        115.65        114.13         4.32 o                         
   9   0   3       1837.87       1716.95        47.49 o                         
  11   0   3        192.28        179.75         6.61 o                         
  13   0   3          1.69          3.49         1.08 o                         
 -15   1   3          0.29         -0.23         0.58 o                         
 -14   1   3          0.11         -0.74         0.74 o                         
 -13   1   3          0.36          0.46         0.72 o                         
 -12   1   3        363.56        383.51         9.49 o                         
 -11   1   3         85.94         88.13         2.69 o                         
 -10   1   3        111.56        122.28         3.20 o                         
  -9   1   3        180.08        187.81         3.74 o                         
  -8   1   3          4.21          7.69         1.70 o                         
  -7   1   3         48.52         52.63         1.99 o                         
  -6   1   3          7.07          5.07         0.86 o                         
  -5   1   3          1.79          1.97         0.66 o                         
  -4   1   3       5842.36       5619.65       116.60 o                         
  -3   1   3       1609.79       1413.11        40.44 o                         
  -2   1   3       5645.52       5466.88       179.46 o                         
  -1   1   3         50.32         45.11         7.05 o                         
   0   1   3      30369.61      37357.63      1738.25 o                         
   1   1   3        782.19        723.25        24.43 o                         
   2   1   3        870.09        751.80        21.57 o                         
   3   1   3        650.55        627.76        21.43 o                         
   4   1   3       1205.59       1152.55        44.10 o                         
   5   1   3          3.96          8.04         0.99 o                         
   6   1   3         16.24         11.34         2.11 o                         
   7   1   3         97.59        102.35         2.62 o                         
   8   1   3        297.98        277.77         5.89 o                         
   9   1   3         29.95         32.16         1.73 o                         
  10   1   3        240.37        230.93         5.76 o                         
  11   1   3        324.44        330.66         8.60 o                         
  12   1   3         26.88         26.01         1.48 o                         
  13   1   3         29.63         27.52         1.49 o                         
  14   1   3         23.25         29.35         1.31 o                         
 -15   2   3          0.01         -0.35         0.90 o                         
 -14   2   3         55.16         63.91         1.94 o                         
 -13   2   3          0.23         -0.28         0.74 o                         
 -12   2   3         21.95         21.28         1.89 o                         
 -11   2   3        404.17        413.47         8.10 o                         
 -10   2   3        240.21        231.59         4.92 o                         
  -9   2   3          0.24          2.01         0.79 o                         
  -8   2   3        782.98        825.94        12.99 o                         
  -7   2   3        677.81        629.69        16.44 o                         
  -6   2   3        427.95        412.52         9.59 o                         
  -5   2   3        717.01        732.52        35.83 o                         
  -4   2   3        690.97        671.96        16.25 o                         
  -3   2   3        400.07        387.68        10.31 o                         
  -2   2   3        250.50        236.77         7.03 o                         
  -1   2   3         58.99         55.37         2.08 o                         
   0   2   3       6168.77       6192.92       166.23 o                         
   1   2   3       4042.89       3858.53       127.42 o                         
   2   2   3         81.42         67.25         2.97 o                         
   3   2   3        732.02        734.56        48.89 o                         
   4   2   3        770.31        778.15        31.40 o                         
   5   2   3        498.91        486.23        17.71 o                         
   6   2   3        114.17        118.34         3.59 o                         
   7   2   3          5.07          9.73         0.91 o                         
   8   2   3         19.43         15.43         1.20 o                         
   9   2   3        589.04        608.48        10.43 o                         
  10   2   3        193.84        184.58         4.56 o                         
  11   2   3        101.92         99.69         2.97 o                         
  12   2   3        224.43        232.99         5.52 o                         
  13   2   3         10.56          9.31         0.79 o                         
  14   2   3         30.27         25.57         1.82 o                         
 -15   3   3         13.77         13.92         0.93 o                         
 -14   3   3         39.66         43.10         1.63 o                         
 -13   3   3          5.91          9.40         1.00 o                         
 -12   3   3         11.37         12.28         1.13 o                         
 -11   3   3         15.65         17.77         1.42 o                         
 -10   3   3        299.24        302.93         7.04 o                         
  -9   3   3        378.68        372.27         7.33 o                         
  -8   3   3        135.28        141.10         3.60 o                         
  -7   3   3        479.40        477.90         9.41 o                         
  -6   3   3        318.81        368.77         9.76 o                         
  -5   3   3        190.73        212.65         5.32 o                         
  -4   3   3        702.24        701.74        19.68 o                         
  -3   3   3        375.88        339.85         7.70 o                         
  -2   3   3        976.35        970.09        18.92 o                         
  -1   3   3       1972.80       1927.66        40.54 o                         
   0   3   3        942.60        954.40        22.77 o                         
   1   3   3        864.68        815.43        20.10 o                         
   2   3   3        291.93        281.18        10.74 o                         
   3   3   3       1742.87       1872.94        62.22 o                         
   4   3   3         13.86          3.39         0.98 o                         
   5   3   3        117.05         92.77         3.07 o                         
   6   3   3          1.00          0.96         0.77 o                         
   7   3   3         59.58         67.32         2.38 o                         
   8   3   3        515.89        476.54         9.47 o                         
   9   3   3         13.70         13.07         1.08 o                         
  10   3   3         19.87         16.58         1.22 o                         
  11   3   3        163.76        163.32         4.15 o                         
  12   3   3         24.40         20.68         1.36 o                         
  13   3   3         59.76         66.94         2.61 o                         
 -14   4   3         27.49         21.21         1.08 o                         
 -13   4   3          8.26          4.71         1.16 o                         
 -12   4   3        184.06        180.16         4.20 o                         
 -11   4   3         56.20         48.94         2.52 o                         
 -10   4   3          0.38          0.05         0.71 o                         
  -9   4   3         61.78         49.82         2.29 o                         
  -8   4   3        158.57        174.35         3.77 o                         
  -7   4   3        122.85        132.63         3.97 o                         
  -6   4   3         26.50         27.09         1.83 o                         
  -5   4   3         12.65          9.46         1.18 o                         
  -4   4   3        456.89        464.54        11.93 o                         
  -3   4   3         56.26         55.32         2.42 o                         
  -2   4   3        346.66        322.82         7.60 o                         
  -1   4   3        102.52        102.89         2.92 o                         
   0   4   3          2.19          4.92         0.86 o                         
   1   4   3       2367.51       2426.87        87.49 o                         
   2   4   3        193.60        196.07         7.87 o                         
   3   4   3        142.81        144.59         5.09 o                         
   4   4   3        284.84        302.52         6.59 o                         
   5   4   3        219.02        214.18         5.71 o                         
   6   4   3        258.83        265.54         5.30 o                         
   7   4   3        120.20        129.88         3.18 o                         
   8   4   3         16.82         15.52         2.25 o                         
   9   4   3          5.83          4.12         1.37 o                         
  10   4   3         75.90         77.34         2.33 o                         
  11   4   3        486.15        496.77        10.38 o                         
  12   4   3        176.70        179.78         5.70 o                         
  13   4   3          8.55          5.07         1.41 o                         
 -14   5   3          8.49          3.81         0.59 o                         
 -13   5   3         49.44         51.17         1.85 o                         
 -12   5   3         36.33         28.30         1.49 o                         
 -11   5   3          0.22         -0.49         0.71 o                         
 -10   5   3        160.36        150.48         4.28 o                         
  -9   5   3        681.11        653.68        12.77 o                         
  -8   5   3         97.37         85.70         2.97 o                         
  -7   5   3        109.90        115.84         3.52 o                         
  -6   5   3          0.77         -0.41         0.74 o                         
  -5   5   3        116.49        118.85         3.11 o                         
  -4   5   3        133.73        159.29         3.36 o                         
  -3   5   3        242.47        233.09         5.49 o                         
  -2   5   3        110.19        135.14         4.35 o                         
  -1   5   3        503.39        488.76        12.50 o                         
   0   5   3        480.94        508.85        12.92 o                         
   1   5   3       1535.66       1540.07        32.82 o                         
   2   5   3        178.00        205.19         4.52 o                         
   3   5   3        926.81        976.52        22.95 o                         
   4   5   3        216.64        200.22         4.95 o                         
   5   5   3        381.89        375.56         9.56 o                         
   6   5   3        251.25        249.60         5.41 o                         
   7   5   3          2.99          2.15         0.93 o                         
   8   5   3        159.14        140.11         3.70 o                         
   9   5   3          4.93          4.61         0.82 o                         
  10   5   3          0.05         -0.30         0.96 o                         
  11   5   3         51.64         62.63         2.39 o                         
  12   5   3         53.40         47.83         3.83 o                         
 -13   6   3          4.93          2.30         0.74 o                         
 -12   6   3          3.27          4.41         0.73 o                         
 -11   6   3        154.72        164.62         5.46 o                         
 -10   6   3         25.09         21.19         1.35 o                         
  -9   6   3          0.08          0.43         1.03 o                         
  -8   6   3        367.40        378.61         9.26 o                         
  -7   6   3         15.53         10.03         1.05 o                         
  -6   6   3        235.88        227.10         4.86 o                         
  -5   6   3        104.06         96.72         2.66 o                         
  -4   6   3        109.68        111.59         3.26 o                         
  -3   6   3        165.01        170.34         3.56 o                         
  -2   6   3        286.50        291.62         6.23 o                         
  -1   6   3         38.57         35.70         1.51 o                         
   0   6   3        574.08        603.82        12.48 o                         
   1   6   3         58.41         62.93         2.22 o                         
   2   6   3          7.24          7.61         1.01 o                         
   3   6   3         17.25         18.70         1.30 o                         
   4   6   3          1.58          0.71         0.90 o                         
   5   6   3         86.57         85.14         2.79 o                         
   6   6   3        492.88        527.44        11.40 o                         
   7   6   3          0.08          1.70         1.21 o                         
   8   6   3         98.42         97.70         3.28 o                         
   9   6   3         52.17         53.83         2.30 o                         
  10   6   3        106.18        100.70         3.17 o                         
  11   6   3          3.78          1.99         0.86 o                         
  12   6   3         32.94         44.10         3.95 o                         
 -12   7   3         19.13         16.97         1.22 o                         
 -11   7   3         24.85         27.60         1.75 o                         
 -10   7   3         13.88         11.36         1.01 o                         
  -9   7   3         15.46         13.27         1.17 o                         
  -8   7   3         19.25         18.19         1.57 o                         
  -7   7   3          9.96         11.97         1.13 o                         
  -6   7   3         90.91         85.91         2.96 o                         
  -5   7   3         87.59         82.54         2.44 o                         
  -4   7   3        180.08        174.70         3.98 o                         
  -3   7   3        464.90        465.36         8.15 o                         
  -2   7   3        394.97        405.30         7.19 o                         
  -1   7   3        181.97        191.78         3.99 o                         
   0   7   3        260.44        290.95         8.15 o                         
   1   7   3         36.81         40.71         1.92 o                         
   2   7   3        621.36        607.95        14.84 o                         
   3   7   3        155.45        164.76         4.22 o                         
   4   7   3        400.54        422.35         9.00 o                         
   5   7   3         21.37         18.63         1.81 o                         
   6   7   3         45.69         45.51         3.45 o                         
   7   7   3         44.63         49.96         2.59 o                         
   8   7   3         73.18         78.27         3.13 o                         
   9   7   3          9.75          9.79         1.11 o                         
  10   7   3          9.09          9.81         1.12 o                         
  11   7   3         66.59         71.01         3.37 o                         
 -11   8   3         39.71         43.65         2.18 o                         
 -10   8   3        167.05        158.29         5.99 o                         
  -9   8   3         82.51         72.14         2.96 o                         
  -8   8   3         31.68         28.98         1.80 o                         
  -7   8   3         18.13         13.89         1.09 o                         
  -6   8   3         50.59         45.57         1.87 o                         
  -5   8   3         55.62         52.34         1.99 o                         
  -4   8   3         28.88         30.33         1.45 o                         
  -3   8   3         56.70         60.47         2.65 o                         
  -2   8   3         17.03         13.46         0.98 o                         
  -1   8   3        443.34        438.72         8.87 o                         
   0   8   3        229.36        240.04         5.97 o                         
   1   8   3          4.10          4.16         1.10 o                         
   2   8   3          6.90         10.69         1.24 o                         
   3   8   3          6.33          6.25         1.13 o                         
   4   8   3        110.73        117.92         3.64 o                         
   5   8   3         14.93         13.15         1.40 o                         
   6   8   3          2.73          3.68         1.03 o                         
   7   8   3         48.65         61.02         2.64 o                         
   8   8   3         15.70         12.41         1.31 o                         
   9   8   3         87.90         91.31         6.43 o                         
  -9   9   3          0.17          0.99         0.80 o                         
  -8   9   3          2.07          2.95         0.81 o                         
  -7   9   3         90.39         90.38         3.34 o                         
  -6   9   3         58.78         60.21         2.41 o                         
  -5   9   3         10.28          9.53         1.17 o                         
  -4   9   3         21.22         22.78         1.58 o                         
  -3   9   3          1.17          0.54         0.87 o                         
  -2   9   3        393.13        369.27         9.75 o                         
  -1   9   3        361.46        359.34         8.47 o                         
   0   9   3        336.77        315.26         7.72 o                         
   1   9   3          6.31          3.99         0.94 o                         
   2   9   3        343.24        354.93        13.78 o                         
   3   9   3          0.88         -0.44         0.83 o                         
   4   9   3          5.48          5.54         1.02 o                         
   5   9   3         17.06         18.19         1.43 o                         
   6   9   3         54.28         57.40         2.56 o                         
   7   9   3         63.09         55.80         3.58 o                         
   8   9   3         15.54         17.89         1.49 o                         
  -7  10   3          5.90          4.41         0.80 o                         
  -6  10   3          0.81          2.54         0.80 o                         
  -5  10   3        153.34        149.18         5.17 o                         
  -4  10   3         16.23         18.08         1.37 o                         
  -3  10   3         53.45         59.00         2.49 o                         
  -2  10   3         38.91         38.12         1.91 o                         
  -1  10   3         79.63         70.84         4.11 o                         
   0  10   3          5.11          8.25         2.18 o                         
   1  10   3          3.25          5.74         1.33 o                         
   2  10   3          0.02         -0.06         1.28 o                         
   3  10   3         48.68         53.30         2.40 o                         
   4  10   3          2.57          1.13         0.68 o                         
   5  10   3        110.00         89.34         3.69 o                         
   6  10   3          3.53          2.77         1.41 o                         
  -4  11   3         15.25         14.38         2.26 o                         
  -3  11   3        111.95        112.29         5.93 o                         
  -2  11   3          0.04          2.26         0.85 o                         
  -1  11   3         13.40          9.02         1.41 o                         
   0  11   3         87.83         87.44         4.80 o                         
   1  11   3         11.32          9.87         1.41 o                         
   2  11   3         10.04          5.92         1.13 o                         
 -14   0   4          6.03          3.66         2.54 o                         
 -12   0   4        205.22        238.17        11.49 o                         
 -10   0   4       1351.66       1293.95        44.52 o                         
  -8   0   4        664.34        644.74        14.99 o                         
  -6   0   4        312.30        255.54         9.78 o                         
  -4   0   4       4976.87       4809.74       158.19 o                         
  -2   0   4       8328.43       8665.82       401.72 o                         
   0   0   4       8417.00       8272.30       378.11 o                         
   2   0   4        138.24        150.09        10.58 o                         
   4   0   4       7775.91       7725.06       358.93 o                         
   6   0   4       2064.40       1995.70        67.43 o                         
   8   0   4       1605.25       1598.03        57.15 o                         
  10   0   4         19.73         19.80         2.24 o                         
  12   0   4        183.21        187.02         7.50 o                         
 -15   1   4         10.91          9.90         0.70 o                         
 -14   1   4          2.49          3.52         0.96 o                         
 -13   1   4          4.38          4.18         0.91 o                         
 -12   1   4        167.88        189.75         5.70 o                         
 -11   1   4          4.73          3.51         0.88 o                         
 -10   1   4        302.72        281.11         5.83 o                         
  -9   1   4         85.66         68.80         1.88 o                         
  -8   1   4         61.96         69.74         2.16 o                         
  -7   1   4        619.45        624.46        13.89 o                         
  -6   1   4         67.32         70.08         2.29 o                         
  -5   1   4         95.33         96.77         5.22 o                         
  -4   1   4        416.61        387.29         9.69 o                         
  -3   1   4        204.96        155.54         4.16 o                         
  -2   1   4          0.19          1.15         0.46 o                         
  -1   1   4       2168.52       2037.69        75.72 o                         
   0   1   4       4646.02       4729.95       109.94 o                         
   1   1   4       1342.54       1269.83        57.26 o                         
   2   1   4         17.35         13.73         1.61 o                         
   3   1   4        131.49        123.13         4.12 o                         
   4   1   4         81.06         87.07         3.36 o                         
   5   1   4        163.33        139.66         4.93 o                         
   6   1   4          0.58          3.94         2.66 o                         
   7   1   4         28.49         36.89         1.57 o                         
   8   1   4        148.65        149.97         4.06 o                         
   9   1   4          0.97          1.49         1.00 o                         
  10   1   4         44.67         45.62         3.63 o                         
  11   1   4         34.36         30.88         1.63 o                         
  12   1   4          0.39          1.09         1.09 o                         
  13   1   4        244.94        245.13         8.03 o                         
 -15   2   4          3.96          4.24         0.82 o                         
 -14   2   4         36.16         44.06         1.59 o                         
 -13   2   4          4.02          2.26         0.77 o                         
 -12   2   4         33.80         34.95         1.74 o                         
 -11   2   4         67.67         71.05         2.94 o                         
 -10   2   4         21.34         14.57         1.10 o                         
  -9   2   4         50.87         49.54         1.85 o                         
  -8   2   4        742.77        792.12        13.23 o                         
  -7   2   4         42.23         39.88         1.66 o                         
  -6   2   4          9.52         12.83         1.17 o                         
  -5   2   4        119.13        114.02         3.69 o                         
  -4   2   4         34.44         47.97         2.56 o                         
  -3   2   4        409.65        388.47         8.60 o                         
  -2   2   4         75.61         78.23         2.86 o                         
  -1   2   4          7.00          7.67         0.63 o                         
   0   2   4         53.06         53.11         3.01 o                         
   1   2   4       1112.44       1082.97        36.60 o                         
   2   2   4       2081.81       2127.02       100.46 o                         
   3   2   4         44.65         60.18         4.00 o                         
   4   2   4       3462.32       3624.39        97.72 o                         
   5   2   4        110.84        113.08         4.07 o                         
   6   2   4          1.09          2.87         1.10 o                         
   7   2   4         56.32         57.86         1.93 o                         
   8   2   4          0.30         -1.03         1.03 o                         
   9   2   4         20.13         16.32         1.30 o                         
  10   2   4        238.23        237.42         5.36 o                         
  11   2   4          6.00          5.82         0.90 o                         
  12   2   4          2.67          1.13         0.76 o                         
  13   2   4          1.78          2.38         0.68 o                         
 -15   3   4          5.19          7.54         1.02 o                         
 -14   3   4         14.62         15.35         1.22 o                         
 -13   3   4         54.03         54.30         2.59 o                         
 -12   3   4         99.70        106.79         3.21 o                         
 -11   3   4        598.16        579.32        11.34 o                         
 -10   3   4          0.87          1.02         0.92 o                         
  -9   3   4         19.50         19.59         1.14 o                         
  -8   3   4        232.92        250.11         4.62 o                         
  -7   3   4          5.28          8.63         0.90 o                         
  -6   3   4         73.64         83.02         2.89 o                         
  -5   3   4         34.98         37.70         1.79 o                         
  -4   3   4       1071.92       1029.25        22.11 o                         
  -3   3   4       1272.03       1218.47        25.87 o                         
  -2   3   4         21.97         24.40         1.24 o                         
  -1   3   4        876.86        894.25        19.23 o                         
   0   3   4          5.41          2.33         0.91 o                         
   1   3   4        646.21        660.86        40.64 o                         
   2   3   4       1092.87        971.52        45.83 o                         
   3   3   4        593.91        627.74        17.31 o                         
   4   3   4         46.81         44.90         2.49 o                         
   5   3   4         98.32         76.21         3.03 o                         
   6   3   4          7.69          7.20         0.98 o                         
   7   3   4        168.94        172.82         4.01 o                         
   8   3   4         15.58         16.10         1.39 o                         
   9   3   4         72.33         65.30         2.18 o                         
  10   3   4        315.17        340.90         7.11 o                         
  11   3   4         23.06         26.28         1.83 o                         
  12   3   4        107.07        123.52         3.31 o                         
  13   3   4        251.43        248.14        13.82 o                         
 -14   4   4          6.54          5.24         0.66 o                         
 -13   4   4          1.25          2.28         1.17 o                         
 -12   4   4         63.70         60.28         3.64 o                         
 -11   4   4         49.56         49.28         2.01 o                         
 -10   4   4         24.71         21.13         1.37 o                         
  -9   4   4         11.05          6.25         1.05 o                         
  -8   4   4        114.43        117.11         2.78 o                         
  -7   4   4        523.21        529.39         9.74 o                         
  -6   4   4          0.28         -0.11         0.70 o                         
  -5   4   4       1379.37       1284.12        25.21 o                         
  -4   4   4         81.14         77.49         2.61 o                         
  -3   4   4          4.30          8.56         0.99 o                         
  -2   4   4       1091.35       1125.76        22.05 o                         
  -1   4   4         67.37         51.63         2.28 o                         
   0   4   4        109.24        119.11         4.21 o                         
   1   4   4       7730.59       7727.99       179.69 o                         
   2   4   4        144.24        153.21         4.64 o                         
   3   4   4         23.17         40.64         2.04 o                         
   4   4   4         45.89         39.18         2.60 o                         
   5   4   4         15.44         14.77         1.03 o                         
   6   4   4         88.45         93.50         2.47 o                         
   7   4   4        477.03        481.59         8.42 o                         
   8   4   4         74.85         65.25         2.24 o                         
   9   4   4          5.66          8.93         1.20 o                         
  10   4   4        230.21        236.31         6.71 o                         
  11   4   4        123.43        118.99         3.70 o                         
  12   4   4          0.24          1.21         1.20 o                         
 -14   5   4          8.08          6.39         0.62 o                         
 -13   5   4         17.36         15.16         1.03 o                         
 -12   5   4          2.50          2.12         1.17 o                         
 -11   5   4          1.11          0.89         0.95 o                         
 -10   5   4        542.09        542.00        11.54 o                         
  -9   5   4         14.45         14.51         1.30 o                         
  -8   5   4       1050.29       1031.44        23.07 o                         
  -7   5   4        182.90        187.07         4.40 o                         
  -6   5   4        194.31        198.69         5.80 o                         
  -5   5   4        985.80        958.27        15.71 o                         
  -4   5   4        107.93        130.20         2.93 o                         
  -3   5   4         42.94         46.18         1.69 o                         
  -2   5   4         69.93         69.71         2.47 o                         
  -1   5   4         39.45         48.62         2.37 o                         
   0   5   4         56.22         72.32         2.34 o                         
   1   5   4         29.49         42.96         1.98 o                         
   2   5   4       1429.70       1437.49        35.30 o                         
   3   5   4         53.69         47.70         2.57 o                         
   4   5   4        461.94        503.36         9.92 o                         
   5   5   4          6.04          3.28         1.23 o                         
   6   5   4        219.19        204.57         5.16 o                         
   7   5   4         43.51         50.25         2.27 o                         
   8   5   4        105.35        116.79         3.44 o                         
   9   5   4         52.34         56.74         2.49 o                         
  10   5   4         28.47         27.52         1.71 o                         
  11   5   4          0.57         -1.72         1.72 o                         
  12   5   4          4.24          4.23         1.41 o                         
 -13   6   4          0.28          0.11         0.72 o                         
 -12   6   4         77.51         76.39         2.60 o                         
 -11   6   4          8.26          8.11         1.22 o                         
 -10   6   4          1.35          1.58         0.79 o                         
  -9   6   4        184.34        195.58         5.43 o                         
  -8   6   4         97.77        102.56         2.85 o                         
  -7   6   4        434.50        395.10         7.23 o                         
  -6   6   4         76.98         79.55         2.84 o                         
  -5   6   4        182.79        175.91         4.07 o                         
  -4   6   4        469.05        481.62         9.46 o                         
  -3   6   4         51.04         45.66         1.63 o                         
  -2   6   4        332.61        311.79         6.45 o                         
  -1   6   4          1.31          4.77         1.04 o                         
   0   6   4         72.41         76.26         2.30 o                         
   1   6   4        497.40        515.44        14.58 o                         
   2   6   4        225.29        252.48         6.05 o                         
   3   6   4       1359.63       1411.02        38.51 o                         
   4   6   4        460.03        467.77        10.08 o                         
   5   6   4        680.23        722.24        15.04 o                         
   6   6   4         76.10         74.53         2.97 o                         
   7   6   4         38.28         29.88         2.18 o                         
   8   6   4         64.91         69.47         3.17 o                         
   9   6   4         17.30         14.17         1.38 o                         
  10   6   4          5.98          4.58         1.02 o                         
  11   6   4         51.13         49.53         3.38 o                         
 -12   7   4         23.19         22.75         2.28 o                         
 -11   7   4         81.40         77.63         2.54 o                         
 -10   7   4          1.58          0.88         1.09 o                         
  -9   7   4         61.15         54.01         2.59 o                         
  -8   7   4        234.55        223.73        11.14 o                         
  -7   7   4         88.09         87.48         3.81 o                         
  -6   7   4        554.52        541.38        11.60 o                         
  -5   7   4          2.67          2.46         0.77 o                         
  -4   7   4         57.06         59.56         2.02 o                         
  -3   7   4        156.86        148.84         3.22 o                         
  -2   7   4          2.63          3.97         0.89 o                         
  -1   7   4         10.22         10.43         1.05 o                         
   0   7   4        163.35        174.35         4.37 o                         
   1   7   4          5.12          4.99         1.51 o                         
   2   7   4       1221.04       1293.39        23.80 o                         
   3   7   4          7.88          5.62         1.07 o                         
   4   7   4          0.33         -0.55         1.21 o                         
   5   7   4          0.20         -1.19         1.99 o                         
   6   7   4         30.24         29.38         1.93 o                         
   7   7   4        123.30        123.26         4.72 o                         
   8   7   4         72.64         77.96         4.48 o                         
   9   7   4          0.14         -0.76         0.76 o                         
  10   7   4         63.96         69.33         3.49 o                         
 -11   8   4         49.18         54.59         2.59 o                         
 -10   8   4        137.12        140.14         3.93 o                         
  -9   8   4          1.77          2.55         1.71 o                         
  -8   8   4          3.64          4.93         0.86 o                         
  -7   8   4        353.95        349.84        14.38 o                         
  -6   8   4          0.43          0.06         0.78 o                         
  -5   8   4          0.33          0.53         1.17 o                         
  -4   8   4          0.37          0.97         1.93 o                         
  -3   8   4          2.34          4.07         0.87 o                         
  -2   8   4        775.10        813.82        14.47 o                         
  -1   8   4          2.62          0.45         1.37 o                         
   0   8   4         12.02         10.01         1.24 o                         
   1   8   4        227.45        244.29         5.98 o                         
   2   8   4        166.29        171.86         4.69 o                         
   3   8   4        188.16        186.92         5.28 o                         
   4   8   4        284.58        290.35         8.03 o                         
   5   8   4          0.10         -0.51         0.83 o                         
   6   8   4         68.38         70.51         2.94 o                         
   7   8   4         72.52         81.87         2.98 o                         
   8   8   4         36.26         37.34         2.50 o                         
   9   8   4          1.48         -0.70         1.00 o                         
  -9   9   4          2.86          4.09         0.85 o                         
  -8   9   4          2.42          2.26         1.27 o                         
  -7   9   4         49.87         47.25         2.27 o                         
  -6   9   4          1.46          3.39         0.94 o                         
  -5   9   4          0.27          0.37         0.89 o                         
  -4   9   4         50.95         53.20         3.54 o                         
  -3   9   4         77.39         79.91         3.80 o                         
  -2   9   4          3.06          3.60         1.02 o                         
  -1   9   4         54.65         57.52         2.68 o                         
   0   9   4         24.58         27.85         2.62 o                         
   1   9   4         53.43         50.42         2.59 o                         
   2   9   4         25.72         27.49         2.97 o                         
   3   9   4         22.18         22.81         2.20 o                         
   4   9   4         14.88         14.50         1.46 o                         
   5   9   4         98.44         97.29         3.32 o                         
   6   9   4          6.24          3.35         0.82 o                         
   7   9   4         60.80         67.40         3.37 o                         
  -7  10   4         17.54         14.66         1.69 o                         
  -6  10   4         70.70         73.89         4.51 o                         
  -5  10   4         33.23         33.45         1.98 o                         
  -4  10   4          4.21          2.15         1.69 o                         
  -3  10   4          0.03         -1.55         1.55 o                         
  -2  10   4        179.22        185.71         7.43 o                         
  -1  10   4          7.95          7.48         2.26 o                         
   0  10   4          5.65          4.08         1.03 o                         
   1  10   4         70.35         74.07         4.21 o                         
   2  10   4          0.08          1.45         1.25 o                         
   3  10   4          4.52          5.36         0.88 o                         
   4  10   4        116.01        116.89         4.68 o                         
   5  10   4         37.53         39.34         2.09 o                         
  -3  11   4         16.44         12.69         1.41 o                         
  -2  11   4          0.90         -0.56         0.85 o                         
  -1  11   4          7.43          6.20         1.13 o                         
   0  11   4         10.62         10.71         1.41 o                         
   1  11   4         17.34         19.17         1.69 o                         
 -15   0   5         36.92         45.74         1.88 o                         
 -13   0   5        127.83        138.26         5.53 o                         
 -11   0   5        175.09        179.00         5.79 o                         
  -9   0   5        336.06        315.12         7.16 o                         
  -7   0   5        975.04        912.58        41.53 o                         
  -5   0   5       1785.80       1696.62        80.47 o                         
  -3   0   5        439.42        431.98        15.10 o                         
  -1   0   5         32.90         40.77         2.19 o                         
   1   0   5       5223.02       5400.65       250.52 o                         
   3   0   5       2115.18       2074.27        68.61 o                         
   5   0   5         90.85         90.54         6.49 o                         
   7   0   5        169.77        156.08         5.85 o                         
   9   0   5         44.06         42.36         2.89 o                         
  11   0   5         90.61         84.46         3.77 o                         
  13   0   5          3.79          4.49         1.00 o                         
 -15   1   5         24.47         23.24         1.34 o                         
 -14   1   5         20.78         23.80         1.29 o                         
 -13   1   5          0.40          0.50         0.91 o                         
 -12   1   5         33.69         33.36         1.66 o                         
 -11   1   5         50.03         45.98         1.99 o                         
 -10   1   5         55.43         65.12         2.22 o                         
  -9   1   5        159.78        157.81         3.47 o                         
  -8   1   5          4.94          0.34         0.64 o                         
  -7   1   5          0.04          0.96         0.69 o                         
  -6   1   5       3952.91       4029.99        84.12 o                         
  -5   1   5        833.49        844.65        20.47 o                         
  -4   1   5        465.21        452.49        16.00 o                         
  -3   1   5       1762.79       1787.28        48.56 o                         
  -2   1   5       6305.96       6211.04       224.44 o                         
  -1   1   5       2966.32       2838.65        66.25 o                         
   0   1   5        529.33        591.85        15.98 o                         
   1   1   5        183.14        194.48        10.12 o                         
   2   1   5        915.97        936.71        39.29 o                         
   3   1   5        837.68        831.08        23.06 o                         
   4   1   5        799.54        817.32        22.91 o                         
   5   1   5        114.73        136.47         4.32 o                         
   6   1   5        526.08        571.68        13.32 o                         
   7   1   5        620.00        632.83        13.04 o                         
   8   1   5        788.46        759.34        15.88 o                         
   9   1   5         88.65         80.15         2.92 o                         
  10   1   5        200.71        185.31         4.69 o                         
  11   1   5          8.65         10.89         1.14 o                         
  12   1   5          1.12          0.59         1.32 o                         
  13   1   5          0.95          1.28         0.66 o                         
 -15   2   5         44.52         52.37         2.21 o                         
 -14   2   5          1.30          0.71         1.07 o                         
 -13   2   5         18.39         15.48         1.14 o                         
 -12   2   5          0.24          0.16         0.80 o                         
 -11   2   5        180.70        174.00         3.69 o                         
 -10   2   5          0.95          0.34         0.76 o                         
  -9   2   5         18.10         19.22         1.11 o                         
  -8   2   5         19.81         18.49         1.25 o                         
  -7   2   5        322.84        340.21         6.05 o                         
  -6   2   5         12.20          7.82         0.91 o                         
  -5   2   5        209.33        182.11         5.17 o                         
  -4   2   5       1514.14       1465.95        34.74 o                         
  -3   2   5        169.08        179.95         7.68 o                         
  -2   2   5       1777.58       1815.34        42.90 o                         
  -1   2   5       1393.96       1338.02        46.78 o                         
   0   2   5         75.67         83.94         4.28 o                         
   1   2   5         43.06         28.76         3.67 o                         
   2   2   5          5.63          5.47         1.30 o                         
   3   2   5        787.77        823.98        22.99 o                         
   4   2   5         62.39         60.20         2.82 o                         
   5   2   5        420.17        433.06        10.04 o                         
   6   2   5        176.32        179.15         4.45 o                         
   7   2   5         41.16         39.98         2.24 o                         
   8   2   5         18.79         14.00         1.36 o                         
   9   2   5         19.96         19.31         1.38 o                         
  10   2   5        150.89        154.80         4.11 o                         
  11   2   5         80.41         80.79         3.47 o                         
  12   2   5         36.69         41.53         2.40 o                         
  13   2   5         13.80         12.01         1.28 o                         
 -15   3   5          3.05          3.41         0.62 o                         
 -14   3   5          4.28          3.45         1.92 o                         
 -13   3   5         16.98         13.68         1.31 o                         
 -12   3   5        316.56        337.43        10.59 o                         
 -11   3   5         34.48         31.50         1.46 o                         
 -10   3   5          4.06          1.98         1.36 o                         
  -9   3   5        262.47        258.98         5.37 o                         
  -8   3   5        204.98        169.13         3.63 o                         
  -7   3   5         93.06        105.38         2.57 o                         
  -6   3   5        993.19       1023.76        16.99 o                         
  -5   3   5        387.67        441.32        10.10 o                         
  -4   3   5        465.34        443.50        13.13 o                         
  -3   3   5       1088.54       1000.37        21.81 o                         
  -2   3   5         11.41          9.32         0.86 o                         
  -1   3   5       1191.72       1212.03        44.30 o                         
   0   3   5       1126.06       1081.72        30.05 o                         
   1   3   5       1660.33       1796.82        52.07 o                         
   2   3   5         39.06         32.08         3.10 o                         
   3   3   5        188.34        161.09         9.77 o                         
   4   3   5       1978.25       2050.22        43.31 o                         
   5   3   5        230.24        223.51         5.29 o                         
   6   3   5          0.53          0.34         0.85 o                         
   7   3   5          1.26          0.74         0.89 o                         
   8   3   5       1156.24       1190.90        20.45 o                         
   9   3   5         69.01         61.60         2.38 o                         
  10   3   5         18.02         16.55         1.30 o                         
  11   3   5         87.30        100.03         3.45 o                         
  12   3   5         19.50         23.00         1.51 o                         
 -14   4   5         51.39         61.12         2.14 o                         
 -13   4   5         25.68         25.31         6.20 o                         
 -12   4   5          0.14          0.23         1.04 o                         
 -11   4   5        266.84        275.72         5.71 o                         
 -10   4   5        708.68        689.89        14.70 o                         
  -9   4   5        104.92        107.88         5.11 o                         
  -8   4   5         85.28         93.04         2.98 o                         
  -7   4   5         11.29         14.57         1.14 o                         
  -6   4   5          8.06          9.07         0.88 o                         
  -5   4   5       1808.12       1874.85        31.89 o                         
  -4   4   5        443.90        434.80        10.87 o                         
  -3   4   5        153.23        163.72         4.02 o                         
  -2   4   5        164.78        107.47         3.60 o                         
  -1   4   5        207.62        194.81         5.47 o                         
   0   4   5       1572.07       1698.69        46.81 o                         
   1   4   5        238.06        236.39        13.69 o                         
   2   4   5       1189.04       1205.56        29.18 o                         
   3   4   5         53.88         59.94         2.61 o                         
   4   4   5        137.57        146.64         3.38 o                         
   5   4   5         67.28         70.41         2.25 o                         
   6   4   5        482.82        524.94        11.55 o                         
   7   4   5        121.76        136.93         3.62 o                         
   8   4   5         79.85         82.56         3.67 o                         
   9   4   5        117.57        108.96         4.70 o                         
  10   4   5        262.73        272.46         6.15 o                         
  11   4   5          8.55         10.71         2.59 o                         
  12   4   5         69.80         74.37         5.22 o                         
 -14   5   5          5.72          3.86         0.59 o                         
 -13   5   5          7.37          3.66         0.66 o                         
 -12   5   5          4.88          1.84         0.76 o                         
 -11   5   5         44.40         46.76         2.60 o                         
 -10   5   5         14.78         13.15         1.27 o                         
  -9   5   5        116.13        121.15         3.99 o                         
  -8   5   5        335.10        332.08         7.85 o                         
  -7   5   5        307.34        302.67         6.12 o                         
  -6   5   5        458.75        482.90         8.08 o                         
  -5   5   5        580.45        553.05         9.42 o                         
  -4   5   5        109.59        114.05         2.47 o                         
  -3   5   5        270.85        250.78         4.81 o                         
  -2   5   5        267.64        296.73        10.28 o                         
  -1   5   5         14.24         13.56         1.02 o                         
   0   5   5        123.64        170.35         4.00 o                         
   1   5   5         34.31         37.99         1.85 o                         
   2   5   5        274.02        307.32         6.39 o                         
   3   5   5        890.95        857.65        17.32 o                         
   4   5   5        405.86        414.70         9.07 o                         
   5   5   5        684.14        690.27        15.84 o                         
   6   5   5         51.99         39.73         4.07 o                         
   7   5   5        169.04        152.95         4.72 o                         
   8   5   5          3.83          1.07         1.06 o                         
   9   5   5          1.06          2.45         1.52 o                         
  10   5   5          1.32          2.72         1.14 o                         
  11   5   5        175.82        211.95        11.29 o                         
 -13   6   5          4.12          6.18         0.88 o                         
 -12   6   5          0.46          0.92         0.59 o                         
 -11   6   5         19.00         15.98         1.15 o                         
 -10   6   5         90.15         90.99         5.31 o                         
  -9   6   5          3.44          3.38         0.86 o                         
  -8   6   5         76.43         79.08         2.79 o                         
  -7   6   5          0.18          1.17         1.04 o                         
  -6   6   5        459.05        437.50         7.93 o                         
  -5   6   5         92.12         89.89         2.42 o                         
  -4   6   5         38.00         43.61         1.71 o                         
  -3   6   5         24.47         23.90         1.16 o                         
  -2   6   5        107.41        106.79         2.81 o                         
  -1   6   5          4.65          3.81         0.95 o                         
   0   6   5         18.00         22.91         1.31 o                         
   1   6   5        369.31        406.05         8.92 o                         
   2   6   5        153.50        149.07         4.42 o                         
   3   6   5        308.18        321.32         7.99 o                         
   4   6   5        209.89        209.51         5.77 o                         
   5   6   5        312.43        330.58         9.42 o                         
   6   6   5        171.11        176.00        13.26 o                         
   7   6   5         79.31         81.73         3.46 o                         
   8   6   5         36.47         37.34         3.22 o                         
   9   6   5         30.57         25.61         2.11 o                         
  10   6   5         25.72         28.61         2.29 o                         
  11   6   5         31.60         34.68         2.82 o                         
 -12   7   5          0.09         -0.59         0.92 o                         
 -11   7   5          4.06          1.93         0.62 o                         
 -10   7   5          0.02          0.11         0.73 o                         
  -9   7   5         83.72         84.16         3.43 o                         
  -8   7   5        227.36        203.20         9.89 o                         
  -7   7   5        193.86        196.71         5.25 o                         
  -6   7   5        495.71        493.59        12.39 o                         
  -5   7   5         75.44         67.96         2.15 o                         
  -4   7   5          3.30          2.95         0.86 o                         
  -3   7   5        274.30        262.37         7.61 o                         
  -2   7   5         28.23         24.08         1.43 o                         
  -1   7   5        399.29        408.44         8.58 o                         
   0   7   5        645.21        677.33        18.82 o                         
   1   7   5          7.25          8.61         1.20 o                         
   2   7   5        655.30        691.20        15.73 o                         
   3   7   5        300.81        310.10         8.91 o                         
   4   7   5        102.85        103.02         3.83 o                         
   5   7   5        256.58        285.90         7.37 o                         
   6   7   5         45.82         49.87         2.50 o                         
   7   7   5         16.87         15.08         1.30 o                         
   8   7   5         78.93         82.76         3.98 o                         
   9   7   5          3.27          5.46         1.15 o                         
  10   7   5         19.99         13.30         1.28 o                         
 -11   8   5          3.25          5.05         0.65 o                         
 -10   8   5          0.50         -0.03         0.58 o                         
  -9   8   5         11.26         13.40         1.17 o                         
  -8   8   5         49.11         55.16         2.35 o                         
  -7   8   5         30.08         34.41         2.82 o                         
  -6   8   5          4.04          3.51         1.16 o                         
  -5   8   5        100.60        113.11         6.33 o                         
  -4   8   5        538.15        528.51        18.23 o                         
  -3   8   5         12.02         16.74         1.66 o                         
  -2   8   5        130.51        135.87         5.07 o                         
  -1   8   5        121.66        119.50         3.95 o                         
   0   8   5          0.19          0.56         0.91 o                         
   1   8   5          2.03          3.62         1.30 o                         
   2   8   5        143.28        142.64         4.34 o                         
   3   8   5        304.81        315.07         8.52 o                         
   4   8   5        438.20        425.56        10.98 o                         
   5   8   5          2.03          1.45         0.91 o                         
   6   8   5         61.43         63.63         4.43 o                         
   7   8   5        193.46        194.93         6.18 o                         
   8   8   5          0.01          0.09         0.88 o                         
  -9   9   5          3.11          3.58         1.24 o                         
  -8   9   5        106.36        104.15         7.05 o                         
  -7   9   5          0.11          0.20         0.90 o                         
  -6   9   5        237.83        246.16         9.14 o                         
  -5   9   5          7.89          8.30         1.12 o                         
  -4   9   5        162.81        169.82         5.36 o                         
  -3   9   5         37.05         27.47         2.44 o                         
  -2   9   5        317.76        307.50        20.42 o                         
  -1   9   5         27.74         31.77         2.04 o                         
   0   9   5         13.61         14.85         2.81 o                         
   1   9   5        150.19        141.81         4.42 o                         
   2   9   5        113.85        129.01         5.37 o                         
   3   9   5          0.47          1.06         1.32 o                         
   4   9   5         63.43         71.96         4.64 o                         
   5   9   5          0.17         -0.04         0.73 o                         
   6   9   5         20.25         19.24         1.28 o                         
   7   9   5         51.03         43.67         2.29 o                         
  -7  10   5         94.21        104.67         5.64 o                         
  -6  10   5          0.75          1.13         1.13 o                         
  -5  10   5         23.24         20.30         2.26 o                         
  -4  10   5          5.33          2.41         1.83 o                         
  -3  10   5         11.70          9.81         1.49 o                         
  -2  10   5         32.62         38.71         5.92 o                         
  -1  10   5         74.93         75.62         6.20 o                         
   0  10   5         13.97         13.51         1.66 o                         
   1  10   5          0.80          1.05         1.41 o                         
   2  10   5         37.72         32.53         2.68 o                         
   3  10   5         10.40         11.61         1.08 o                         
   4  10   5          4.12          1.13         0.85 o                         
  -2  11   5          7.28          3.95         1.13 o                         
  -1  11   5         90.72         84.92         4.51 o                         
   0  11   5         27.69         27.92         1.97 o                         
 -14   0   6        173.75        188.60         6.23 o                         
 -12   0   6        113.58        112.47         4.65 o                         
 -10   0   6         17.72         21.18         1.49 o                         
  -8   0   6       1486.03       1566.46        44.31 o                         
  -6   0   6        904.26       1023.13        35.07 o                         
  -4   0   6        467.74        537.85        18.79 o                         
  -2   0   6       6478.63       6644.44       178.00 o                         
   0   0   6        351.05        408.78        14.38 o                         
   2   0   6         28.63         40.88         3.67 o                         
   4   0   6       4798.92       4590.75       214.36 o                         
   6   0   6        233.96        252.59         8.25 o                         
   8   0   6        130.02        129.11         5.18 o                         
  10   0   6        124.30        116.94         4.58 o                         
  12   0   6        186.66        196.39         7.38 o                         
 -15   1   6          0.03          0.47         0.73 o                         
 -14   1   6         80.72         95.65         2.66 o                         
 -13   1   6          0.25          0.55         0.77 o                         
 -12   1   6        153.34        162.59         3.91 o                         
 -11   1   6        328.80        317.51         6.36 o                         
 -10   1   6        736.54        744.33        11.93 o                         
  -9   1   6        116.61        127.39         2.59 o                         
  -8   1   6        224.18        231.86         4.06 o                         
  -7   1   6         45.37         40.52         1.54 o                         
  -6   1   6          0.73          2.70         0.80 o                         
  -5   1   6         58.98         77.65         2.81 o                         
  -4   1   6         32.16         26.85         1.72 o                         
  -3   1   6       4710.25       4780.58        99.49 o                         
  -2   1   6        356.51        383.24        12.46 o                         
  -1   1   6         23.37         27.61         1.55 o                         
   0   1   6        222.40        259.70         7.01 o                         
   1   1   6       2240.39       2115.16       121.74 o                         
   2   1   6        413.30        427.59        12.18 o                         
   3   1   6        518.30        422.65        13.42 o                         
   4   1   6        129.98        137.59         9.00 o                         
   5   1   6         87.83         83.48         3.36 o                         
   6   1   6        216.44        228.42         6.98 o                         
   7   1   6        510.95        532.00        12.27 o                         
   8   1   6        180.42        173.33         4.48 o                         
   9   1   6        575.40        568.69        11.90 o                         
  10   1   6         71.66         74.16         2.46 o                         
  11   1   6         48.14         56.38         2.05 o                         
  12   1   6          3.40          3.58         0.61 o                         
 -15   2   6          0.87          1.06         0.70 o                         
 -14   2   6         33.99         32.86         1.68 o                         
 -13   2   6         13.25         16.03         2.24 o                         
 -12   2   6        295.34        297.48         6.37 o                         
 -11   2   6          0.02         -0.20         0.78 o                         
 -10   2   6          7.06         10.40         1.06 o                         
  -9   2   6        134.38        143.68         3.81 o                         
  -8   2   6         52.21         57.29         1.79 o                         
  -7   2   6         10.64          5.38         0.84 o                         
  -6   2   6          4.74          4.31         0.88 o                         
  -5   2   6       1502.74       1554.57        33.04 o                         
  -4   2   6       2064.09       2114.88        49.88 o                         
  -3   2   6        642.10        634.41        14.01 o                         
  -2   2   6          6.81          3.00         0.91 o                         
  -1   2   6       2052.35       2124.11        70.10 o                         
   0   2   6         29.76         40.16         2.55 o                         
   1   2   6         83.43         73.09         4.23 o                         
   2   2   6       2426.19       2392.37        79.87 o                         
   3   2   6        153.21        172.75         5.73 o                         
   4   2   6        547.71        502.37        11.46 o                         
   5   2   6          6.62         10.77         1.09 o                         
   6   2   6        218.78        236.17         8.17 o                         
   7   2   6        549.25        549.74        16.98 o                         
   8   2   6        153.48        143.88         4.05 o                         
   9   2   6         64.47         68.39         2.59 o                         
  10   2   6        146.58        152.68         5.90 o                         
  11   2   6        222.62        222.90         6.57 o                         
  12   2   6         61.45         70.26         2.13 o                         
 -15   3   6          4.31          3.44         0.71 o                         
 -14   3   6         68.98         69.52         2.39 o                         
 -13   3   6         35.40         34.96         2.88 o                         
 -12   3   6          7.85          4.30         1.11 o                         
 -11   3   6        264.36        281.76         8.05 o                         
 -10   3   6          1.67          2.28         0.87 o                         
  -9   3   6        269.28        245.63         5.21 o                         
  -8   3   6        129.70        128.08         4.07 o                         
  -7   3   6        278.01        283.72         5.01 o                         
  -6   3   6        695.52        720.44        13.52 o                         
  -5   3   6        174.63        163.93         4.18 o                         
  -4   3   6        281.58        334.81         8.12 o                         
  -3   3   6        276.81        267.12         5.89 o                         
  -2   3   6          0.92          1.38         0.74 o                         
  -1   3   6          3.50          3.53         1.12 o                         
   0   3   6        291.33        239.42         9.78 o                         
   1   3   6         32.78         42.64         3.45 o                         
   2   3   6        360.41        386.81        11.96 o                         
   3   3   6         32.25         32.60         1.86 o                         
   4   3   6         23.77         20.94         1.52 o                         
   5   3   6        468.40        481.53         8.86 o                         
   6   3   6        240.98        249.91         5.65 o                         
   7   3   6          1.30          2.80         0.98 o                         
   8   3   6        115.03        124.59         3.97 o                         
   9   3   6         49.49         49.35         2.21 o                         
  10   3   6          2.40          2.48         0.99 o                         
  11   3   6        103.59        107.18         3.11 o                         
  12   3   6         74.88         76.19         3.17 o                         
 -14   4   6          6.68          5.72         0.71 o                         
 -13   4   6          7.17         10.30         0.97 o                         
 -12   4   6          5.66          4.35         0.93 o                         
 -11   4   6        118.33        116.59         3.55 o                         
 -10   4   6         71.80         72.45         2.86 o                         
  -9   4   6          0.10          0.06         0.84 o                         
  -8   4   6         93.29         99.16         2.65 o                         
  -7   4   6        127.78        130.91         3.04 o                         
  -6   4   6         16.80         27.93         1.24 o                         
  -5   4   6        425.51        426.32         7.53 o                         
  -4   4   6        435.90        494.44         8.03 o                         
  -3   4   6        753.03        740.51        18.67 o                         
  -2   4   6        246.32        261.04         7.15 o                         
  -1   4   6        497.19        494.21        18.38 o                         
   0   4   6          5.74          7.68         1.17 o                         
   1   4   6       1008.88        987.93        24.08 o                         
   2   4   6         82.16         82.11         3.28 o                         
   3   4   6          2.60          1.83         1.06 o                         
   4   4   6        209.77        212.87         4.81 o                         
   5   4   6        349.84        348.96         7.30 o                         
   6   4   6        580.27        606.43        11.02 o                         
   7   4   6         19.45         13.27         1.22 o                         
   8   4   6        270.12        259.28         7.91 o                         
   9   4   6         82.13         76.35         2.86 o                         
  10   4   6          5.68          8.89         1.40 o                         
  11   4   6          3.58          0.68         1.27 o                         
 -14   5   6          0.85          1.04         0.52 o                         
 -13   5   6         31.61         30.39         1.38 o                         
 -12   5   6        184.43        190.53         5.92 o                         
 -11   5   6          2.92          1.22         0.71 o                         
 -10   5   6        166.46        159.65         4.26 o                         
  -9   5   6        183.35        177.48         4.60 o                         
  -8   5   6        374.41        378.73         8.67 o                         
  -7   5   6         58.89         58.59         2.63 o                         
  -6   5   6          1.06          2.24         0.80 o                         
  -5   5   6        100.58        107.11         2.54 o                         
  -4   5   6        315.49        296.15         5.25 o                         
  -3   5   6         60.31         51.83         1.95 o                         
  -2   5   6        185.27        178.76         3.43 o                         
  -1   5   6        100.16        109.91         2.93 o                         
   0   5   6       1563.72       1661.08        28.20 o                         
   1   5   6        742.37        779.28        14.61 o                         
   2   5   6        202.32        215.12         5.22 o                         
   3   5   6        109.23        118.08         3.78 o                         
   4   5   6        211.00        210.43         8.28 o                         
   5   5   6         45.43         52.99         2.47 o                         
   6   5   6         75.30         83.26         3.62 o                         
   7   5   6          7.23          5.95         2.58 o                         
   8   5   6        619.32        639.83        18.61 o                         
   9   5   6          3.32          1.62         1.19 o                         
  10   5   6          0.32         -0.98         0.98 o                         
  11   5   6          8.52          5.64         1.13 o                         
 -13   6   6         44.29         44.67         1.62 o                         
 -12   6   6         59.22         57.76         2.39 o                         
 -11   6   6          2.29          1.82         0.83 o                         
 -10   6   6          0.01         -0.69         0.69 o                         
  -9   6   6        229.49        227.32        10.95 o                         
  -8   6   6        284.88        280.11         6.29 o                         
  -7   6   6          3.15          1.63         0.98 o                         
  -6   6   6        493.47        499.07        12.66 o                         
  -5   6   6        538.27        529.45         9.75 o                         
  -4   6   6         10.73          9.84         1.33 o                         
  -3   6   6          1.73          1.93         1.12 o                         
  -2   6   6       1662.93       1725.08        31.83 o                         
  -1   6   6        151.26        162.42         4.37 o                         
   0   6   6        446.36        483.06        10.73 o                         
   1   6   6       2609.17       2810.77        54.23 o                         
   2   6   6        904.42        930.10        20.58 o                         
   3   6   6        708.93        735.79        16.71 o                         
   4   6   6        356.74        366.53         8.96 o                         
   5   6   6         63.89         57.98         3.68 o                         
   6   6   6          4.80          3.86         1.10 o                         
   7   6   6          7.68          9.96         1.33 o                         
   8   6   6         29.35         34.52         2.33 o                         
   9   6   6         85.17         86.79         4.80 o                         
  10   6   6          2.26          3.66         1.13 o                         
 -12   7   6         44.54         40.48         1.68 o                         
 -11   7   6          3.04          5.70         0.86 o                         
 -10   7   6          1.30          0.79         0.84 o                         
  -9   7   6         24.10         25.41         1.37 o                         
  -8   7   6        200.15        196.96         7.36 o                         
  -7   7   6        273.02        277.87         9.41 o                         
  -6   7   6          0.41          0.63         0.93 o                         
  -5   7   6       1868.79       1825.83        52.81 o                         
  -4   7   6         80.82         79.64         3.17 o                         
  -3   7   6        217.33        219.35         7.03 o                         
  -2   7   6         42.17         41.24         1.86 o                         
  -1   7   6        351.60        357.82         8.10 o                         
   0   7   6        178.14        195.30         6.20 o                         
   1   7   6        785.05        825.65        18.51 o                         
   2   7   6         30.11         33.19         1.99 o                         
   3   7   6        180.79        182.94         7.94 o                         
   4   7   6         59.92         69.66         2.94 o                         
   5   7   6        189.88        188.16         9.00 o                         
   6   7   6          4.30          4.86         0.96 o                         
   7   7   6         12.58         11.04         1.11 o                         
   8   7   6         60.39         57.74         3.04 o                         
   9   7   6        101.93        114.63         4.78 o                         
 -11   8   6          3.17          1.85         0.61 o                         
 -10   8   6         16.15         12.96         0.98 o                         
  -9   8   6         35.69         35.06         2.13 o                         
  -8   8   6         56.09         60.15         2.55 o                         
  -7   8   6          7.81          6.58         1.83 o                         
  -6   8   6        154.76        157.88         6.18 o                         
  -5   8   6        159.22        166.49         5.53 o                         
  -4   8   6         11.23         13.03         2.10 o                         
  -3   8   6        187.86        194.44         5.63 o                         
  -2   8   6        924.51        915.49        20.10 o                         
  -1   8   6        969.44       1082.12        33.55 o                         
   0   8   6        172.65        167.00         7.08 o                         
   1   8   6          2.84         -0.15         0.94 o                         
   2   8   6         44.84         47.20         2.69 o                         
   3   8   6          0.32          0.43         0.88 o                         
   4   8   6         10.34         11.47         1.25 o                         
   5   8   6         48.83         47.81         2.96 o                         
   6   8   6          0.11         -0.56         0.75 o                         
   7   8   6         60.26         65.85         2.57 o                         
   8   8   6         20.04         18.78         2.40 o                         
  -9   9   6          0.43         -0.42         0.60 o                         
  -8   9   6          6.15          4.24         3.52 o                         
  -7   9   6          5.83          8.40         1.13 o                         
  -6   9   6        102.75         95.71         6.10 o                         
  -5   9   6        108.05        104.24         4.09 o                         
  -4   9   6         61.64         58.37         2.69 o                         
  -3   9   6         94.97        102.73         5.45 o                         
  -2   9   6          9.50          7.96         3.05 o                         
  -1   9   6         84.32         77.48         3.75 o                         
   0   9   6          2.87          3.18         0.94 o                         
   1   9   6         58.89         53.55         2.44 o                         
   2   9   6        159.99        151.01         5.76 o                         
   3   9   6         65.88         75.17         2.72 o                         
   4   9   6         19.97         12.94         1.47 o                         
   5   9   6        205.38        197.42         6.02 o                         
   6   9   6          0.69         -0.66         1.69 o                         
  -7  10   6         48.56         50.48         3.10 o                         
  -6  10   6         17.17         18.33         1.97 o                         
  -5  10   6          0.08          0.56         0.85 o                         
  -4  10   6        155.22        158.30         8.47 o                         
  -3  10   6         27.12         31.01         2.54 o                         
  -2  10   6         24.02         19.45         2.26 o                         
  -1  10   6         17.54         15.51         1.97 o                         
   0  10   6          0.09          1.58         1.06 o                         
   1  10   6         46.23         40.48         2.60 o                         
   2  10   6        116.25        111.53         4.49 o                         
   3  10   6        126.27        135.11         6.35 o                         
   4  10   6        102.65         97.06         5.64 o                         
 -15   0   7          3.65          3.64         2.11 o                         
 -13   0   7         89.42         88.73         5.89 o                         
 -11   0   7        408.45        386.74         9.83 o                         
  -9   0   7        503.45        547.40        11.63 o                         
  -7   0   7        110.63        100.64         4.26 o                         
  -5   0   7        382.79        362.14        13.38 o                         
  -3   0   7         36.35         30.55         1.98 o                         
  -1   0   7       1725.42       1752.95        58.45 o                         
   1   0   7        235.94        306.03        15.81 o                         
   3   0   7         80.63         79.81         5.92 o                         
   5   0   7         24.46         16.22         1.86 o                         
   7   0   7         17.23         17.79         1.78 o                         
   9   0   7        117.46        115.03         7.86 o                         
  11   0   7          6.37          5.69         1.24 o                         
 -15   1   7          0.01          0.22         0.98 o                         
 -14   1   7          0.86          1.77         0.83 o                         
 -13   1   7         17.22         15.61         1.26 o                         
 -12   1   7        513.62        577.13        10.63 o                         
 -11   1   7          0.25         -0.06         0.81 o                         
 -10   1   7         38.78         34.64         1.29 o                         
  -9   1   7         75.40         92.64         2.47 o                         
  -8   1   7       1695.65       1761.69        25.35 o                         
  -7   1   7         81.91         91.14         2.51 o                         
  -6   1   7          1.19          2.82         0.78 o                         
  -5   1   7         98.63        117.13         3.78 o                         
  -4   1   7         22.92         40.90         1.80 o                         
  -3   1   7        253.63        268.17         6.70 o                         
  -2   1   7        834.03        874.63        21.18 o                         
  -1   1   7         17.16         20.47         1.39 o                         
   0   1   7       1841.81       1851.67        43.61 o                         
   1   1   7        161.04        181.22         5.75 o                         
   2   1   7       1906.06       1717.93       205.88 o                         
   3   1   7         33.83         47.22         2.37 o                         
   4   1   7       1076.08       1173.73        25.29 o                         
   5   1   7         99.37        105.00         3.29 o                         
   6   1   7        437.62        421.14        10.70 o                         
   7   1   7        309.48        306.67         6.38 o                         
   8   1   7         11.94          9.89         1.64 o                         
   9   1   7          6.44          5.39         0.88 o                         
  10   1   7          0.02          1.56         0.70 o                         
  11   1   7          5.15          3.96         1.22 o                         
  12   1   7         42.62         41.33         2.29 o                         
 -15   2   7        125.83        143.67         4.55 o                         
 -14   2   7          7.54          7.08         1.36 o                         
 -13   2   7          8.52          6.11         1.00 o                         
 -12   2   7          5.29          8.95         1.46 o                         
 -11   2   7         10.42          5.76         1.04 o                         
 -10   2   7        175.68        160.10         3.86 o                         
  -9   2   7         18.21         11.33         0.98 o                         
  -8   2   7         38.84         39.07         1.49 o                         
  -7   2   7        307.75        284.81         5.58 o                         
  -6   2   7        280.71        281.72         6.42 o                         
  -5   2   7        830.71        795.28        19.56 o                         
  -4   2   7        590.75        574.59        12.91 o                         
  -3   2   7         25.23         31.67         1.64 o                         
  -2   2   7          1.23          0.60         0.95 o                         
  -1   2   7        747.06        761.09        18.62 o                         
   0   2   7         88.64        116.17         5.58 o                         
   1   2   7        773.67        748.25        26.13 o                         
   2   2   7        124.17        128.76         4.04 o                         
   3   2   7          9.09         14.19         1.23 o                         
   4   2   7        442.39        451.10         9.47 o                         
   5   2   7        202.77        181.50         4.58 o                         
   6   2   7         55.25         58.10         2.61 o                         
   7   2   7         58.27         53.41         2.60 o                         
   8   2   7          0.76          0.59         1.02 o                         
   9   2   7         54.98         56.83         2.26 o                         
  10   2   7        172.51        181.56         5.86 o                         
  11   2   7         20.14         18.77         1.28 o                         
  12   2   7          0.03         -1.13         1.13 o                         
 -15   3   7          1.74          0.15         1.06 o                         
 -14   3   7          4.55          5.58         1.42 o                         
 -13   3   7         14.26         11.56         1.87 o                         
 -12   3   7         30.94         33.23         1.90 o                         
 -11   3   7         86.14         86.29         2.71 o                         
 -10   3   7         63.00         61.42         2.25 o                         
  -9   3   7         57.14         56.98         2.20 o                         
  -8   3   7        403.31        402.92        10.02 o                         
  -7   3   7          0.21          0.43         0.70 o                         
  -6   3   7         17.34         22.82         1.21 o                         
  -5   3   7        171.67        163.37         3.90 o                         
  -4   3   7          0.01          0.74         0.66 o                         
  -3   3   7        950.87        951.58        24.90 o                         
  -2   3   7        184.74        186.95         6.48 o                         
  -1   3   7        267.14        281.08         9.33 o                         
   0   3   7        401.61        455.25        13.69 o                         
   1   3   7        999.58       1111.72        26.99 o                         
   2   3   7        208.47        252.03         7.65 o                         
   3   3   7        238.17        216.04         5.07 o                         
   4   3   7          0.12          0.84         1.00 o                         
   5   3   7        418.16        408.98         9.71 o                         
   6   3   7        300.04        285.13         7.27 o                         
   7   3   7        194.71        191.16         5.37 o                         
   8   3   7          7.48          9.39         1.21 o                         
   9   3   7         21.02         21.86         1.70 o                         
  10   3   7         82.57         79.18         4.05 o                         
  11   3   7          2.40          2.26         1.41 o                         
 -14   4   7         32.49         28.67         2.21 o                         
 -13   4   7          0.57          1.47         0.70 o                         
 -12   4   7         34.66         33.38         2.00 o                         
 -11   4   7         29.33         25.28         1.65 o                         
 -10   4   7         38.37         33.83         2.04 o                         
  -9   4   7         54.50         52.85         2.42 o                         
  -8   4   7        226.22        221.51         4.97 o                         
  -7   4   7        152.81        129.16         4.53 o                         
  -6   4   7          4.97          2.91         0.87 o                         
  -5   4   7         73.88         74.95         2.19 o                         
  -4   4   7          3.22          3.91         0.73 o                         
  -3   4   7        160.67        182.49         3.88 o                         
  -2   4   7         22.23         15.14         1.26 o                         
  -1   4   7        331.83        357.14         7.92 o                         
   0   4   7         32.91         32.35         1.95 o                         
   1   4   7        726.88        813.15        24.21 o                         
   2   4   7         54.83         50.35         2.09 o                         
   3   4   7          5.08          6.99         1.00 o                         
   4   4   7        210.63        225.29         5.60 o                         
   5   4   7        109.54        111.76         3.89 o                         
   6   4   7         25.74         26.73         2.25 o                         
   7   4   7          8.27          6.68         1.36 o                         
   8   4   7         20.46         22.62         1.60 o                         
   9   4   7          0.11         -0.65         0.94 o                         
  10   4   7        188.62        202.20         6.19 o                         
  11   4   7         19.39         21.15         1.97 o                         
 -14   5   7         15.94         12.65         1.19 o                         
 -13   5   7          9.49          8.10         0.77 o                         
 -12   5   7          4.99          2.43         0.67 o                         
 -11   5   7         17.00         17.77         1.32 o                         
 -10   5   7          3.60          1.74         0.87 o                         
  -9   5   7        111.73        116.73         5.66 o                         
  -8   5   7        161.57        146.21         6.23 o                         
  -7   5   7          0.32          1.09         0.80 o                         
  -6   5   7          0.38          0.87         0.82 o                         
  -5   5   7        309.84        276.45         7.57 o                         
  -4   5   7        104.18        108.69         3.55 o                         
  -3   5   7        352.86        344.24         6.89 o                         
  -2   5   7        126.64        148.19         3.49 o                         
  -1   5   7        937.90       1021.14        18.41 o                         
   0   5   7          4.27          3.87         1.06 o                         
   1   5   7       1331.92       1474.01        26.89 o                         
   2   5   7         11.92         11.02         1.43 o                         
   3   5   7        712.60        731.02        13.85 o                         
   4   5   7        181.67        180.97         4.46 o                         
   5   5   7         16.67         15.97         2.04 o                         
   6   5   7         19.87         16.95         1.77 o                         
   8   5   7        111.27        111.53         5.76 o                         
   9   5   7         62.26         66.51         2.98 o                         
  10   5   7          5.75          5.36         1.41 o                         
 -13   6   7         22.69         23.91         1.35 o                         
 -12   6   7         10.99         11.56         0.97 o                         
 -11   6   7          1.84          2.13         0.90 o                         
 -10   6   7        602.47        549.92        11.99 o                         
  -9   6   7         21.47         20.66         1.32 o                         
  -8   6   7        570.57        562.96        15.26 o                         
  -7   6   7         95.37        104.74         2.81 o                         
  -6   6   7         10.39         11.20         1.28 o                         
  -5   6   7        115.86        117.59         3.43 o                         
  -4   6   7        208.32        197.61         5.20 o                         
  -3   6   7         48.65         47.16         2.21 o                         
  -2   6   7        500.93        483.96        12.27 o                         
  -1   6   7          1.84          2.49         0.90 o                         
   0   6   7         40.42         35.38         1.85 o                         
   1   6   7        387.39        402.00         8.84 o                         
   2   6   7        313.19        335.43         8.31 o                         
   3   6   7        102.67        106.11         3.68 o                         
   4   6   7        202.69        210.38         6.60 o                         
   5   6   7          0.22          1.01         1.17 o                         
   6   6   7        155.69        167.62         5.83 o                         
   7   6   7         35.45         37.06         2.50 o                         
   8   6   7          4.96          5.77         1.31 o                         
   9   6   7          6.66         17.48         3.66 o                         
 -12   7   7          9.13          8.76         0.81 o                         
 -11   7   7          3.78          5.12         2.07 o                         
 -10   7   7         76.93         72.94         2.73 o                         
  -9   7   7          9.87          7.48         1.06 o                         
  -8   7   7        168.56        179.23         5.28 o                         
  -7   7   7         93.94        104.43         3.45 o                         
  -6   7   7         17.67         21.58         1.59 o                         
  -5   7   7         15.14         17.46         1.91 o                         
  -4   7   7         94.34         93.83         3.62 o                         
  -3   7   7        110.08        107.60         3.87 o                         
  -2   7   7        912.03        966.51        21.59 o                         
  -1   7   7        118.41        125.01         4.08 o                         
   0   7   7        266.35        274.29        12.08 o                         
   1   7   7        243.06        276.61         7.16 o                         
   2   7   7        533.33        589.95        14.84 o                         
   3   7   7        281.26        311.24         8.37 o                         
   4   7   7        251.96        271.32        12.79 o                         
   5   7   7          0.57          0.16         0.94 o                         
   6   7   7        188.89        201.69         7.86 o                         
   7   7   7          0.01         -1.15         1.15 o                         
   8   7   7         12.01          8.56         1.35 o                         
 -10   8   7          1.74          1.13         0.68 o                         
  -9   8   7          4.12          2.18         1.12 o                         
  -8   8   7         46.38         49.78         3.88 o                         
  -7   8   7         83.27         80.75         5.20 o                         
  -6   8   7        323.16        311.08        16.02 o                         
  -5   8   7        128.56        121.01         4.21 o                         
  -4   8   7          0.39         -0.26         0.87 o                         
  -3   8   7          0.18          0.56         0.99 o                         
  -2   8   7         21.06         19.94         1.49 o                         
  -1   8   7         18.20         13.34         1.96 o                         
   0   8   7         33.92         30.56         1.86 o                         
   1   8   7         48.15         47.05         2.53 o                         
   2   8   7        224.16        233.14         8.27 o                         
   3   8   7          1.36          1.60         0.79 o                         
   4   8   7          5.05          6.54         1.07 o                         
   5   8   7         49.63         53.36         2.40 o                         
   6   8   7         47.00         46.77         3.65 o                         
   7   8   7         54.85         57.92         2.89 o                         
  -9   9   7          0.03          0.85         0.60 o                         
  -8   9   7          0.26          0.00         0.85 o                         
  -7   9   7         16.83         12.05         1.35 o                         
  -6   9   7        299.44        310.30         9.58 o                         
  -5   9   7          0.15          1.35         0.89 o                         
  -4   9   7         26.11         21.28         2.40 o                         
  -3   9   7         97.97         94.39         3.53 o                         
  -2   9   7         24.13         23.56         1.78 o                         
  -1   9   7          7.65          8.62         2.10 o                         
   0   9   7         85.86         86.03         3.44 o                         
   1   9   7          6.49          6.79         1.02 o                         
   2   9   7        139.41        147.78         4.87 o                         
   3   9   7        180.76        183.14         5.75 o                         
   4   9   7        153.41        152.15         5.99 o                         
   5   9   7         74.93         79.79         3.59 o                         
  -6  10   7         95.16         92.26         5.08 o                         
  -5  10   7          5.44          7.33         1.13 o                         
  -4  10   7          5.88          5.92         1.13 o                         
  -3  10   7         21.01         16.63         1.69 o                         
  -2  10   7         10.64          7.33         1.13 o                         
  -1  10   7         39.69         34.40         2.82 o                         
   0  10   7          0.01          0.85         0.85 o                         
   1  10   7          2.19          2.54         1.13 o                         
   2  10   7         25.31         27.91         2.26 o                         
 -14   0   8        271.95        297.69        11.28 o                         
 -12   0   8         66.34         64.75         3.48 o                         
 -10   0   8          0.53          1.86         1.08 o                         
  -8   0   8        212.96        212.11         5.85 o                         
  -6   0   8        702.16        681.48        19.82 o                         
  -4   0   8       8531.88       8844.20       237.42 o                         
  -2   0   8       3987.06       4433.48       146.45 o                         
   0   0   8        183.29        146.75         8.75 o                         
   2   0   8        404.64        370.38        19.21 o                         
   4   0   8        204.84        229.56         7.53 o                         
   6   0   8        386.07        411.36        10.82 o                         
   8   0   8       1063.87       1090.04        26.37 o                         
  10   0   8          3.67          5.43         1.22 o                         
 -15   1   8          1.40          1.30         2.95 o                         
 -14   1   8         68.14         68.06         2.45 o                         
 -13   1   8         37.28         38.27         2.43 o                         
 -12   1   8         38.03         37.64         1.95 o                         
 -11   1   8         12.57         17.02         1.73 o                         
 -10   1   8        261.69        253.68         4.99 o                         
  -9   1   8         82.53         75.43         2.14 o                         
  -8   1   8          0.40          0.01         0.65 o                         
  -7   1   8        305.85        297.11         5.56 o                         
  -6   1   8         18.52         16.94         1.11 o                         
  -5   1   8         50.68         44.57         1.88 o                         
  -4   1   8        540.64        554.70        12.59 o                         
  -3   1   8        343.75        356.01         8.35 o                         
  -2   1   8          3.73          8.67         1.35 o                         
  -1   1   8        275.59        255.68         6.22 o                         
   0   1   8         56.88         57.75         3.37 o                         
   1   1   8         31.98         28.27         1.74 o                         
   2   1   8         31.59         42.71         2.21 o                         
   3   1   8       1414.03       1455.51        28.40 o                         
   4   1   8         67.82         60.54         2.12 o                         
   5   1   8        142.72        147.30         4.43 o                         
   6   1   8        129.43        131.57         3.47 o                         
   7   1   8        116.58        104.75         5.15 o                         
   8   1   8          4.05          3.26         0.84 o                         
   9   1   8          0.71          1.99         0.74 o                         
  10   1   8         46.24         41.17         2.22 o                         
  11   1   8         61.92         65.12         5.92 o                         
 -15   2   8          4.73          3.96         0.91 o                         
 -14   2   8         18.26         14.97         3.52 o                         
 -13   2   8         40.05         46.66         4.13 o                         
 -12   2   8         28.42         35.82         2.09 o                         
 -11   2   8        129.73        134.50         3.30 o                         
 -10   2   8         14.58         11.51         1.05 o                         
  -9   2   8        133.82        120.87         2.80 o                         
  -8   2   8        682.94        703.49        12.70 o                         
  -7   2   8         20.66         16.02         0.99 o                         
  -6   2   8       1257.60       1327.68        20.29 o                         
  -5   2   8        237.39        262.70         6.71 o                         
  -4   2   8        446.88        464.34         9.72 o                         
  -3   2   8        140.63        133.02         3.22 o                         
  -2   2   8          2.53         -0.23         0.89 o                         
  -1   2   8        826.71        867.85        17.43 o                         
   0   2   8        104.77        112.60         3.51 o                         
   1   2   8        130.41        141.39         5.78 o                         
   2   2   8        169.11        156.97         4.57 o                         
   3   2   8         17.47         17.96         1.30 o                         
   4   2   8        973.54        999.12        18.53 o                         
   5   2   8        190.85        177.63         4.75 o                         
   6   2   8          0.01         -0.24         0.95 o                         
   7   2   8          2.20         -0.34         1.28 o                         
   8   2   8         19.75         16.81         1.28 o                         
   9   2   8          9.90          8.65         0.96 o                         
  10   2   8         40.02         44.20         1.77 o                         
  11   2   8          0.59         -0.14         0.80 o                         
 -14   3   8         19.80         27.96         1.87 o                         
 -13   3   8          4.27          3.63         0.97 o                         
 -12   3   8         52.21         57.74         2.41 o                         
 -11   3   8         36.12         39.24         2.24 o                         
 -10   3   8         21.39         18.63         1.51 o                         
  -9   3   8         14.12         14.80         1.10 o                         
  -8   3   8        191.98        191.59         3.90 o                         
  -7   3   8        185.50        176.01         3.57 o                         
  -6   3   8         31.19         29.61         1.45 o                         
  -5   3   8        366.51        353.81         6.00 o                         
  -4   3   8        204.40        232.20         4.46 o                         
  -3   3   8        169.78        159.21         3.95 o                         
  -2   3   8        189.86        254.16         7.45 o                         
  -1   3   8        144.51        148.75         5.66 o                         
   0   3   8        768.18        820.75        18.22 o                         
   1   3   8        256.89        256.82         5.58 o                         
   2   3   8          3.14          4.09         1.09 o                         
   3   3   8        376.23        392.14         8.48 o                         
   4   3   8          7.34          5.69         1.26 o                         
   5   3   8          6.64          7.83         1.37 o                         
   6   3   8        151.62        149.46         6.18 o                         
   7   3   8          0.83          1.45         0.89 o                         
   8   3   8        158.90        152.61         4.79 o                         
   9   3   8        131.33        133.14         4.88 o                         
  10   3   8         20.53         16.19         1.16 o                         
 -14   4   8        132.35        123.66         3.14 o                         
 -13   4   8         20.74         14.76         1.17 o                         
 -12   4   8        111.03        104.77         3.04 o                         
 -11   4   8          0.00          0.00         0.75 o                         
 -10   4   8         92.07         95.55         3.81 o                         
  -9   4   8        155.15        156.58         7.25 o                         
  -8   4   8        231.07        236.31         5.43 o                         
  -7   4   8          5.52          4.14         0.83 o                         
  -6   4   8         78.88         82.84         4.11 o                         
  -5   4   8        274.67        304.51         5.73 o                         
  -4   4   8        161.17        180.21         5.15 o                         
  -3   4   8        769.65        828.44        14.56 o                         
  -2   4   8        243.11        255.59         5.50 o                         
  -1   4   8        676.80        739.40        15.09 o                         
   0   4   8         75.81         73.61         2.55 o                         
   1   4   8          0.83          0.29         1.24 o                         
   2   4   8         77.76         76.23         2.56 o                         
   3   4   8        126.11        120.97         4.49 o                         
   4   4   8        672.76        706.68        14.52 o                         
   5   4   8        444.41        461.14        10.11 o                         
   6   4   8        193.20        183.89         6.41 o                         
   7   4   8        245.29        254.83         9.76 o                         
   8   4   8         38.03         33.19         1.87 o                         
   9   4   8         48.70         46.76         3.38 o                         
  10   4   8          0.67          0.28         0.85 o                         
 -13   5   8          0.17         -0.42         0.65 o                         
 -12   5   8         50.75         52.46         1.82 o                         
 -11   5   8         60.92         62.04         2.33 o                         
 -10   5   8         32.35         29.36         1.67 o                         
  -9   5   8        244.09        247.99         9.14 o                         
  -8   5   8        104.01        107.83         3.02 o                         
  -7   5   8          2.84          2.77         0.88 o                         
  -6   5   8         83.33         74.76         2.51 o                         
  -5   5   8          7.09         11.63         1.20 o                         
  -4   5   8          0.93          2.14         0.96 o                         
  -3   5   8         41.95         44.50         2.25 o                         
  -2   5   8        236.89        217.62         5.66 o                         
  -1   5   8        145.71        137.89         3.77 o                         
   0   5   8         89.98         97.14         3.08 o                         
   1   5   8         76.05         83.91         2.82 o                         
   2   5   8          3.31          0.45         0.98 o                         
   3   5   8         27.63         27.17         1.58 o                         
   4   5   8          9.01         13.99         1.61 o                         
   5   5   8         23.79         24.61         1.81 o                         
   6   5   8        248.71        221.22        46.66 o                         
   7   5   8        196.63        207.45         7.04 o                         
   8   5   8        102.00         95.47         8.88 o                         
   9   5   8         12.55          9.59         1.69 o                         
 -13   6   8          0.29          3.38         1.41 o                         
 -12   6   8         23.54         20.28         1.46 o                         
 -11   6   8          3.83          4.85         0.70 o                         
 -10   6   8          9.42         12.14         0.93 o                         
  -9   6   8         69.47         64.12         2.57 o                         
  -8   6   8        343.85        353.23         7.81 o                         
  -7   6   8        394.78        413.78        12.05 o                         
  -6   6   8        139.56        159.54         4.20 o                         
  -5   6   8         65.85         66.87         5.13 o                         
  -4   6   8          4.40          1.06         1.02 o                         
  -3   6   8          1.59          1.73         1.27 o                         
  -2   6   8         30.45         31.22         1.67 o                         
  -1   6   8        618.23        631.79        14.25 o                         
   0   6   8         30.00         28.55         2.24 o                         
   1   6   8          0.73          3.33         1.10 o                         
   2   6   8         30.18         29.32         6.26 o                         
   3   6   8         45.46         49.65         4.66 o                         
   4   6   8          2.77          1.62         1.10 o                         
   5   6   8        256.52        280.54         7.60 o                         
   6   6   8          5.40          8.57         2.96 o                         
   7   6   8        126.00        133.73         6.78 o                         
   8   6   8         20.06         15.22         1.97 o                         
   9   6   8         13.70         11.84         1.41 o                         
 -11   7   8          8.91          5.34         0.72 o                         
 -10   7   8         37.90         33.06         2.00 o                         
  -9   7   8        102.64        102.38         3.23 o                         
  -8   7   8          7.71          8.02         1.04 o                         
  -7   7   8         96.77         96.04         3.66 o                         
  -6   7   8         80.89         84.66         3.38 o                         
  -5   7   8          0.55          0.52         1.22 o                         
  -4   7   8        141.79        137.57         8.89 o                         
  -3   7   8          0.24          2.61         2.02 o                         
  -2   7   8        195.75        211.00         8.73 o                         
  -1   7   8          0.39          0.20         1.68 o                         
   0   7   8          8.67          7.56         1.49 o                         
   1   7   8         88.70        102.60         3.99 o                         
   2   7   8         37.40         44.83         2.69 o                         
   3   7   8        481.58        523.00        15.27 o                         
   4   7   8         27.75         32.29         2.56 o                         
   5   7   8         57.03         65.76         2.90 o                         
   6   7   8        176.04        191.08        13.97 o                         
   7   7   8         20.84         22.07         4.37 o                         
 -10   8   8          3.71          4.79         0.80 o                         
  -9   8   8         11.85         10.37         1.98 o                         
  -8   8   8         58.60         60.34         4.72 o                         
  -7   8   8         24.05         24.30         2.32 o                         
  -6   8   8        165.03        168.56         5.14 o                         
  -5   8   8         22.54         26.79         1.71 o                         
  -4   8   8        111.73        112.58         3.87 o                         
  -3   8   8         13.95         11.60         1.29 o                         
  -2   8   8         31.23         31.16         1.81 o                         
  -1   8   8         61.20         59.23         2.90 o                         
   0   8   8         23.42         22.85         1.58 o                         
   1   8   8         20.78         19.79         1.65 o                         
   2   8   8        139.04        142.35         4.92 o                         
   3   8   8          0.18         -0.78         0.78 o                         
   4   8   8          3.63          3.34         0.89 o                         
   5   8   8         49.57         51.60         3.95 o                         
   6   8   8         17.21         15.28         1.49 o                         
  -8   9   8         82.71         75.60         4.23 o                         
  -7   9   8        157.53        159.16         8.47 o                         
  -6   9   8          0.09         -0.31         1.14 o                         
  -5   9   8          4.18          1.63         1.61 o                         
  -4   9   8          1.25          4.04         1.26 o                         
  -3   9   8          2.18          0.89         0.85 o                         
  -2   9   8         11.92         10.47         1.41 o                         
  -1   9   8         60.32         63.25         3.25 o                         
   0   9   8          6.55          6.17         1.27 o                         
   1   9   8          2.43          3.34         1.19 o                         
   2   9   8         79.22         75.83         2.90 o                         
   3   9   8        236.80        260.46         9.55 o                         
   4   9   8          0.46          2.11         1.00 o                         
  -5  10   8          0.08         -0.56         0.85 o                         
  -4  10   8        148.17        137.17         7.06 o                         
  -3  10   8         27.72         31.30         2.54 o                         
  -2  10   8          9.41         12.97         1.41 o                         
  -1  10   8         51.28         57.53         3.38 o                         
   0  10   8         19.34         19.74         1.97 o                         
 -15   0   9         93.64         93.38         5.92 o                         
 -13   0   9          0.49          0.04         1.41 o                         
 -11   0   9        132.40        147.28         5.19 o                         
  -9   0   9         22.07         21.04         2.52 o                         
  -7   0   9        221.35        211.87         6.43 o                         
  -5   0   9        256.71        275.97        10.31 o                         
  -3   0   9       3706.36       4041.25       111.50 o                         
  -1   0   9         55.28         77.60         3.69 o                         
   1   0   9        629.53        605.04        17.30 o                         
   3   0   9        287.10        279.24         8.83 o                         
   5   0   9        142.40        127.27         4.30 o                         
   7   0   9       1135.83       1200.12        29.11 o                         
   9   0   9         26.25         19.94         3.25 o                         
 -15   1   9         32.01         34.52         2.68 o                         
 -14   1   9         38.28         36.22         2.22 o                         
 -13   1   9         55.77         61.06         2.93 o                         
 -12   1   9         45.73         46.44         2.72 o                         
 -11   1   9        163.67        159.93         5.61 o                         
 -10   1   9        127.38        113.35         2.88 o                         
  -9   1   9         39.88         30.17         1.41 o                         
  -8   1   9        309.48        288.63         5.49 o                         
  -7   1   9         92.25         90.59         2.26 o                         
  -6   1   9          0.38          2.02         0.70 o                         
  -5   1   9        156.44        164.45         3.71 o                         
  -4   1   9        181.48        183.21         4.65 o                         
  -3   1   9         41.56         44.50         1.80 o                         
  -2   1   9       1649.74       1662.19        29.90 o                         
  -1   1   9         90.09         93.87         3.00 o                         
   0   1   9        164.85        154.83         4.88 o                         
   1   1   9        512.96        549.45        15.21 o                         
   2   1   9        178.10        164.85         4.13 o                         
   3   1   9        323.06        310.76         6.48 o                         
   4   1   9        307.96        297.44         6.77 o                         
   5   1   9        162.01        165.16         4.01 o                         
   6   1   9        112.97        105.81         2.97 o                         
   7   1   9         90.71         93.84         2.58 o                         
   8   1   9         28.23         30.37         1.41 o                         
   9   1   9        190.29        193.63         5.17 o                         
  10   1   9          2.54          2.96         1.00 o                         
 -15   2   9          2.48          2.88         0.88 o                         
 -14   2   9         25.38         30.73         1.94 o                         
 -13   2   9          5.93          7.11         1.49 o                         
 -12   2   9         85.44         86.84         3.04 o                         
 -11   2   9          0.71          1.39         0.78 o                         
 -10   2   9         46.67         54.80         2.23 o                         
  -9   2   9          6.43          6.97         0.89 o                         
  -8   2   9          1.86          2.30         0.78 o                         
  -7   2   9         69.84         65.60         2.13 o                         
  -6   2   9          0.95          0.29         0.67 o                         
  -5   2   9          3.60          2.95         0.79 o                         
  -4   2   9          0.50          0.61         0.83 o                         
  -3   2   9        300.61        337.45         6.96 o                         
  -2   2   9         87.01         93.51         2.64 o                         
  -1   2   9         64.31         70.71         2.62 o                         
   0   2   9        228.24        219.72         5.36 o                         
   1   2   9          1.99          2.27         0.89 o                         
   2   2   9         17.20         18.89         1.44 o                         
   3   2   9        157.39        167.31         6.03 o                         
   4   2   9         51.44         52.47         2.31 o                         
   5   2   9        650.51        668.68        12.77 o                         
   6   2   9         30.15         27.28         2.23 o                         
   7   2   9        139.92        142.29         4.73 o                         
   8   2   9         12.00         14.65         1.27 o                         
   9   2   9         28.41         29.74         1.74 o                         
  10   2   9          0.54          1.97         1.41 o                         
 -14   3   9         29.32         34.50         2.57 o                         
 -13   3   9          0.80          1.48         1.14 o                         
 -12   3   9          1.97          0.97         0.82 o                         
 -11   3   9        137.27        153.98         3.70 o                         
 -10   3   9        183.45        186.48         5.31 o                         
  -9   3   9         45.77         48.32         2.21 o                         
  -8   3   9         14.91         11.20         1.27 o                         
  -7   3   9          0.39          0.14         0.69 o                         
  -6   3   9         27.83         26.76         1.44 o                         
  -5   3   9         91.30         95.91         2.50 o                         
  -4   3   9          1.81          3.45         0.78 o                         
  -3   3   9        225.43        212.32         4.01 o                         
  -2   3   9        191.25        173.23         3.85 o                         
  -1   3   9          2.35          1.85         0.91 o                         
   0   3   9       1578.10       1596.17        34.18 o                         
   1   3   9        347.28        339.30        13.54 o                         
   2   3   9        527.26        570.03        15.66 o                         
   3   3   9        120.36        117.92         3.39 o                         
   4   3   9        274.80        263.86         6.18 o                         
   5   3   9          7.59          7.45         1.18 o                         
   6   3   9         23.47         20.38         1.64 o                         
   7   3   9         30.49         32.04         1.93 o                         
   8   3   9        236.30        240.78         7.09 o                         
   9   3   9         43.38         41.67         2.03 o                         
  10   3   9         10.50          7.33         1.69 o                         
 -14   4   9         40.21         50.58         6.20 o                         
 -13   4   9          0.54         -0.26         1.06 o                         
 -12   4   9         97.00        109.67         2.98 o                         
 -11   4   9          1.21          2.50         0.78 o                         
 -10   4   9         20.59         17.88         1.47 o                         
  -9   4   9          6.28          6.39         1.57 o                         
  -8   4   9         52.62         49.05         2.40 o                         
  -7   4   9         37.91         36.56         1.54 o                         
  -6   4   9        195.03        192.42         4.47 o                         
  -5   4   9         95.46        103.19         2.75 o                         
  -4   4   9        591.64        601.29        10.49 o                         
  -3   4   9         22.48         20.69         1.40 o                         
  -2   4   9         63.37         67.26         2.36 o                         
  -1   4   9         31.14         34.21         1.89 o                         
   0   4   9        388.42        416.25        10.00 o                         
   1   4   9         38.67         38.27         2.19 o                         
   2   4   9        251.09        234.04         7.08 o                         
   3   4   9          1.12          0.72         1.34 o                         
   4   4   9        120.40        124.82         6.75 o                         
   5   4   9        208.63        215.02         5.81 o                         
   6   4   9         18.06         20.14         1.60 o                         
   7   4   9          1.36          3.69         1.07 o                         
   8   4   9        157.92        157.81         5.66 o                         
   9   4   9          5.35          1.49         1.81 o                         
 -13   5   9         10.33         14.20         1.04 o                         
 -12   5   9         59.66         65.86         2.34 o                         
 -11   5   9          3.45          2.33         0.88 o                         
 -10   5   9          0.18         -0.80         0.89 o                         
  -9   5   9          4.37          5.56         0.89 o                         
  -8   5   9          0.45         -0.65         2.08 o                         
  -7   5   9         80.14         76.44         5.56 o                         
  -6   5   9         37.55         40.51         2.06 o                         
  -5   5   9        629.46        633.21        14.04 o                         
  -4   5   9         33.65         36.29         1.72 o                         
  -3   5   9        192.56        192.34         6.20 o                         
  -2   5   9        409.89        422.52        12.56 o                         
  -1   5   9        125.43        127.40         3.77 o                         
   0   5   9          8.86          8.75         1.09 o                         
   1   5   9        221.94        229.39         5.40 o                         
   2   5   9          0.37          0.84         1.00 o                         
   3   5   9         11.42         12.50         1.95 o                         
   4   5   9         16.38         12.65         2.20 o                         
   5   5   9        100.90        116.63         7.83 o                         
   6   5   9         10.42          9.01         1.79 o                         
   7   5   9        134.10        119.61         7.33 o                         
   8   5   9          7.63          5.92         1.41 o                         
   9   5   9        102.79         98.71         3.89 o                         
 -12   6   9         90.27         96.87         3.41 o                         
 -11   6   9         33.91         31.58         1.39 o                         
 -10   6   9         54.19         53.66         3.17 o                         
  -9   6   9          2.20          2.86         0.81 o                         
  -8   6   9         18.28         15.56         1.51 o                         
  -7   6   9         68.39         69.35         2.77 o                         
  -6   6   9         31.57         30.81         1.85 o                         
  -5   6   9        251.26        250.95         7.93 o                         
  -4   6   9        186.13        197.27         8.94 o                         
  -3   6   9         14.64         12.00         1.33 o                         
  -2   6   9         11.23         10.95         1.52 o                         
  -1   6   9        140.19        156.44         4.31 o                         
   0   6   9        294.09        302.91         8.70 o                         
   1   6   9         18.24          9.50         3.43 o                         
   2   6   9        121.80         83.04        25.04 o                         
   3   6   9          9.31         12.83         3.34 o                         
   4   6   9        361.57        309.34       132.23 o                         
   5   6   9         18.05         17.31         2.17 o                         
   6   6   9          2.43         -0.35         5.07 o                         
   7   6   9          5.35          3.10         1.13 o                         
   8   6   9         87.47         79.84         4.51 o                         
 -11   7   9         41.35         42.94         1.99 o                         
 -10   7   9         31.92         26.26         5.36 o                         
  -9   7   9         58.97         54.55         2.17 o                         
  -8   7   9        113.88        106.70         4.36 o                         
  -7   7   9         13.93          8.85         1.37 o                         
  -6   7   9        108.30        115.59         4.06 o                         
  -5   7   9        233.63        231.88         8.88 o                         
  -4   7   9         49.33         51.03         2.77 o                         
  -3   7   9        360.92        380.22        15.57 o                         
  -2   7   9        209.04        214.87         5.64 o                         
  -1   7   9         36.49         38.30         2.15 o                         
   0   7   9        159.12        135.26        34.58 o                         
   1   7   9        227.02        253.30         8.07 o                         
   2   7   9        273.96        269.94        12.09 o                         
   3   7   9         42.41         46.49         2.72 o                         
   4   7   9         16.92         22.84         3.38 o                         
   5   7   9         79.97         96.76         5.16 o                         
   6   7   9          2.16          2.70         2.26 o                         
   7   7   9          7.75          7.89         1.13 o                         
  -9   8   9        174.09        176.41         6.12 o                         
  -8   8   9          0.37         -0.77         0.77 o                         
  -7   8   9         21.06         19.76         1.39 o                         
  -6   8   9         20.56         18.96         1.81 o                         
  -5   8   9        113.59        112.22         5.13 o                         
  -4   8   9        143.80        147.32         6.86 o                         
  -3   8   9          0.95         -0.22         0.91 o                         
  -2   8   9          8.37          5.55         1.11 o                         
  -1   8   9         27.40         24.40         9.14 o                         
   0   8   9         21.22         19.74         2.82 o                         
   1   8   9        205.26        221.67         6.99 o                         
   2   8   9          3.96          7.08         0.99 o                         
   3   8   9        135.10        145.25         4.71 o                         
   4   8   9         16.56         17.40         1.49 o                         
   5   8   9         18.95         13.83         2.54 o                         
  -7   9   9          1.01          1.97         1.13 o                         
  -6   9   9          7.37          9.92         1.51 o                         
  -5   9   9         26.56         24.86         1.53 o                         
  -4   9   9         12.78         12.00         1.57 o                         
  -3   9   9         47.26         43.46         2.60 o                         
  -2   9   9         58.75         55.50         2.85 o                         
  -1   9   9          7.15          8.06         1.27 o                         
   0   9   9          9.20          7.96         1.27 o                         
   1   9   9          0.91         -1.31         1.69 o                         
   2   9   9          3.53          4.79         1.41 o                         
   3   9   9         34.15         41.73         3.10 o                         
 -14   0  10        146.60        157.45         9.03 o                         
 -12   0  10        295.41        383.59        24.14 o                         
 -10   0  10        312.56        296.17         8.69 o                         
  -8   0  10        128.68        127.42         4.65 o                         
  -6   0  10        116.27        120.18         3.84 o                         
  -4   0  10        186.78        159.88         6.17 o                         
  -2   0  10        966.29        945.36        26.71 o                         
   0   0  10        347.59        340.40         9.05 o                         
   2   0  10        483.95        485.34        12.44 o                         
   4   0  10        238.27        217.56         7.65 o                         
   6   0  10        552.64        518.01        15.65 o                         
   8   0  10         55.86         62.00         3.32 o                         
  10   0  10         45.46         40.61         3.10 o                         
 -14   1  10         90.60         99.28         4.37 o                         
 -13   1  10         31.63         36.76         2.27 o                         
 -12   1  10          3.18          1.28         1.42 o                         
 -11   1  10          4.08          2.92         1.07 o                         
 -10   1  10         27.47         28.73         1.62 o                         
  -9   1  10         79.94         77.47         2.38 o                         
  -8   1  10         42.41         39.71         1.71 o                         
  -7   1  10        719.23        736.34        11.81 o                         
  -6   1  10          0.54          0.14         0.71 o                         
  -5   1  10          7.01          5.85         0.78 o                         
  -4   1  10        244.19        244.14         4.68 o                         
  -3   1  10          1.35          0.11         0.77 o                         
  -2   1  10        468.95        480.26         8.28 o                         
  -1   1  10         84.36         88.35         2.57 o                         
   0   1  10         23.72         24.18         1.64 o                         
   1   1  10        533.35        545.32        11.32 o                         
   2   1  10        133.90        140.23         3.85 o                         
   3   1  10        214.44        226.42         5.40 o                         
   4   1  10          3.42          2.58         0.92 o                         
   5   1  10         26.20         25.49         1.81 o                         
   6   1  10         85.07         84.66         2.75 o                         
   7   1  10         11.57         10.89         1.36 o                         
   8   1  10          0.24          0.47         0.97 o                         
   9   1  10        208.48        202.78         7.76 o                         
  10   1  10          0.23          0.70         0.99 o                         
 -14   2  10          3.68          2.58         0.91 o                         
 -13   2  10          7.26          9.03         1.19 o                         
 -12   2  10         30.94         30.60         3.89 o                         
 -11   2  10         87.02         81.77         3.44 o                         
 -10   2  10         24.00         27.57         1.52 o                         
  -9   2  10         96.84         88.41         3.27 o                         
  -8   2  10        171.62        176.14         3.85 o                         
  -7   2  10         35.54         31.75         1.57 o                         
  -6   2  10         40.20         34.77         1.44 o                         
  -5   2  10          2.34          3.20         0.76 o                         
  -4   2  10        227.26        217.58         4.32 o                         
  -3   2  10        196.56        196.94         4.24 o                         
  -2   2  10         60.58         67.03         2.35 o                         
  -1   2  10        319.00        318.38         7.08 o                         
   0   2  10         20.74         17.88         1.27 o                         
   1   2  10        146.80        153.43         4.50 o                         
   2   2  10        901.92        830.21        19.22 o                         
   3   2  10        235.95        214.64         5.43 o                         
   4   2  10        174.24        164.10         6.98 o                         
   5   2  10         22.38         25.61         1.56 o                         
   6   2  10          7.15          3.85         1.30 o                         
   7   2  10          2.10          0.87         0.85 o                         
   8   2  10         34.24         38.09         1.88 o                         
   9   2  10          0.20         -0.78         1.18 o                         
 -14   3  10         15.78         13.25         1.97 o                         
 -13   3  10         31.24         32.19         2.05 o                         
 -12   3  10          9.87          9.78         1.00 o                         
 -11   3  10         75.29         85.02         2.46 o                         
 -10   3  10        124.44        134.55         5.02 o                         
  -9   3  10          0.68         -0.24         1.06 o                         
  -8   3  10         65.21         62.44         2.07 o                         
  -7   3  10         68.10         62.85         2.15 o                         
  -6   3  10         23.75         20.58         1.27 o                         
  -5   3  10          4.32          2.28         0.86 o                         
  -4   3  10         59.68         70.38         2.18 o                         
  -3   3  10        450.31        426.82        15.26 o                         
  -2   3  10        204.23        208.21         5.80 o                         
  -1   3  10        149.65        157.81         7.61 o                         
   0   3  10          3.20          2.46         1.00 o                         
   1   3  10        411.66        384.22        10.08 o                         
   2   3  10         23.98         29.66         1.69 o                         
   3   3  10         21.53         21.57         1.44 o                         
   4   3  10         69.32         62.56         2.86 o                         
   5   3  10         67.60         74.12         2.92 o                         
   6   3  10         98.36        103.42         3.54 o                         
   7   3  10         34.88         32.48         1.94 o                         
   8   3  10         44.71         44.07         1.78 o                         
   9   3  10          1.24         -0.53         0.86 o                         
 -13   4  10         74.81         87.00         4.08 o                         
 -12   4  10          6.75          3.47         0.93 o                         
 -11   4  10          1.67          4.19         0.73 o                         
 -10   4  10          3.95          3.52         0.79 o                         
  -9   4  10         74.83         73.46         2.37 o                         
  -8   4  10          0.64          0.33         1.03 o                         
  -7   4  10        213.14        223.42         4.96 o                         
  -6   4  10         13.35         12.18         1.88 o                         
  -5   4  10          4.19          4.05         0.97 o                         
  -4   4  10        621.22        609.69        11.19 o                         
  -3   4  10         20.57         21.43         1.31 o                         
  -2   4  10         69.79         75.97         2.60 o                         
  -1   4  10        877.54        821.45        44.57 o                         
   0   4  10         53.95         48.96         3.13 o                         
   1   4  10         28.50         20.65         1.75 o                         
   2   4  10          6.00          5.35         1.22 o                         
   3   4  10         19.54         19.00         1.74 o                         
   4   4  10          0.12          0.06         0.93 o                         
   5   4  10        670.49        688.39        17.79 o                         
   6   4  10         20.98         19.67         1.81 o                         
   7   4  10          1.03          1.46         1.25 o                         
   8   4  10          0.25         -0.42         1.69 o                         
 -13   5  10         10.54         13.03         1.65 o                         
 -12   5  10          4.80          7.01         1.10 o                         
 -11   5  10          9.33          9.22         1.04 o                         
 -10   5  10         69.27         62.85         2.79 o                         
  -9   5  10         76.00         75.67         2.72 o                         
  -8   5  10         48.56         44.92         2.17 o                         
  -7   5  10          1.03          0.88         0.86 o                         
  -6   5  10        107.69        101.98         3.41 o                         
  -5   5  10          7.97          7.65         1.44 o                         
  -4   5  10        211.36        211.34         5.32 o                         
  -3   5  10        194.94        190.69         4.30 o                         
  -2   5  10        229.66        256.00         7.54 o                         
  -1   5  10         98.43         93.92         3.22 o                         
   0   5  10          8.10          6.75         1.07 o                         
   1   5  10         14.53         15.11         1.57 o                         
   2   5  10          4.11          4.49         1.27 o                         
   3   5  10          4.02          1.30         2.46 o                         
   4   5  10        232.65        251.18         9.78 o                         
   5   5  10          2.42          3.43         1.13 o                         
   6   5  10         64.50         67.51         3.49 o                         
   7   5  10          2.24          0.00         1.13 o                         
   8   5  10         41.09         31.87         3.10 o                         
 -12   6  10          4.49          3.66         1.41 o                         
 -11   6  10          0.20          0.49         0.70 o                         
 -10   6  10         81.98         91.13         3.86 o                         
  -9   6  10        134.55        143.36         6.40 o                         
  -8   6  10        188.82        206.35         7.37 o                         
  -7   6  10          4.76          7.50         1.00 o                         
  -6   6  10          1.91          2.14         0.93 o                         
  -5   6  10         54.48         57.14         2.47 o                         
  -4   6  10         61.67         56.32         2.80 o                         
  -3   6  10         60.53         60.04         2.47 o                         
  -2   6  10        106.68        107.58         3.41 o                         
  -1   6  10         66.33         59.64         2.45 o                         
   0   6  10        188.44        187.58         5.82 o                         
   2   6  10        405.08        212.54       134.37 o                         
   3   6  10        217.92        173.76        74.92 o                         
   4   6  10         84.48         92.14         4.88 o                         
   5   6  10        115.13        138.79         8.18 o                         
   6   6  10         49.42         59.78         4.23 o                         
   7   6  10         96.01         87.74         4.80 o                         
 -10   7  10          5.80          2.85         0.99 o                         
  -9   7  10         64.25         68.35         3.57 o                         
  -8   7  10         79.01         72.39         3.01 o                         
  -7   7  10         46.04         44.22         3.22 o                         
  -6   7  10          1.14          0.96         0.83 o                         
  -5   7  10          2.01          1.73         0.87 o                         
  -4   7  10          7.27          5.56         1.14 o                         
  -3   7  10         61.76         66.15         2.78 o                         
  -2   7  10         81.96         94.52         4.46 o                         
  -1   7  10         12.91         11.07         1.26 o                         
   0   7  10         96.75         97.17        21.08 o                         
   1   7  10        429.92        463.15        13.41 o                         
   2   7  10          1.53          4.49         1.55 o                         
   3   7  10        255.70        266.12        10.17 o                         
   4   7  10         24.29         26.34         2.17 o                         
   5   7  10          0.15          1.41         1.13 o                         
   6   7  10         69.67         66.63         2.97 o                         
  -9   8  10          7.55          5.36         1.13 o                         
  -8   8  10         25.13         22.92         2.68 o                         
  -7   8  10         17.80         19.15         1.40 o                         
  -6   8  10         40.71         46.07         3.55 o                         
  -5   8  10         20.68         18.83         1.45 o                         
  -4   8  10          0.61          0.73         0.85 o                         
  -3   8  10         30.84         35.27         2.11 o                         
  -2   8  10         31.43         36.64         2.52 o                         
  -1   8  10         85.32        101.11         6.49 o                         
   0   8  10          4.73          5.49         1.08 o                         
   1   8  10         17.50         19.56         1.56 o                         
   2   8  10        332.21        361.34        14.97 o                         
   3   8  10         35.31         40.09         2.40 o                         
   4   8  10          5.51          4.23         1.41 o                         
  -6   9  10         31.90         25.10         2.82 o                         
  -5   9  10          4.61          6.17         1.25 o                         
  -4   9  10          0.30          1.01         1.55 o                         
  -3   9  10         42.27         50.73         3.67 o                         
  -2   9  10         28.46         31.56         3.52 o                         
  -1   9  10         92.64         92.52         5.64 o                         
   0   9  10          6.31          2.26         1.41 o                         
   1   9  10         23.27         24.53         2.54 o                         
 -13   0  11         36.62         34.12         3.38 o                         
 -11   0  11          1.33          0.23         1.58 o                         
  -9   0  11        260.40        287.13         8.37 o                         
  -7   0  11         75.61         79.40         3.34 o                         
  -5   0  11        815.13        879.54        31.29 o                         
  -3   0  11       1848.34       1863.77        39.81 o                         
  -1   0  11        681.15        719.72        17.90 o                         
   1   0  11        696.96        685.30        20.03 o                         
   3   0  11        659.24        662.51        23.89 o                         
   5   0  11        495.77        514.09        29.06 o                         
   7   0  11        122.05        115.16         4.76 o                         
   9   0  11         15.34         11.28         1.69 o                         
 -14   1  11         49.55         44.66         5.08 o                         
 -13   1  11          7.03          5.87         1.41 o                         
 -12   1  11         30.62         26.34         2.17 o                         
 -11   1  11          1.51          0.32         1.43 o                         
 -10   1  11          0.82          1.24         0.89 o                         
  -9   1  11        181.82        173.28         4.46 o                         
  -8   1  11        450.14        438.94         7.88 o                         
  -7   1  11         33.13         30.85         1.64 o                         
  -6   1  11         19.48         21.49         1.15 o                         
  -5   1  11          1.81          1.17         0.91 o                         
  -4   1  11       1508.80       1584.79        25.44 o                         
  -3   1  11         30.84         28.59         1.45 o                         
  -2   1  11        196.36        178.62         4.55 o                         
  -1   1  11        105.12        102.81         2.91 o                         
   0   1  11         35.80         34.48         1.65 o                         
   1   1  11         52.78         46.90         1.88 o                         
   2   1  11        313.13        303.30         6.35 o                         
   3   1  11         38.05         33.28         1.63 o                         
   4   1  11         71.86         71.35         2.70 o                         
   5   1  11         16.83         16.75         1.36 o                         
   6   1  11        168.72        177.94         4.85 o                         
   7   1  11         20.76         23.28         1.91 o                         
   8   1  11          0.55          1.14         0.86 o                         
   9   1  11          0.10          0.42         0.80 o                         
 -14   2  11          8.35         11.56         1.69 o                         
 -13   2  11          6.04          6.90         2.40 o                         
 -12   2  11        177.16        196.20         6.39 o                         
 -11   2  11        100.02        112.46         3.53 o                         
 -10   2  11        352.48        374.53        10.53 o                         
  -9   2  11        357.55        366.81         7.16 o                         
  -8   2  11          8.84         10.40         1.00 o                         
  -7   2  11        448.54        449.87         8.00 o                         
  -6   2  11          0.25         -0.26         0.84 o                         
  -5   2  11          9.14          6.09         0.94 o                         
  -4   2  11        572.75        566.80        10.38 o                         
  -3   2  11        450.66        445.25         8.34 o                         
  -2   2  11        111.82        110.81         3.29 o                         
  -1   2  11          4.44          4.07         0.89 o                         
   0   2  11        567.90        557.93        15.55 o                         
   1   2  11        255.45        257.20         6.01 o                         
   2   2  11         64.32         68.40         2.53 o                         
   3   2  11        215.13        229.60         5.48 o                         
   4   2  11         87.48         92.56         3.32 o                         
   5   2  11        590.14        601.61        14.64 o                         
   6   2  11         24.79         19.33         1.30 o                         
   7   2  11          3.31          6.11         0.95 o                         
   8   2  11        146.52        149.50         9.96 o                         
 -13   3  11          0.91         -0.15         1.20 o                         
 -12   3  11          2.27          0.01         0.88 o                         
 -11   3  11         36.66         41.15         1.86 o                         
 -10   3  11        282.19        265.33         7.42 o                         
  -9   3  11         19.87         14.79         1.19 o                         
  -8   3  11        401.92        393.59        12.81 o                         
  -7   3  11         12.62         22.49         1.57 o                         
  -6   3  11         46.45         55.63         2.34 o                         
  -5   3  11        314.25        291.31         6.74 o                         
  -4   3  11          1.38          0.52         0.90 o                         
  -3   3  11          2.24          0.23         1.03 o                         
  -2   3  11         31.84         33.89         1.80 o                         
  -1   3  11        357.48        324.10         6.89 o                         
   0   3  11        244.28        212.55         6.73 o                         
   1   3  11          5.38          7.22         1.16 o                         
   2   3  11        290.83        263.55         6.17 o                         
   3   3  11        196.34        207.39         5.08 o                         
   4   3  11         10.43         11.92         1.15 o                         
   5   3  11         89.37         87.76         3.64 o                         
   6   3  11         12.30          7.23         2.32 o                         
   7   3  11        100.80         89.62         3.57 o                         
   8   3  11         83.98         75.70         3.29 o                         
 -13   4  11          7.29          6.63         0.95 o                         
 -12   4  11          1.95          4.38         1.12 o                         
 -11   4  11         77.34         82.82         2.79 o                         
 -10   4  11         16.33         13.45         1.44 o                         
  -9   4  11          0.07          1.04         0.90 o                         
  -8   4  11         40.53         34.60         1.79 o                         
  -7   4  11         20.25         14.94         1.34 o                         
  -6   4  11        432.62        419.23        13.33 o                         
  -5   4  11         47.52         42.87         2.72 o                         
  -4   4  11        172.83        148.82         4.06 o                         
  -3   4  11        313.69        317.56         8.25 o                         
  -2   4  11         86.67         75.52         2.86 o                         
  -1   4  11          0.56          0.00         1.02 o                         
   0   4  11         61.51         58.36         3.17 o                         
   1   4  11         14.09         15.77         1.55 o                         
   2   4  11         16.97         13.80         1.41 o                         
   3   4  11         99.04        102.91         3.54 o                         
   4   4  11         17.40         21.59         1.76 o                         
   5   4  11        115.97        117.89         5.74 o                         
   6   4  11         38.16         42.83         2.47 o                         
   7   4  11        221.68        229.38         6.89 o                         
   8   4  11         68.63         56.70         4.51 o                         
 -12   5  11         23.18         25.42         2.32 o                         
 -11   5  11          8.89          9.74         1.01 o                         
 -10   5  11         17.54         14.50         1.54 o                         
  -9   5  11         28.15         23.53         1.98 o                         
  -8   5  11         31.43         36.21         3.11 o                         
  -7   5  11          3.71          4.58         0.95 o                         
  -6   5  11          5.83          3.43         0.96 o                         
  -5   5  11        225.39        242.01        10.92 o                         
  -4   5  11          1.58          3.87         1.19 o                         
  -3   5  11         40.65         49.18         4.42 o                         
  -2   5  11        314.86        348.11        13.76 o                         
  -1   5  11        289.09        287.68        14.85 o                         
   0   5  11          5.86          4.47         1.11 o                         
   1   5  11         25.44         31.63         2.65 o                         
   2   5  11          6.10          6.68         1.20 o                         
   3   5  11        261.98        280.27        11.45 o                         
   4   5  11         54.81         54.91         3.34 o                         
   5   5  11         63.33         56.46         4.23 o                         
   6   5  11         40.73         29.16         2.18 o                         
   7   5  11        196.77        189.74         9.88 o                         
 -11   6  11          2.30          3.76         1.04 o                         
 -10   6  11        126.74        134.65         4.61 o                         
  -9   6  11         26.92         25.91         1.49 o                         
  -8   6  11        144.25        157.15         4.30 o                         
  -7   6  11         26.94         20.50         1.59 o                         
  -6   6  11        184.44        191.49         9.50 o                         
  -5   6  11         32.91         28.02         1.86 o                         
  -4   6  11          0.39          0.61         0.86 o                         
  -3   6  11        112.33        103.91         6.24 o                         
  -2   6  11         76.22         74.42        12.27 o                         
  -1   6  11          0.03         -0.69         0.84 o                         
   0   6  11         13.15         13.62         2.05 o                         
   1   6  11          0.75          2.19         1.38 o                         
   2   6  11        422.24        379.56        70.81 o                         
   4   6  11          0.07         -1.13         1.13 o                         
   5   6  11         23.23         27.91         2.54 o                         
   6   6  11        100.65        104.08         4.37 o                         
 -10   7  11          4.14          0.85         1.40 o                         
  -9   7  11         75.04         75.26         3.69 o                         
  -8   7  11        121.75        131.85         8.87 o                         
  -7   7  11        110.50        117.51         5.23 o                         
  -6   7  11         39.03         41.13         2.00 o                         
  -5   7  11          8.41          8.52         1.12 o                         
  -4   7  11          9.13         10.68         1.20 o                         
  -3   7  11          9.99          7.77         2.16 o                         
  -2   7  11         32.93         42.33         2.43 o                         
  -1   7  11         10.35          7.57         2.67 o                         
   0   7  11         12.99         12.65         2.87 o                         
   1   7  11          5.34          4.12         1.41 o                         
   2   7  11          0.81          2.95         0.98 o                         
   3   7  11        156.90        176.64         9.59 o                         
   4   7  11         77.83         93.93         5.92 o                         
  -8   8  11         11.28         10.46         1.51 o                         
  -7   8  11         13.32          8.39         1.97 o                         
  -6   8  11         17.22         14.05         1.69 o                         
  -5   8  11         19.46         18.08         1.94 o                         
  -4   8  11         47.29         60.02         4.98 o                         
  -3   8  11          4.39          5.87         1.20 o                         
  -2   8  11          0.11          1.76         2.11 o                         
  -1   8  11         24.44         29.04         3.10 o                         
   0   8  11         45.39         53.01         4.23 o                         
   1   8  11          3.40          1.41         1.13 o                         
   2   8  11         10.03         12.69         1.97 o                         
  -2   9  11         48.42         46.53         3.67 o                         
 -14   0  12         19.97         15.79         1.97 o                         
 -12   0  12          1.21          0.85         1.41 o                         
 -10   0  12         74.26         68.82         3.43 o                         
  -8   0  12          0.72          0.63         1.26 o                         
  -6   0  12        290.46        298.28         7.60 o                         
  -4   0  12       2647.63       2510.08        53.19 o                         
  -2   0  12       1859.42       1915.60        52.86 o                         
   0   0  12        358.67        369.54        11.68 o                         
   2   0  12          4.88          6.67         1.48 o                         
   4   0  12        164.26        164.23         6.12 o                         
   6   0  12         31.58         32.71         2.33 o                         
   8   0  12         29.61         25.38         2.54 o                         
 -14   1  12         72.94         82.93         4.80 o                         
 -13   1  12         19.59         23.40         2.82 o                         
 -12   1  12         12.87         12.97         1.52 o                         
 -11   1  12         79.07         78.75         3.04 o                         
 -10   1  12          0.02          0.57         0.82 o                         
  -9   1  12         21.34         27.74         1.42 o                         
  -8   1  12        128.66        117.95         3.40 o                         
  -7   1  12        372.92        365.40         6.38 o                         
  -6   1  12        252.42        250.06         4.69 o                         
  -5   1  12          9.49         11.67         1.00 o                         
  -4   1  12        593.13        613.05        10.60 o                         
  -3   1  12         95.79         99.02         2.86 o                         
  -2   1  12         30.28         33.22         1.80 o                         
  -1   1  12        293.15        296.12         6.26 o                         
   0   1  12        385.07        374.68         7.63 o                         
   1   1  12        746.72        727.89        15.07 o                         
   2   1  12        177.88        167.22         5.07 o                         
   3   1  12          5.83          6.13         1.02 o                         
   4   1  12         60.69         58.73         2.36 o                         
   5   1  12          1.94          2.38         1.11 o                         
   6   1  12         13.71         13.00         1.13 o                         
   7   1  12        258.10        247.41        11.26 o                         
   8   1  12         49.69         45.04         2.29 o                         
 -13   2  12          0.81          0.56         1.13 o                         
 -12   2  12          0.05         -0.86         0.86 o                         
 -11   2  12          1.09          5.08         2.03 o                         
 -10   2  12         32.19         26.58         1.47 o                         
  -9   2  12        100.43        106.45         3.17 o                         
  -8   2  12          1.09          0.68         0.98 o                         
  -7   2  12         32.26         25.41         1.63 o                         
  -6   2  12        141.76        143.31         3.58 o                         
  -5   2  12        190.90        191.48         4.12 o                         
  -4   2  12        373.38        351.33         6.91 o                         
  -3   2  12         22.28         20.42         1.74 o                         
  -2   2  12          1.83          3.66         0.89 o                         
  -1   2  12        408.85        393.48         7.95 o                         
   0   2  12       1439.81       1473.05        31.68 o                         
   1   2  12          1.57          1.03         0.78 o                         
   2   2  12         92.75         95.05         2.75 o                         
   3   2  12        204.29        209.64         5.50 o                         
   4   2  12          3.57          2.23         0.88 o                         
   5   2  12          0.23          1.71         0.84 o                         
   6   2  12          0.78          0.30         0.79 o                         
   7   2  12         22.81         18.59         1.60 o                         
 -13   3  12         12.35          8.46         1.69 o                         
 -12   3  12         16.55         23.89         3.24 o                         
 -11   3  12         27.96         32.21         3.11 o                         
 -10   3  12         22.04         24.92         1.87 o                         
  -9   3  12         42.20         41.32         3.03 o                         
  -8   3  12        156.18        176.09         7.11 o                         
  -7   3  12         13.64         10.49         1.26 o                         
  -6   3  12          0.05         -0.23         0.95 o                         
  -5   3  12         13.36          9.39         1.13 o                         
  -4   3  12        220.60        238.23         5.94 o                         
  -3   3  12        119.62        127.63         3.98 o                         
  -2   3  12        123.31        130.41         3.80 o                         
  -1   3  12          2.72          3.85         0.90 o                         
   0   3  12         45.42         60.04         4.04 o                         
   1   3  12         43.05         36.78         2.03 o                         
   2   3  12         23.09         25.38         1.43 o                         
   3   3  12        325.52        304.47         6.32 o                         
   4   3  12        153.91        155.64         4.03 o                         
   5   3  12         72.71         77.26         2.59 o                         
   6   3  12         80.00         78.75         3.09 o                         
   7   3  12        126.40        123.82         4.89 o                         
 -12   4  12          0.04          6.20         3.38 o                         
 -11   4  12         25.70         28.48         1.51 o                         
 -10   4  12         27.67         25.92         2.10 o                         
  -9   4  12         19.76         13.39         1.42 o                         
  -8   4  12          3.76          2.47         1.02 o                         
  -7   4  12         33.01         22.45         1.70 o                         
  -6   4  12        137.89        127.81         4.86 o                         
  -5   4  12         62.33         64.87         2.77 o                         
  -4   4  12          0.50          0.66         0.99 o                         
  -3   4  12        533.16        518.48        15.55 o                         
  -2   4  12          3.66          3.41         1.18 o                         
  -1   4  12        162.18        150.88         4.43 o                         
   0   4  12         89.33         76.63         3.50 o                         
   1   4  12          0.13          0.22         0.83 o                         
   2   4  12         31.18         25.06         1.83 o                         
   3   4  12         93.41         92.23         3.15 o                         
   4   4  12          4.20          5.08         0.85 o                         
   5   4  12         83.43         91.17         5.27 o                         
   6   4  12          3.78          1.41         1.97 o                         
 -11   5  12         22.06         25.60         2.87 o                         
 -10   5  12          4.93          6.94         0.90 o                         
  -9   5  12         47.65         49.19         2.30 o                         
  -8   5  12         60.30         55.57         2.68 o                         
  -7   5  12         99.49         90.96         3.99 o                         
  -6   5  12         69.93         65.63         4.08 o                         
  -5   5  12         44.84         40.22         2.28 o                         
  -4   5  12          0.95         -0.23         1.99 o                         
  -3   5  12        111.82        111.38         5.78 o                         
  -2   5  12        213.72        222.13        11.54 o                         
  -1   5  12          7.72          5.04         1.04 o                         
   0   5  12         56.20         54.82         2.61 o                         
   1   5  12         28.58         27.18         2.30 o                         
   2   5  12         49.52         48.79         2.97 o                         
   3   5  12         54.44         50.21         2.40 o                         
   4   5  12        189.86        199.45         6.28 o                         
   5   5  12          4.29          7.97         1.45 o                         
   6   5  12          0.17         -1.13         1.13 o                         
 -10   6  12          0.01          1.50         0.91 o                         
  -9   6  12          0.22          1.54         0.86 o                         
  -8   6  12          6.91          8.53         1.18 o                         
  -7   6  12        132.47        140.23         5.58 o                         
  -6   6  12          1.05          1.03         0.92 o                         
  -5   6  12        107.57        106.86         9.03 o                         
  -4   6  12          0.85          0.28         1.02 o                         
  -3   6  12        132.80        142.00        12.94 o                         
  -2   6  12        115.03         99.57         9.45 o                         
  -1   6  12         79.90         82.00         4.03 o                         
   0   6  12        195.49        184.88        11.89 o                         
   1   6  12         28.71         28.44         1.85 o                         
   2   6  12          0.61          0.76         1.11 o                         
   3   6  12          1.93          2.67         1.08 o                         
   4   6  12         44.93         52.41         4.23 o                         
  -9   7  12         33.41         32.37         1.68 o                         
  -8   7  12          0.96          1.13         1.13 o                         
  -7   7  12         16.72         16.07         2.68 o                         
  -6   7  12          6.62          3.17         0.93 o                         
  -5   7  12         48.88         50.61         4.09 o                         
  -4   7  12        120.95        123.67        10.21 o                         
  -3   7  12          1.40          0.45         1.97 o                         
  -2   7  12         38.91         42.34         2.89 o                         
  -1   7  12        162.81        172.40         9.59 o                         
   0   7  12         49.89         48.22         3.95 o                         
   1   7  12         53.61         54.98         3.18 o                         
   2   7  12          2.59         -0.81         1.41 o                         
   3   7  12         17.02         20.58         1.97 o                         
  -6   8  12          0.96          0.28         1.13 o                         
  -5   8  12          0.28          0.31         1.55 o                         
  -4   8  12          0.53          1.27         1.00 o                         
  -2   8  12          6.91          6.77         1.97 o                         
  -1   8  12         45.80         42.30         3.38 o                         
   0   8  12         69.01         79.54         4.80 o                         
 -11   0  13         72.41         78.45         3.45 o                         
  -9   0  13         94.83         95.25         3.96 o                         
  -7   0  13       1028.84       1031.09        22.70 o                         
  -5   0  13        334.79        302.94         8.91 o                         
  -3   0  13        488.99        476.48        14.57 o                         
  -1   0  13        372.73        378.59        11.90 o                         
   1   0  13        551.60        562.73        16.81 o                         
   3   0  13         62.45         67.82         3.74 o                         
   5   0  13          0.48         17.76         5.92 o                         
   7   0  13        213.02        206.16        10.45 o                         
 -13   1  13         38.91         30.45         2.82 o                         
 -12   1  13         14.16         16.63         1.97 o                         
 -11   1  13          0.00          3.43         1.59 o                         
 -10   1  13         35.97         43.96         1.72 o                         
  -9   1  13          9.43         13.54         1.03 o                         
  -8   1  13          3.17          1.50         0.77 o                         
  -7   1  13        272.18        298.99         6.08 o                         
  -6   1  13          9.35          9.34         1.14 o                         
  -5   1  13         16.53         19.06         1.57 o                         
  -4   1  13        158.23        163.10         3.96 o                         
  -3   1  13         12.63         14.47         1.16 o                         
  -2   1  13        191.46        180.75         4.75 o                         
  -1   1  13        165.52        162.38         4.46 o                         
   0   1  13          6.94          4.87         1.00 o                         
   1   1  13          0.21          1.34         0.90 o                         
   2   1  13        313.46        306.51         7.55 o                         
   3   1  13          0.18         -0.47         0.95 o                         
   4   1  13         36.64         42.29         2.93 o                         
   5   1  13         29.20         29.42         1.49 o                         
   6   1  13         13.15         10.73         1.17 o                         
   7   1  13          6.21          4.88         0.88 o                         
 -13   2  13         18.94         20.30         2.26 o                         
 -12   2  13          1.97          3.95         1.41 o                         
 -11   2  13        167.88        181.41         6.45 o                         
 -10   2  13          3.02          3.41         0.93 o                         
  -9   2  13         13.46         10.55         1.14 o                         
  -8   2  13         28.17         23.30         1.48 o                         
  -7   2  13          8.98          8.48         1.08 o                         
  -6   2  13         50.56         46.19         1.89 o                         
  -5   2  13         30.73         26.61         1.50 o                         
  -4   2  13          5.29          5.89         1.32 o                         
  -3   2  13         66.64         67.12         2.84 o                         
  -2   2  13         11.16         11.14         1.73 o                         
  -1   2  13        162.14        163.91         3.94 o                         
   0   2  13        100.97         97.07         2.99 o                         
   1   2  13         80.47         81.37         2.56 o                         
   2   2  13        291.35        272.33         6.33 o                         
   3   2  13          4.08          3.67         1.24 o                         
   4   2  13          6.66          3.40         1.10 o                         
   5   2  13        116.00        117.28         5.90 o                         
   6   2  13        124.48        114.53         4.06 o                         
 -12   3  13          4.64          2.26         1.41 o                         
 -11   3  13          7.56          7.68         1.22 o                         
 -10   3  13         28.34         22.07         1.62 o                         
  -9   3  13         38.29         34.72         1.96 o                         
  -8   3  13         11.10         11.34         1.56 o                         
  -7   3  13        201.24        212.75         5.69 o                         
  -6   3  13         30.92         31.44         1.87 o                         
  -5   3  13         14.30         11.64         1.18 o                         
  -4   3  13        227.21        218.79         6.37 o                         
  -3   3  13         33.42         38.15         1.74 o                         
  -2   3  13         26.40         22.78         1.39 o                         
  -1   3  13         75.17         71.56         2.40 o                         
   0   3  13         11.81         12.79         1.22 o                         
   1   3  13          5.16          6.93         0.96 o                         
   2   3  13        236.38        229.84         8.36 o                         
   3   3  13         37.43         40.05         1.85 o                         
   4   3  13         14.39         18.19         1.31 o                         
   5   3  13        110.19        103.42         3.75 o                         
   6   3  13          6.41          7.98         1.00 o                         
 -12   4  13         22.74         28.20         2.54 o                         
 -11   4  13         27.06         22.16         3.24 o                         
 -10   4  13         14.52         15.74         1.31 o                         
  -9   4  13          0.13          1.14         0.82 o                         
  -8   4  13         23.15         23.46         2.59 o                         
  -7   4  13          0.71         -0.58         1.15 o                         
  -6   4  13         23.66         22.23         1.99 o                         
  -5   4  13         62.94         58.91         2.65 o                         
  -4   4  13          3.59          3.66         0.95 o                         
  -3   4  13         19.66         14.35         1.28 o                         
  -2   4  13        144.59        157.88         7.29 o                         
  -1   4  13         10.26          9.62         1.30 o                         
   0   4  13         91.79         83.44         2.91 o                         
   1   4  13         15.63         13.19         1.43 o                         
   2   4  13         81.60         86.08         3.15 o                         
   3   4  13          0.21          0.16         0.94 o                         
   4   4  13         83.94         78.66         3.89 o                         
   5   4  13        152.88        138.57         7.62 o                         
 -11   5  13          1.30          5.36         1.41 o                         
 -10   5  13         83.74         79.77         3.09 o                         
  -9   5  13          2.74          3.02         0.86 o                         
  -8   5  13        135.80        119.66         4.01 o                         
  -7   5  13         51.41         57.93         2.72 o                         
  -6   5  13         41.65         38.05         2.73 o                         
  -5   5  13          0.22          0.38         1.46 o                         
  -4   5  13        108.37         85.07         6.61 o                         
  -3   5  13          1.23          1.55         0.90 o                         
  -2   5  13          5.76          4.07         1.03 o                         
  -1   5  13         57.67         57.27         3.53 o                         
   0   5  13          0.02          0.94         0.84 o                         
   1   5  13         91.22         96.85         3.25 o                         
   2   5  13         26.09         21.93         1.78 o                         
   3   5  13          4.79          4.77         0.91 o                         
   4   5  13          0.86          1.13         1.41 o                         
  -9   6  13          2.73          0.70         0.80 o                         
  -8   6  13         27.32         27.32         1.73 o                         
  -7   6  13        112.67        108.45         4.62 o                         
  -6   6  13         24.22         20.88         1.57 o                         
  -5   6  13          6.85          6.75         1.08 o                         
  -4   6  13         12.07         10.05         1.24 o                         
  -3   6  13         11.33          8.74         1.19 o                         
  -2   6  13          0.15          0.21         0.91 o                         
  -1   6  13          0.01          1.27         1.12 o                         
   0   6  13        218.43        244.42         7.42 o                         
   1   6  13        118.36        112.22         4.78 o                         
   2   6  13          0.82          0.85         1.69 o                         
   3   6  13         53.90         58.66         4.23 o                         
  -7   7  13          0.77          1.41         1.41 o                         
  -6   7  13          2.94          2.71         1.20 o                         
  -5   7  13         15.22         14.23         1.83 o                         
  -4   7  13          2.78          1.97         1.41 o                         
  -3   7  13          2.51          5.81         1.20 o                         
  -2   7  13          2.02          0.39         2.68 o                         
  -1   7  13         85.17         84.62         5.08 o                         
   0   7  13         99.17         98.17         5.92 o                         
   1   7  13         81.61         84.06         4.80 o                         
 -10   0  14         32.59         48.88         3.88 o                         
  -8   0  14          2.46          4.35         1.55 o                         
  -6   0  14        500.85        508.44        15.28 o                         
  -4   0  14         23.80         21.14         2.10 o                         
  -2   0  14        169.23        185.24         6.67 o                         
   0   0  14        453.59        456.84        13.86 o                         
   2   0  14         88.22         77.07         3.66 o                         
   4   0  14         44.13         36.42         4.09 o                         
 -11   1  14          2.64          4.33         1.08 o                         
 -10   1  14         11.80         10.04         1.09 o                         
  -9   1  14         78.06         82.91         2.62 o                         
  -8   1  14         35.10         35.33         1.74 o                         
  -7   1  14          5.49          4.21         0.90 o                         
  -6   1  14         11.52          9.99         0.99 o                         
  -5   1  14         16.74         16.97         1.12 o                         
  -4   1  14          9.47         10.84         1.28 o                         
  -3   1  14          0.20          1.55         0.84 o                         
  -2   1  14         69.27         74.00         2.67 o                         
  -1   1  14         40.69         44.14         2.77 o                         
   0   1  14          2.40          3.22         0.88 o                         
   1   1  14        103.70         96.64         3.23 o                         
   2   1  14         10.44          9.18         0.99 o                         
   3   1  14          1.83          1.87         1.07 o                         
   4   1  14         32.20         33.19         1.65 o                         
   5   1  14        150.49        133.96         4.34 o                         
 -12   2  14          5.60          7.05         1.41 o                         
 -11   2  14          5.26          3.66         1.00 o                         
 -10   2  14        105.23         93.61         3.52 o                         
  -9   2  14         93.16        101.35         4.38 o                         
  -8   2  14         93.06         93.54         2.87 o                         
  -7   2  14         78.93         97.52         3.32 o                         
  -6   2  14          8.10          5.11         0.93 o                         
  -5   2  14         31.34         30.47         1.47 o                         
  -4   2  14          1.67          2.66         0.87 o                         
  -3   2  14         12.17         14.40         1.11 o                         
  -2   2  14        133.78        131.88         3.33 o                         
  -1   2  14          8.25          7.30         1.05 o                         
   0   2  14         82.96         86.71         2.87 o                         
   1   2  14         12.95         10.75         1.20 o                         
   2   2  14         30.08         28.39         1.72 o                         
   3   2  14        128.28        125.92         3.59 o                         
   4   2  14          0.12          0.07         0.71 o                         
   5   2  14          0.91          1.97         0.72 o                         
 -11   3  14         15.33         15.81         1.59 o                         
 -10   3  14          0.19          1.24         0.96 o                         
  -9   3  14        112.74        110.61         3.60 o                         
  -8   3  14         16.95         17.36         1.74 o                         
  -7   3  14          0.64         -0.01         0.82 o                         
  -6   3  14        128.00        120.53         3.70 o                         
  -5   3  14         11.95          8.44         1.04 o                         
  -4   3  14         11.91          9.66         1.02 o                         
  -3   3  14         14.28         13.79         1.10 o                         
  -2   3  14         13.56         12.95         1.15 o                         
  -1   3  14          3.97          1.79         0.80 o                         
   0   3  14          1.20          1.80         0.72 o                         
   1   3  14        271.80        271.65         8.09 o                         
   2   3  14         59.65         59.75         2.85 o                         
   3   3  14          1.25          3.66         6.20 o                         
   4   3  14         37.43         39.19         2.85 o                         
 -11   4  14         62.16         74.46         4.23 o                         
 -10   4  14         26.28         18.11         1.24 o                         
  -9   4  14          6.90          9.70         1.12 o                         
  -8   4  14         46.84         41.38         2.02 o                         
  -7   4  14         20.65         15.34         1.62 o                         
  -6   4  14          4.75          6.65         1.06 o                         
  -5   4  14        134.20        130.18         3.94 o                         
  -4   4  14         25.94         23.59         2.33 o                         
  -3   4  14        138.41        140.39         6.53 o                         
  -2   4  14         55.50         53.26         2.19 o                         
  -1   4  14          0.32          0.47         0.74 o                         
   0   4  14          9.36         10.50         1.03 o                         
   1   4  14         23.75         25.82         1.35 o                         
   2   4  14         10.45         10.47         1.24 o                         
   3   4  14        150.80        151.29        11.15 o                         
   4   4  14          7.74          7.47         1.08 o                         
 -10   5  14         23.88         24.25         2.26 o                         
  -9   5  14          3.15          3.81         1.00 o                         
  -8   5  14          0.06         -0.54         0.69 o                         
  -7   5  14          0.82          0.48         0.75 o                         
  -6   5  14         84.11         80.73         5.07 o                         
  -5   5  14          8.33          6.19         1.08 o                         
  -4   5  14          2.17          3.13         2.00 o                         
  -3   5  14         28.33         27.87         2.87 o                         
  -2   5  14          1.86          1.85         0.79 o                         
  -1   5  14         55.63         47.61         2.09 o                         
   0   5  14         15.64         15.01         1.30 o                         
   1   5  14          3.89          4.60         0.79 o                         
   2   5  14         39.75         37.30         2.49 o                         
   3   5  14          1.18         -0.85         1.41 o                         
  -8   6  14          7.23          9.55         1.00 o                         
  -7   6  14          0.36         -0.28         0.89 o                         
  -6   6  14         10.52         17.20         1.73 o                         
  -5   6  14         35.28         36.97         2.52 o                         
  -4   6  14         38.70         43.18         2.06 o                         
  -3   6  14         40.73         41.60         2.06 o                         
  -2   6  14         23.82         25.21         1.63 o                         
  -1   6  14         12.96         12.34         1.15 o                         
   0   6  14         50.70         51.33         3.38 o                         
  -4   7  14         16.63         14.32         1.28 o                         
  -3   7  14          0.03          0.00         0.85 o                         
  -9   0  15         20.20         20.02         2.54 o                         
  -7   0  15          6.99          4.78         1.89 o                         
  -5   0  15        325.03        316.60         9.99 o                         
  -3   0  15        128.06        119.76         4.82 o                         
  -1   0  15         65.08         61.08         3.24 o                         
   1   0  15         43.57         51.40         3.74 o                         
   3   0  15         46.70         45.68         2.69 o                         
 -10   1  15         38.26         40.60         3.67 o                         
  -9   1  15          2.61          5.36         1.27 o                         
  -8   1  15         11.05          7.43         1.28 o                         
  -7   1  15         24.20         25.16         1.43 o                         
  -6   1  15         62.37         53.87         2.18 o                         
  -5   1  15         19.05         18.84         1.34 o                         
  -4   1  15        713.46        663.50        13.58 o                         
  -3   1  15         61.91         60.69         2.32 o                         
  -2   1  15          0.53          0.28         0.88 o                         
  -1   1  15          9.95         12.47         1.68 o                         
   0   1  15        191.98        193.43         4.67 o                         
   1   1  15         61.26         55.22         2.06 o                         
   2   1  15         23.09         22.72         1.28 o                         
   3   1  15         48.49         41.70         1.83 o                         
   4   1  15         24.09         26.05         1.75 o                         
 -10   2  15         19.78         21.99         2.54 o                         
  -9   2  15          2.72          1.43         1.27 o                         
  -8   2  15         18.21         24.44         1.99 o                         
  -7   2  15         14.73         16.66         1.36 o                         
  -6   2  15         10.69         15.08         1.02 o                         
  -5   2  15         29.68         27.97         1.83 o                         
  -4   2  15         10.08         10.55         1.17 o                         
  -3   2  15         44.71         43.52         1.95 o                         
  -2   2  15         14.50         12.44         1.14 o                         
  -1   2  15         71.70         78.91         2.83 o                         
   0   2  15         15.63         14.47         1.23 o                         
   1   2  15          5.23          5.76         0.85 o                         
   2   2  15         11.93         12.72         1.27 o                         
   3   2  15         11.90         10.72         1.01 o                         
 -10   3  15         19.56         17.20         2.26 o                         
  -9   3  15         26.87         34.15         3.33 o                         
  -8   3  15         30.46         24.12         1.96 o                         
  -7   3  15         23.36         27.38         1.54 o                         
  -6   3  15         44.44         42.42         3.79 o                         
  -5   3  15          5.64          7.53         1.26 o                         
  -4   3  15          3.32          3.47         0.84 o                         
  -3   3  15         38.77         51.40         2.86 o                         
  -2   3  15         25.70         22.68         1.95 o                         
  -1   3  15         33.80         31.27         1.94 o                         
   0   3  15          6.78          7.41         1.24 o                         
   1   3  15         36.38         32.47         1.95 o                         
   2   3  15         20.67         18.70         1.30 o                         
   3   3  15         60.47         53.90         5.08 o                         
  -9   4  15          3.25          1.99         0.69 o                         
  -8   4  15         49.56         47.28         2.69 o                         
  -7   4  15         33.11         31.39         1.81 o                         
  -6   4  15          1.25          0.65         0.75 o                         
  -5   4  15         54.17         46.44         2.84 o                         
  -4   4  15          2.11          4.64         2.75 o                         
  -3   4  15         97.34         99.42         7.07 o                         
  -2   4  15          4.24          2.59         0.93 o                         
  -1   4  15          2.55          1.55         0.91 o                         
   0   4  15         88.11         78.90         4.10 o                         
   1   4  15         55.25         64.56         3.12 o                         
   2   4  15         22.41         19.71         4.51 o                         
  -8   5  15          4.25          4.84         0.81 o                         
  -7   5  15         98.00        102.90         4.90 o                         
  -6   5  15         19.77         14.06         1.31 o                         
  -5   5  15          0.00          1.50         0.81 o                         
  -4   5  15          0.88          0.22         0.69 o                         
  -3   5  15        119.46        110.60         7.38 o                         
  -2   5  15         11.46         13.83         1.66 o                         
  -1   5  15         50.79         54.03         3.38 o                         
   0   5  15         22.39         24.25         3.10 o                         
  -5   6  15         35.10         27.07         2.82 o                         
  -4   6  15          0.06         -1.13         1.13 o                         
  -3   6  15          0.40         -2.26         2.26 o                         
  -8   0  16         36.41         38.91         4.51 o                         
  -6   0  16         39.07         37.69         2.64 o                         
  -4   0  16          8.78         14.83         1.59 o                         
  -2   0  16          0.27          0.00         1.13 o                         
   0   0  16         34.13         40.50         2.69 o                         
   2   0  16         19.40         16.07         1.40 o                         
  -9   1  16          8.35          7.89         1.69 o                         
  -8   1  16         22.54         25.82         2.68 o                         
  -7   1  16          4.24          7.52         1.11 o                         
  -6   1  16         49.42         53.32         2.46 o                         
  -5   1  16        170.11        142.84         3.75 o                         
  -4   1  16          1.59          1.67         0.78 o                         
  -3   1  16        336.76        340.87         7.30 o                         
  -2   1  16          4.36          4.85         1.00 o                         
  -1   1  16         81.10         76.80         3.00 o                         
   0   1  16         17.45         17.75         1.39 o                         
   1   1  16         48.29         47.87         2.02 o                         
   2   1  16         72.91         68.27         2.25 o                         
  -9   2  16          5.81          3.10         1.41 o                         
  -8   2  16         12.97         14.63         1.49 o                         
  -7   2  16         24.19         22.34         2.82 o                         
  -6   2  16          0.95          1.63         1.05 o                         
  -5   2  16         18.61         19.04         1.43 o                         
  -4   2  16          0.09         -0.46         0.78 o                         
  -3   2  16         28.53         27.05         1.51 o                         
  -2   2  16         12.36         12.90         1.08 o                         
  -1   2  16         21.27         24.65         1.70 o                         
   0   2  16        224.88        227.11        10.61 o                         
   1   2  16         30.42         24.44         4.01 o                         
   2   2  16         16.37         12.99         1.20 o                         
  -9   3  16          6.02          3.95         1.13 o                         
  -8   3  16         11.31         12.05         1.28 o                         
  -7   3  16          7.40          5.07         1.69 o                         
  -6   3  16          4.29          4.25         1.97 o                         
  -5   3  16          1.05          2.46         2.40 o                         
  -4   3  16          0.16         -0.47         0.88 o                         
  -3   3  16         22.82         29.07         3.99 o                         
  -2   3  16         30.78         33.95         2.15 o                         
  -1   3  16          9.41          7.44         0.95 o                         
   0   3  16         10.29         12.62         1.14 o                         
   1   3  16         22.36         18.97         2.11 o                         
  -7   4  16         37.75         41.67         3.10 o                         
  -6   4  16         11.24         10.27         1.20 o                         
  -5   4  16          0.30          0.56         1.41 o                         
  -4   4  16          9.65          9.32         2.11 o                         
  -3   4  16         12.58         10.71         2.26 o                         
  -2   4  16         15.56         11.08         1.55 o                         
  -1   4  16         21.52         18.81         1.49 o                         
  -7   0  17        118.90        135.43         7.90 o                         
  -5   0  17          0.80          3.52         1.27 o                         
  -3   0  17          0.34         -0.15         1.27 o                         
  -1   0  17        125.02        131.24         5.18 o                         
  -8   1  17          2.24          5.07         1.69 o                         
  -7   1  17          1.57          0.85         1.41 o                         
  -6   1  17         57.20         53.30         3.67 o                         
  -5   1  17          4.87          4.18         1.00 o                         
  -4   1  17          6.94          6.74         1.83 o                         
  -3   1  17         59.10         68.35         2.93 o                         
  -2   1  17         11.55         10.79         1.15 o                         
  -1   1  17          0.03         -0.65         0.65 o                         
  -7   2  17          1.10          0.58         1.55 o                         
  -6   2  17         37.06         36.82         2.29 o                         
  -5   2  17         36.29         43.10         2.68 o                         
  -4   2  17         43.90         41.03         2.49 o                         
  -3   2  17          2.35          3.93         0.84 o                         
  -2   2  17         15.85         12.91         1.25 o                         
  -1   2  17         17.80         17.12         2.35 o                         
  -5   3  17         13.28         10.66         1.20 o                         
  -4   3  17         64.81         58.87         2.79 o                         
  -3   3  17         99.80        107.20         4.29 o                         
                                                                                
